# Supplementary material for: Identification of transcriptional programs using dense vector representations defined by mutual information with GeneVector
Source: Nat Commun. 2023 Jul 20;14:4400. doi: 10.1038/s41467-023-39985-2 (PMC10359421; doi:10.1038/s41467-023-39985-2)
Supplement: Supplementary file 3 — Source Data [file 41467_2023_39985_MOESM3_ESM.xlsx]

## Sheet: Figure 2A-D
Figure 2A-D
Genes	Coverage	Similarity (Correlation)	Shuffled Similarity (Correlation)	Similarity (Mutual Information)	Shuffled Similarity (Mutual Information)
ABHD5-ACAD9	1	-0.272835	0.192764	0.365739	0.240156
ABHD5-ACP5	2	-0.134663	0.152431	0.234827	0.206559
ABHD5-ACSF2	2	0.107989	0.0438497	-0.00150047	0.044038
ABHD5-ACSL6	2	-0.0139662	0.0971294	0.348184	-0.0105415
ABHD5-ADA	1	0.210124	0.181103	0.275547	0.0614224
ABHD5-ADM	1	-0.0107574	0.147292	0.363221	0.156543
ABHD5-ADORA3	0	-0.0397954	0.173558		0.032226
ABHD5-ADPRM	1	-0.120938	0.0747857	0.197915	0.0973759
ABHD5-AK1	1	-0.0229998	0.0768842	0.065506	-0.0924169
ABHD5-AKR1C1	2	-0.0501834	0.219699	0.0901157	0.0261552
ABHD5-AKR1C3	3	-0.0750936	0.240536	0.0983523	-0.148501
ABHD5-ALAS2	1	-0.129701	-0.0173741	0.241122	0.0489852
ABHD5-ALDH1A1	2	-0.00824593	0.00732622	0.241379	-0.0301978
ABHD5-ALDH2	2	0.0759019	-0.00689182	0.198508	0.220506
ABHD5-ALOX5AP	4	0.0428764	0.429544	0.193931	0.268236
ABHD5-ANXA1	2	0.0549979	0.0716479	0.0797326	0.132966
ABHD5-ANXA2	2	-0.0863676	0.0759271	0.168594	0.0168699
ABHD5-ANXA5	2	-0.00937002	0.360702	0.205881	0.0268542
ABHD5-AP3B1	0	-0.197266	0.358943	0.00103992	0.414255
ABHD5-AP4B1	0	-0.0366899	0.124582		0.0131876
ABHD5-APOBEC3B	1	0.0219005	0.148639	0.213468	-0.0794822
ABHD5-AQP3	1	0.16122	0.210131	0.183597	0.0200096
ABHD5-AQP9	2	0.0281731	0.165619	0.274232	0.0931961
ABHD5-ARHGAP24	0	0.141911	0.0563685	0.52099	0.0693445
ABHD5-ARHGAP26	1	0.117773	0.260078	0.423283	-0.098971
ABHD5-ARL6	0	0.146441	-0.0385694	0.170761	0.261243
ABHD5-ATAD2	1	-0.101576	0.156687	0.236891	0.0522181
ABHD5-ATF5	0	0.0210965	0.00666788	0.155371	0.0586635
ABHD5-ATP2B1	1	-0.0365744	-0.0553935	0.353618	-0.0368807
ABHD5-AURKB	1	-0.0115136	0.177285	0.0844769	0.0568383
ABHD5-BAG2	0	0.0747422	-0.0591726	-0.0389358	0.129448
ABHD5-BASP1	2	0.00988156	0.133849	0.0899392	0.101899
ABHD5-BATF	0	-0.0166257	-0.279857	0.231909	-0.02849
ABHD5-BBS1	0	0.0127033	0.153102	-0.0125251	-0.132276
ABHD5-BCL2A1	2	0.128668	0.114642	0.298195	-0.169537
ABHD5-BCL9	0	-0.0333188	0.264628		0.160653
ABHD5-BIRC3	0	-0.134262	0.157679	0.0755662	0.101125
ABHD5-BRCA1	1	-0.075036	-0.0681205	-0.108771	-0.029686
ABHD5-BTN2A2	0	0.0151616	0.133134	0.0295084	0.0725393
ABHD5-BUB1	1	-0.0164212	-0.0158566		-0.0471299
ABHD5-BYSL	0	-0.0216343	0.0814835	0.0496908	0.090063
ABHD5-C1QA	1	-0.0344568	0.00613751		0.109414
ABHD5-C1QB	1	-0.000761552	0.152241		-0.0362361
ABHD5-C1QC	1	-0.141971	0.0414118		-0.107934
ABHD5-C3AR1	0	-0.106212	0.0200945	0.229929	-0.096534
ABHD5-C5AR1	1	0.0890989	0.0363807	0.331252	0.239678
ABHD5-CA1	1	-0.0225506	0.195633	0.149495	0.148356
ABHD5-CA2	1	-0.0206603	0.0237926	0.0765025	0.00202628
ABHD5-CALCRL	0	-0.0958631	0.143761		0.0695406
ABHD5-CAMK1	0	-0.167974	0.0791551		0.0123059
ABHD5-CASP5	0	0.00794759	0.156852	0.385145	0.0453261
ABHD5-CAV1	4	-0.0633016	0.102821	-0.00364885	0.398364
ABHD5-CCL13	0	-0.18208	0.147975	0.29471	-0.174191
ABHD5-CCL19	0	-0.119022	0.102234	0.0162091	-0.0916773
ABHD5-CCL2	0	0.160964	0.28288	0.1912	0.276557
ABHD5-CCL20	1	0.102064	0.145299		-0.0157352
ABHD5-CCL22	0	0.075739	0.106391	0.196237	-0.0196809
ABHD5-CCL23	1	0.130995	0.13754	0.619668	0.488007
ABHD5-CCL28	0	-0.198327	0.160258	0.0732246	0.751889
ABHD5-CCL3	0	-0.197926	0.00597422	0.189686	0.0302169
ABHD5-CCL3L1	0	0.0472762	0.113191	0.426965	-0.0831487
ABHD5-CCL4	0	-0.169197	0.0505656	0.165367	0.0926968
ABHD5-CCL5	0	-0.0489022	0.156567	0.225958	-0.0562008
ABHD5-CCL7	0	-0.108723	0.142255	0.375928	0.0231876
ABHD5-CCNA1	0	-0.143322	-0.0206135	0.103079	0.117743
ABHD5-CCNB1	1	-0.00751035	0.117044	0.0461857	-0.000520688
ABHD5-CCNB2	1	0.0400172	0.0968302	0.0981687	0.0166015
ABHD5-CCND1	0	0.292176	-0.0346045	-0.0175527	0.115644
ABHD5-CCR1	0	-0.124733	-0.00276725	0.115282	0.0210602
ABHD5-CCR5	0	0.0695343	0.029467	0.208116	0.09038
ABHD5-CCR7	0	0.0891049	0.278231	0.179467	0.0710366
ABHD5-CCR9	0	-0.0270512	0.0654773	0.069995	0.0931305
ABHD5-CCRL2	1	0.0624414	0.164478	0.239226	-0.00785793
ABHD5-CD163	2	-0.0489402	0.0729114	0.409144	0.0473363
ABHD5-CD1C	0	-0.0346624	0.129431		-0.0221423
ABHD5-CD1D	1	0.0545512	-0.0702411		0.0189217
ABHD5-CD200	0	-0.137319	0.0414567	0.0425266	0.127411
ABHD5-CD207	0	0.147906	0.0357386		0.0790434
ABHD5-CD27	0	0.154566	0.00138311	0.113777	0.123591
ABHD5-CD36	2	0.0569286	0.0579951	0.0660609	0.0168468
ABHD5-CD38	1	-0.175747	0.147303	0.123199	0.237083
ABHD5-CD40	0	0.09754	0.136386	0.187015	0.45649
ABHD5-CD63	1	-0.0639447	0.0863146	0.21553	-0.0722707
ABHD5-CD70	0	0.0464903	0.169283	0.120717	0.0548301
ABHD5-CD74	1	0.0011052	0.0393089	0.0860493	0.103697
ABHD5-CD79A	0	0.139957	-0.0170313	0.24494	-0.0328905
ABHD5-CD79B	0	-0.00813588	0.177266	0.181327	-0.00669743
ABHD5-CD86	1	0.161521	0.0330522	0.120447	0.0121045
ABHD5-CD8A	0	-0.0415325	0.255123		-0.0586943
ABHD5-CD8B	0	-0.0244094	0.00699565		0.0588845
ABHD5-CD9	1	-0.0443092	0.00540176	0.311714	0.310315
ABHD5-CDC20	1	-0.123379	-0.042933		0.229543
ABHD5-CDK1	1	0.0100168	0.230851	0.0714923	0.0171129
ABHD5-CDK19	2	-0.0757772	0.156217	0.296498	0.391646
ABHD5-CDKN1C	0	0.075588	0.150243	0.44377	0.162066
ABHD5-CDKN2A	1	0.165064	0.0345145	-0.0579189	0.107774
ABHD5-CDT1	1	-0.255882	-0.0775827	0.0355154	-0.0295146
ABHD5-CEBPB	1	-0.163567	0.240255	0.221598	0.159738
ABHD5-CEBPD	1	0.171688	0.286257	0.130601	0.162233
ABHD5-CENPA	1	-0.133337	0.0639385		0.131987
ABHD5-CENPE	1	-0.00441702	0.251577	-0.010597	0.00253349
ABHD5-CENPF	1	0.0249606	-0.0461231		-0.0658433
ABHD5-CENPJ	0	0.0356072	0.149106	0.328052	-0.0669876
ABHD5-CERS4	2	-0.00581297	-0.116331	0.0567948	0.0845576
ABHD5-CFP	1	0.0147534	-0.0696043	0.113022	0.00262682
ABHD5-CHORDC1	1	0.0442377	0.249549	0.0538721	0.175148
ABHD5-CHRNA6	0	0.19662	0.168925	0.0196784	0.0602552
ABHD5-CKB	1	-0.0686195	0.0452879	0.248469	0.0183916
ABHD5-CLCN5	0	-0.0772262		0.1551	0.137011
ABHD5-CLCN6	0	0.0909984	0.25107		-0.000916854
ABHD5-CLEC10A	0	0.115148	0.168522	0.199272	-0.0937588
ABHD5-CLEC12A	1	-0.0107195	0.10225	0.308752	0.00916142
ABHD5-CLEC1B	0	-0.148478	0.127514	0.0047518	-0.0361438
ABHD5-CLEC4D	2	0.0868116	0.149633	0.299264	-0.171323
ABHD5-CLEC4E	2	0.0527101	0.123603	0.295503	-0.0958476
ABHD5-CLEC5A	1	-0.00654263	-0.0504402	0.214153	0.124713
ABHD5-CLIC2	0	0.0784429	0.0506459	0.243013	-0.00815021
ABHD5-CLU	0	-0.0670017	-0.0174696	0.162938	-0.0275483
ABHD5-COLGALT2	0	0.0746571	-0.0882278		0.0139369
ABHD5-COX5A	2	-0.0298935	0.146572	0.12318	0.0978434
ABHD5-CPNE2	0	-0.0163067	-0.0117462	0.170839	0.130226
ABHD5-CRAT	2	-0.184622	0.21026	0.366283	-0.0816897
ABHD5-CREG1	2	0.0990403	-0.0309116		0.0524094
ABHD5-CREM	0	-0.286997	0.168342	0.0922165	-0.0217624
ABHD5-CRHBP	0	-0.0323325	-0.00325393	0.0841176	0.329123
ABHD5-CS	1	-0.0602559	0.0601422	0.262414	-0.0655188
ABHD5-CSF2	0	-0.0740763	0.218148	-0.00613924	-0.02726
ABHD5-CSRP1	0	0.0786732	-0.0122143		-0.0699613
ABHD5-CST3	1	0.103419	-0.0446951	0.0976506	0.0260067
ABHD5-CSTB	2	-0.00383228	-0.0146924	0.239388	0.0898357
ABHD5-CTCF	0	0.179593	0.0502402	0.138756	0.0783839
ABHD5-CTLA4	0	0.0699139	-0.0354224		0.00291287
ABHD5-CTSB	1	0.148045	0.0930586	0.217677	0.109209
ABHD5-CTSC	1	0.0633471	0.238382	0.104826	-0.0903488
ABHD5-CTSD	3	-0.0278901	0.109097	0.302983	0.00933004
ABHD5-CTSL	1	-0.076264	0.214362	0.234694	-0.0467569
ABHD5-CTSW	0	-0.18192	0.103627	0.211426	-0.0187182
ABHD5-CUL4B	0	0.0591232	-0.00336763	-0.1479	0.0118432
ABHD5-CXCL1	1	0.066366	0.172165	0.139164	0.0302032
ABHD5-CXCL10	1	-0.0769157	0.0406178	0.131179	0.0278094
ABHD5-CXCL11	0	-0.0721581	0.214423	0.150554	0.0343299
ABHD5-CXCL16	1	0.0474277	0.259948	0.234558	0.0854346
ABHD5-CXCL2	1	-0.0859611	0.105328	0.294438	0.310381
ABHD5-CXCL3	1	0.151442	0.178037	0.179902	0.0780569
ABHD5-CXCL5	1	0.0481871	0.176876	0.210895	0.179562
ABHD5-CXCL9	0	0.0587582	-0.0013878	0.138973	-0.0650658
ABHD5-CXCR3	0	-0.022701	0.0167298	0.180676	0.0978426
ABHD5-CXCR5	0	-0.0390394	0.234867	-0.15396	0.129273
ABHD5-CYP1B1	2	-0.127924	0.269173		0.0123021
ABHD5-CYP27A1	4	0.160393	0.385433		-0.227121
ABHD5-DAPP1	0	0.00515034	-0.00176823	0.0113239	0.174615
ABHD5-DDHD1	2	0.0175792	0.367878	-0.0340228	0.00279915
ABHD5-DDIT4	0	-0.0295553	-0.119414	0.100128	0.10696
ABHD5-DEFB1	1	-0.170135	0.196249	0.297609	0.088125
ABHD5-DENND2C	0	0.136419	0.495171		0.0869181
ABHD5-DERL3	0	0.168417	0.041344	0.00462925	-0.150416
ABHD5-DHRS9	0	-0.0283336	0.0263106		-0.0272663
ABHD5-DNAJB1	0	0.036721	-0.024651	-0.069178	0.495936
ABHD5-DOLK	0	-0.0828997	0.0374363	0.127892	0.0377764
ABHD5-DPPA4	0	-0.0646795	-0.125429	0.108037	-0.0137356
ABHD5-DUSP2	0	0.0135976	-0.0480621		-0.0449681
ABHD5-DUSP4	0	0.253515	0.0701069	0.119448	-0.0476456
ABHD5-DUSP5	0	-0.00351705	0.207015	0.10828	0.213242
ABHD5-DUSP6	0	0.097607	0.023665	0.234872	0.0985773
ABHD5-EBI3	0	-0.0233922	0.221083	0.558623	0.0286242
ABHD5-EDN1	0	-0.0556186	0.203455	0.108153	0.0782017
ABHD5-EFNA5	0	-0.0218087	0.0579949	-0.132354	0.0480034
ABHD5-EGR1	0	-0.0984673	0.0312164	0.0318792	-0.00369836
ABHD5-EGR2	0	-0.0421836	0.436665	0.198536	0.0684014
ABHD5-EGR3	0	-0.0126662	0.214907	0.0548546	0.0107731
ABHD5-EGR4	0	0.266081	0.106823		0.0348368
ABHD5-EPHX2	2	0.225324	0.323659	0.0733116	-0.0736078
ABHD5-EREG	2	0.0125121	0.0310579	0.281804	0.134153
ABHD5-ESAM	0	0.0877053	-0.0226879	0.120157	0.150607
ABHD5-ESCO2	1	-0.131361	0.156216	0.0295791	-0.0348584
ABHD5-EXOSC5	0	-0.00769317	0.155712	0.0420992	0.00687591
ABHD5-FAM135A	0	0.0926583	0.307407	0.0980238	0.444712
ABHD5-FASLG	0	0.0455828	0.234826		0.325538
ABHD5-FCER1A	0	-0.0220039	0.0910946		-0.0198938
ABHD5-FCER1G	1	0.0140861	0.0563279		0.139979
ABHD5-FCGR1A	1	0.278332	0.0840594		-0.122341
ABHD5-FCHO2	0	-0.0508438	0.115748	0.0784737	0.128877
ABHD5-FCN1	1	-0.0257148	0.0163009	0.177871	0.0589577
ABHD5-FGFBP2	0	0.0656842	0.344478	0.401855	0.0428321
ABHD5-FGFBP3	0	-0.043659	0.266296	0.291785	-0.0361365
ABHD5-FGL2	1	0.159274	0.116216	0.149408	0.0531897
ABHD5-FOS	2	-0.0237484	0.199707	0.0113138	0.094293
ABHD5-FOSB	0	-0.0980469	0.0784324	0.0735052	-0.0021632
ABHD5-FOXK2	0	-0.210649	0.0842108	0.0525098	-0.0317486
ABHD5-FOXP3	0	-0.0844206	0.127442	0.0927138	0.363706
ABHD5-FPGT	0	-0.0957047	-0.0472389		0.0853189
ABHD5-FPR1	3	-0.0706098	0.0898988	0.364431	-0.0595463
ABHD5-FPR2	2	-0.0912722	0.203572	0.604199	0.0154197
ABHD5-FSCN1	0	-0.0141226	0.245017	0.219576	-0.040394
ABHD5-FSTL3	0	-0.0748305	0.117409	0.0705298	-0.0454156
ABHD5-FTH1	3	0.0817305	0.156315	0.22965	0.307093
ABHD5-FTL	2	0.0116453	0.152279	0.228694	0.0392062
ABHD5-FUCA1	1	0.0814383	0.0532535		0.268763
ABHD5-FUNDC1	0	0.0301424	0.0877518	0.230188	0.405488
ABHD5-FUT7	1	0.0688018	0.0733845	0.183664	-0.031088
ABHD5-G0S2	3	-0.0895608	0.522237		0.05154
ABHD5-GADD45A	0	0.28588	0.153077		0.117862
ABHD5-GALR2	0	-0.0390913	0.103076	-0.0725368	0.108189
ABHD5-GATA1	0	0.0238906	-0.16452	-0.261533	-0.0370612
ABHD5-GATA2	0	-0.0836348	0.0228621	0.0877282	0.0309191
ABHD5-GBP1	1	0.0648093	0.111744		0.114011
ABHD5-GBP5	0	0.11106	0.00258464		-0.0529343
ABHD5-GCLM	1	-0.128399	0.00130532		-0.0929615
ABHD5-GJB2	1	-0.00879821	0.0583121	-0.0026393	0.0508514
ABHD5-GLRX	2	0.0540028	-0.0137701	0.0977476	0.203146
ABHD5-GLUL	2	0.124424	0.0346288		0.0685717
ABHD5-GMPR	1	-0.0382001	0.236876	0.069845	-0.0792364
ABHD5-GNG11	1	-0.150037	0.0427669	0.260562	0.200475
ABHD5-GNLY	0	0.0425544	0.08796		-0.0157203
ABHD5-GNPDA1	1	-0.0117137	0.00965506	0.171379	-0.119396
ABHD5-GP6	0	0.0369439	-0.0193297	-0.168741	-0.045321
ABHD5-GP9	0	-0.00992673	0.225876	0.374693	-0.0363806
ABHD5-GPNMB	1	0.287341	0.0105193	0.329325	0.348135
ABHD5-GPR183	0	-0.00139263	-0.00298926	0.161503	0.148273
ABHD5-GPX1	4	-0.0591833	0.192774	0.201859	0.000467577
ABHD5-GSN	1	-0.118079	0.0198611	0.215208	-0.118765
ABHD5-GZMB	0	-0.0117697	-0.0264717	0.303036	0.110117
ABHD5-GZMH	0	-0.0492375	0.027748	0.248596	-0.255882
ABHD5-HBA1	0	-0.197612	0.0908018	0.0980673	0.10299
ABHD5-HBD	0	-0.140823	0.268111	-0.00761058	0.00494197
ABHD5-HBG1	0	0.0614841	0.0127197	0.0602329	-0.0519696
ABHD5-HBG2	0	-0.142837	0.101233	0.0214682	0.0568203
ABHD5-HCAR3	0	0.0601281	0.294845	0.612558	0.06526
ABHD5-HERPUD1	0	0.116018	0.0321091	0.112412	-0.000176848
ABHD5-HLA-DMA	1	0.0705879	0.0992335	0.207413	0.040303
ABHD5-HLA-DMB	0	0.150579	0.121109	0.131338	-0.049786
ABHD5-HLA-DPA1	1	-0.0170007	0.359023	0.124233	0.0159943
ABHD5-HLA-DQA1	1	0.00581899	0.209942	0.12306	0.125957
ABHD5-HLA-DQA2	1	-0.153399	0.0677998	0.257029	-0.120383
ABHD5-HLA-DRA	1	0.0394198	0.0476903	0.0720512	-0.0107902
ABHD5-HLA-DRB1	1	0.152264	0.194401	0.0746665	-0.158063
ABHD5-HLA-DRB5	1	-0.049431	0.10265	0.227496	0.209316
ABHD5-HMGB2	1	-0.044096	0.161476	0.0613008	0.0585855
ABHD5-HMMR	2	0.0292365	0.0347125	-0.028013	0.115204
ABHD5-HMOX1	1	0.154872	0.269231	0.304278	-0.0200867
ABHD5-HPGD	2	-0.00228331	0.155232	-0.0358979	-0.0401981
ABHD5-HPS4	0	0.0597825	-0.0638447	-0.0521917	0.23511
ABHD5-HPSE	1	0.147009	0.156715	0.245422	0.130001
ABHD5-HS3ST1	1	0.0989167	0.162475	0.258683	0.158875
ABHD5-HSD17B12	2	0.040817	-0.0585423	-0.102011	-0.0574775
ABHD5-HSP90AA1	2	-0.0323972	0.122779	0.0934206	0.023595
ABHD5-HSP90B1	1	-0.0605508	0.115038	0.159558	0.0849488
ABHD5-HSPA1A	1	0.182794	0.0409832	0.0468307	0.194494
ABHD5-HSPA1B	0	0.0848993	-0.0554639	-0.0261386	0.10951
ABHD5-HSPA5	0	-0.0502365	0.143317	0.151508	0.0805328
ABHD5-HSPA6	0	0.0842132	0.115972		0.0116334
ABHD5-HSPB1	1	-0.0935848	0.149424	0.0787506	-0.017314
ABHD5-HSPD1	1	0.0390608	-0.00124216		-0.0473146
ABHD5-HSPE1	1	0.0465133	0.119676		0.0753785
ABHD5-HSPH1	0	0.172373	0.00129621	0.0959759	0.0785312
ABHD5-ICOS	0	0.161418	0.245492		0.11652
ABHD5-ID2	0	0.088635	0.052558		0.226613
ABHD5-ID3	0	0.183185	0.118683		-0.128118
ABHD5-IDI1	2	-0.0505088	0.243236	-0.0980814	0.0393338
ABHD5-IDO1	1	-0.00134914	0.0754996	0.162726	-0.181124
ABHD5-IDO2	1	0.0351232	0.296577	0.00133024	0.0176252
ABHD5-IER3	0	-0.154121	0.0900334	0.210328	0.11463
ABHD5-IFI27	1	-0.00985749	0.202797	0.186563	-0.0842951
ABHD5-IFIT1	0	-0.125716	0.0578021	0.151404	0.115253
ABHD5-IFIT2	0	-0.00902115	0.200158	0.0721456	0.0334127
ABHD5-IFIT3	1	0.125624	0.0385206	0.154807	0.557666
ABHD5-IFITM3	1	0.0887892	0.0802451	0.154155	0.0479193
ABHD5-IFNG	0	-0.133589	0.178215	0.0194557	0.0902412
ABHD5-IGFBP2	1	0.00999827	0.20965		-0.116795
ABHD5-IGFBP6	0	-0.024905	0.0158576	0.030568	0.0517416
ABHD5-IGFBP7	0	0.0839061	0.208195	0.0632946	-0.0813709
ABHD5-IGLL5	0	-0.058088	-0.0251077	0.194808	0.00526893
ABHD5-IL10	0	-0.0627337	0.188275		0.0103257
ABHD5-IL18	1	0.176703	-0.0214681	0.169726	-0.0202496
ABHD5-IL1B	1	-0.0785977	0.0216328		-0.0599811
ABHD5-IL1R2	1	0.157843	-0.0159597		-0.105009
ABHD5-IL1RN	3	-0.118004	0.214619		0.147507
ABHD5-IL23A	0	0.0954986	0.0279444	0.281949	0.0176878
ABHD5-IL24	0	0.125858	0.0594075		-0.0497839
ABHD5-IL32	0	0.115815	-0.112033	0.1375	-0.0375143
ABHD5-IL4I1	1	-0.0612271	-0.0262811	0.148895	0.102388
ABHD5-IL6	1	-0.0393587	0.147036	0.326719	0.112845
ABHD5-IMPA2	1	0.0160276	0.00165713	0.328607	0.234874
ABHD5-INHBA	1	0.0417858	0.0601308	0.45546	0.103141
ABHD5-INSIG1	2	0.0398663	0.0805657	0.120535	0.875181
ABHD5-IRF7	0	-0.260145	-0.00205861	0.0967202	0.0392223
ABHD5-IRF8	0	-0.0810481	-0.0214822	0.0829623	-0.10651
ABHD5-ISG15	0	-0.107687	-0.0264637		0.0301329
ABHD5-ISG20	0	-0.0537129	-0.0377282	0.130269	-0.0447187
ABHD5-ITGAV	0	-0.0841893	0.032328		0.00711091
ABHD5-ITM2C	0	-0.15071	0.0964599		0.00446343
ABHD5-JUN	0	0.0613881	0.0227345		-0.00455285
ABHD5-KCNMA1	0	0.0294772	-0.0451352	0.499016	0.141079
ABHD5-KDM5B	0	0.0379358	0.171187		-0.0595495
ABHD5-KIR2DL3	0	-0.0704176	0.0679906	0.210489	0.0323473
ABHD5-KLF4	1	-0.0477057	0.374477	0.333487	0.148429
ABHD5-KLK1	0	0.0303013	0.141645	-0.0417728	0.226108
ABHD5-KLRB1	0	-0.0701672	0.0905009	0.336624	-0.1153
ABHD5-KLRC1	0	0.144266	0.288824	0.0568691	0.19052
ABHD5-KLRC2	0	0.0317312	0.0998183	0.145767	-0.0298083
ABHD5-KLRD1	0	-0.196596	0.225303	0.346834	-0.00732683
ABHD5-KMO	1	-0.173877	-0.0241087		0.107495
ABHD5-KPNA2	1	-0.0205365	0.0956772	0.000491674	0.151781
ABHD5-KRT1	0	0.133788	0.0267731	-0.00541974	-0.0372944
ABHD5-KRT81	0	0.0925638	0.112918	0.139197	-0.00540294
ABHD5-KRT86	0	0.00331486	0.0537806	-0.00674709	0.00687666
ABHD5-KYNU	3	0.104298	0.284504		-0.073816
ABHD5-LAG3	0	-0.0559329	0.0316955	0.291376	0.0549764
ABHD5-LAIR2	0	-0.0230656	0.337059	0.154722	0.152777
ABHD5-LGALS1	1	0.059765	-0.00828622	0.153646	-0.0875989
ABHD5-LGALS3	2	0.0176696	0.0941513	0.131999	0.0629486
ABHD5-LGMN	2	-0.0554832	0.181772	0.212631	-0.196353
ABHD5-LILRA4	0	0.134169	-0.0175315	0.0554378	0.0741183
ABHD5-LILRA5	0	0.0454519	0.102827	0.206963	0.206229
ABHD5-LILRB2	0	0.0858767	0.16272	0.248037	-0.0403722
ABHD5-LILRB4	0	-0.00684834	0.26768	0.170601	-0.151561
ABHD5-LMNA	0	-0.0328418	-0.00126176		0.515453
ABHD5-LMNB2	0	0.0614334	0.310837	0.221627	0.0511534
ABHD5-LNX1	0	0.0240503	0.0772587	-0.133418	-0.00390865
ABHD5-LRG1	1	0.00414793	0.126665	0.444154	0.0904889
ABHD5-LTA	0	-0.0212204	0.123437	0.147462	0.0455453
ABHD5-LTA4H	4	-0.0436938	0.0231604	0.273951	0.0703801
ABHD5-LTB	0	-0.00157544	-0.022382	0.208878	0.248712
ABHD5-LY6E	1	-0.0484111	0.0390672	0.196706	-0.0739895
ABHD5-LYPD2	1	0.0429003	0.111739	0.268201	0.221248
ABHD5-LYZ	1	-0.12203	-0.0214215	0.16554	-0.0996964
ABHD5-MAFB	0	-0.158335	0.129481	0.288306	0.115373
ABHD5-MAN1A1	0	-0.00176942	0.248553	0.109392	-0.0622005
ABHD5-MAP3K1	0	-0.113528	-0.107409	0.231156	0.190003
ABHD5-MAP3K5	0	-0.0276134	-0.0924221	-0.128649	0.0580948
ABHD5-MCOLN3	0	0.0258006	-0.0414291		-0.0546761
ABHD5-MGLL	4	0.13232	-0.0444823	0.146441	0.169645
ABHD5-MGST1	3	0.133531	0.0193682	0.25314	-0.0948121
ABHD5-MLH3	0	0.0281511	-0.146227	-0.00179123	0.0420881
ABHD5-MMP19	1	0.056427	0.169585	0.430886	-0.0230286
ABHD5-MMP9	1	0.0383233	0.208611	0.104153	0.137648
ABHD5-MNDA	3	0.0910607	0.238615		-0.0898066
ABHD5-MRGBP	0	0.0885431	0.0518834	0.0367084	0.0740837
ABHD5-MSLN	0	-0.133087	0.222633	0.25562	0.093417
ABHD5-MT1X	2	0.118631	0.0276986	0.278431	-0.0205106
ABHD5-MT2A	2	-0.0745314	0.0756334	0.153593	0.167448
ABHD5-MTMR9	2	-0.1387	0.102232	0.357006	0.114772
ABHD5-MX1	1	-0.0710612	0.134652	0.128782	0.0593608
ABHD5-MYBL2	1	0.0589779	-0.0182591	0.03917	0.12699
ABHD5-MYC	0	-0.00154799	0.537882	-0.0130503	-0.0712533
ABHD5-MYL4	0	-0.0137624	0.301062	0.12758	0.249333
ABHD5-MYL9	0	-0.0881109	0.223628	0.152274	-0.0652146
ABHD5-NCALD	0	0.0603257	0.0873283	0.0551729	0.0852055
ABHD5-NCF1	2	-0.0172798	0.114428	0.234771	0.0917944
ABHD5-NCOR2	2	0.0978057	0.0853445	0.433689	0.0477335
ABHD5-NDC80	1	-0.0926495	0.114657	-0.0300398	0.299577
ABHD5-NDEL1	0	-0.0494434	0.0621826	0.306198	-0.0124104
ABHD5-NDUFAF6	1	0.0177666	0.260351	0.113533	-0.0275569
ABHD5-NFKBIA	0	0.000593121	0.0795215	0.115086	0.228094
ABHD5-NIPA1	0	-0.0183627	0.116393	0.0481592	0.0215818
ABHD5-NKIRAS1	0	-0.163901	0.287013		0.0856481
ABHD5-NOL6	0	-0.0391808	0.0700541	-0.0539536	-0.124376
ABHD5-NOP58	0	0.0983027	0.0503328		0.349403
ABHD5-NPW	0	0.251694	0.348358	0.0359287	0.233182
ABHD5-NQO1	1	0.0579004	-0.00611805	0.516432	0.206355
ABHD5-NR4A1	0	-0.166575	0.189184	0.16871	-0.0448445
ABHD5-NR4A2	0	0.0870672	-0.0363531		0.405816
ABHD5-NRGN	0	0.12113	-0.0185275	0.121723	0.179965
ABHD5-NRIP1	0	0.0452853	0.410409	0.419597	0.163495
ABHD5-OAS1	1	0.053712	0.0514829	0.192249	0.0369675
ABHD5-OASL	1	-0.099153	0.111582	0.112805	0.0594561
ABHD5-OLR1	1	0.0733239	0.114995	0.276973	-0.0476286
ABHD5-OXTR	0	0.0920093	0.218132		0.34724
ABHD5-P2RY6	0	-0.0517465	-0.0107721	0.114153	0.106341
ABHD5-PCP2	0	-0.177518	0.0415922	-0.0156767	0.0629264
ABHD5-PERP	1	0.181401	0.0869281	0.102219	0.273186
ABHD5-PF4	0	-0.0346634	0.0757823	0.145905	0.0133852
ABHD5-PGAM5	0	0.0619951	0.0922886	-0.0777592	0.053816
ABHD5-PHC1	0	-0.266215	-0.0146667	0.203699	0.020733
ABHD5-PHC3	0	-0.057433	0.155893	0.115085	0.0388689
ABHD5-PHF8	0	-0.0666334	0.260045	0.353624	0.0050603
ABHD5-PHLDA1	0	-0.0556816	0.11151	0.268314	0.274584
ABHD5-PIGB	0	-0.0118743	0.00888854	-0.0697894	0.127982
ABHD5-PIGG	0	0.0249953	-0.078938	0.0392713	-0.102432
ABHD5-PIK3R4	2	0.197553	0.191654	-0.0625125	0.130714
ABHD5-PINK1	0	0.162644	-0.215338		0.153421
ABHD5-PLA2G7	1	0.112903	0.43157	0.335827	0.000654545
ABHD5-PLAC8	0	-0.0956157	0.201376	0.316784	0.263734
ABHD5-PLAGL1	0	0.206468	0.117513	0.377835	0.170598
ABHD5-PLAU	0	-0.0497742	0.315624	0.41476	0.136263
ABHD5-PLAUR	3	-0.148572	0.211678	0.272628	0.0833411
ABHD5-PLD4	2	0.140801	-0.0453827	0.0386421	-0.0128544
ABHD5-PLEK	0	-0.00169431	0.336491		-0.0314284
ABHD5-PLIN2	3	-0.0266636	0.0214104	0.173269	0.10393
ABHD5-PMAIP1	0	-0.121151	0.0845413	0.131847	-0.084881
ABHD5-PNOC	0	0.15868	0.00498399	0.0651484	0.0624865
ABHD5-POLR3A	0	0.117446	0.145638	0.208915	-0.0461841
ABHD5-PPA1	1	-0.0165573	0.0443604	0.190333	-0.0275051
ABHD5-PPBP	0	0.0759941	0.0808849	0.0835342	-0.0995021
ABHD5-PRC1	1	-0.141699	0.109193	0.180378	0.104766
ABHD5-PRDM1	0	-0.059616	0.103219	0.346399	0.0157031
ABHD5-PRKCZ	0	-0.0342125	0.038835		0.164712
ABHD5-PRSS23	0	-0.0124441	-0.0260602	0.228065	0.0341621
ABHD5-PSAT1	1	0.0889196	0.149956	0.107186	0.275492
ABHD5-PTCD3	0	0.103697	0.114524		0.145659
ABHD5-PTCRA	0	-0.0600166	0.226988	0.0170022	0.0455358
ABHD5-PTGDS	2	-0.00948029	0.292359	0.122307	-0.0840676
ABHD5-PTGR1	3	0.154762	-0.0353212	0.291936	0.23794
ABHD5-PTX3	1	0.0424824	0.00630837	0.608185	0.201423
ABHD5-PXMP4	0	0.013005	0.14718	-0.116087	0.19319
ABHD5-QPCT	1	-0.105547	0.165495		-0.0273532
ABHD5-RAB20	0	0.0220937	0.207869	0.245261	-0.122416
ABHD5-RAB38	0	0.297698	0.284362	0.105824	0.125229
ABHD5-RAB3GAP2	0	0.197019	0.0500451		-0.0494274
ABHD5-RAB9A	1	0.0184982	0.138566	0.0534898	-0.0141495
ABHD5-RAMP1	0	0.0742926	0.184725		0.146292
ABHD5-RCC2	0	-0.0248681	0.0146682		0.392429
ABHD5-RDX	1	0.0566945	-0.108595	0.135903	0.21545
ABHD5-RECK	0	0.0609468	0.00403285	0.0357589	-0.054195
ABHD5-REL	0	-0.250668	0.0521131		-0.0581291
ABHD5-RETN	1	0.0804108	-0.0689428	0.383659	0.206908
ABHD5-RGCC	1	0.022139	-0.0155374	0.150782	0.0566965
ABHD5-RGS1	0	0.0889523	-0.00265564		0.184726
ABHD5-RGS16	0	-0.110643	0.133988		0.333892
ABHD5-RGS18	1	-0.0250349	0.0538208		-0.0778767
ABHD5-RHOC	0	0.128591	0.0363858		0.167261
ABHD5-RMI2	0	0.119918	-0.0893439	0.243528	-0.135513
ABHD5-RNASE1	0	-0.0302516	0.105307	0.225602	0.181532
ABHD5-RNASE6	0	0.104107	0.191467	0.163148	-0.111623
ABHD5-ROBO3	0	0.148012	0.0150993	0.109074	0.169527
ABHD5-RPA4	0	0.00866538	0.0811909	0.0742437	-0.0313024
ABHD5-RPL39L	1	-0.0231641	0.274607	-0.0421656	0.0792119
ABHD5-RRAGB	0	-0.114463	-0.0166606	0.0365022	0.00261312
ABHD5-RSAD2	0	-0.19792	0.360689		0.092518
ABHD5-S100A10	2	-0.0773329	0.0191227		-0.0415508
ABHD5-S100A12	2	0.110918	0.196501		0.339522
ABHD5-S100A8	2	-0.0458104	0.122485		0.212015
ABHD5-S100A9	3	0.044042	-0.0671635		-0.178506
ABHD5-S100B	0	-0.0562993	0.176965	0.0714299	0.0332087
ABHD5-S1PR1	0	-0.213825	0.137779		0.0372477
ABHD5-SCARF1	0	-0.153103	0.0064312	-0.00579126	-0.0257836
ABHD5-SCT	0	-0.00332413	0.0307037	0.00712456	0.0896559
ABHD5-SDC2	1	0.0469251	0.0979196	0.531093	0.100729
ABHD5-SEC61B	0	0.0599577	0.0883975	0.0981477	0.107506
ABHD5-SERPINA1	1	-0.167933	0.182374	0.322798	0.0535129
ABHD5-SERPINB1	1	0.0131064	0.0972511	0.159452	0.143995
ABHD5-SERPINB2	2	0.0337179	0.00738934	0.187987	0.0957466
ABHD5-SERPING1	1	-0.156589	0.0387942	0.119935	-0.206609
ABHD5-SERPINH1	0	0.0242569	0.0290595	-0.0602162	0.292477
ABHD5-SESN3	0	-0.0253427	0.101139	0.308848	0.0355965
ABHD5-SGK1	0	-0.0385195	-0.0788923	0.161116	0.0724403
ABHD5-SKP2	0	-0.0890278	0.085452	0.00728984	0.100394
ABHD5-SLAMF7	0	-0.14042	-0.00455011		-0.00811989
ABHD5-SLC16A7	0	-0.0756447	0.00274159	-0.0665977	-0.0544305
ABHD5-SLC25A16	1	0.0525819	-0.00110768	0.0268555	-0.0469573
ABHD5-SLC25A37	2	0.201796	0.0735881	0.182261	-0.00658568
ABHD5-SLC27A2	2	-0.16173	0.152645	0.0407142	0.166581
ABHD5-SLC2A9	0	-0.023587	0.2378	0.224245	0.147922
ABHD5-SLC30A5	0	-0.0637202	0.100224	0.434962	-0.0457893
ABHD5-SLC39A8	0	-0.0761892	0.0655859	0.319389	0.302507
ABHD5-SLC7A11	0	-0.122849	0.0138912	0.254442	-0.0419676
ABHD5-SLC9A7	0	-0.0195964	0.0132804	-0.0410128	-0.0645877
ABHD5-SLPI	0	-0.0255375	0.325652	0.112702	0.0248225
ABHD5-SMAD7	0	0.0267521	0.0188525	0.20989	0.101697
ABHD5-SMARCA2	0	0.132995	0.161049	0.0724767	0.00199356
ABHD5-SMPD3	2	-0.128494	0.217373	-0.0066787	0.0660914
ABHD5-SNCA	0	0.175595	0.122254	0.155623	0.0485747
ABHD5-SOCS2	0	-0.0480579	0.249738	0.049594	-0.151642
ABHD5-SPARC	1	0.114318	-0.0337027	0.245582	0.0356459
ABHD5-SPON2	0	0.143256	-0.0276216	0.0835202	-0.0120894
ABHD5-SPRED2	0	0.0537615	-0.0223963		0.0984336
ABHD5-SRSF2	0	0.0804316	0.126983	0.0276069	-0.0547603
ABHD5-SRSF7	0	-0.0547224	0.164556		0.0334906
ABHD5-STMN1	1	-0.0408674	0.150577		0.0694901
ABHD5-SYNJ1	2	0.120366	0.107752	0.342413	0.195779
ABHD5-TALDO1	3	0.113058	0.12277	0.24883	-0.0414099
ABHD5-TBC1D14	0	-0.111074	0.20966	0.336165	0.0881802
ABHD5-TBL1XR1	2	0.130493	0.0536081	0.040706	0.0261222
ABHD5-TCTN3	0	0.0443444	0.00774973	0.0268283	-0.0155129
ABHD5-TFPI	0	0.160829	0.186082		0.0533377
ABHD5-TGFBI	1	0.078559	0.0799127	0.297795	0.224663
ABHD5-THBS1	1	0.0504216	0.0840925	0.365868	0.216361
ABHD5-TIMP1	0	-0.0749249	0.15193	0.16568	0.153205
ABHD5-TK1	2	-0.0437705	0.0607242	0.0266418	-0.0131986
ABHD5-TMX3	0	0.273009	0.181842	0.0649033	0.0472025
ABHD5-TNF	0	-0.0648841	0.117708	0.203754	-0.0515987
ABHD5-TNFAIP6	1	-0.0512224	0.029395		0.139776
ABHD5-TNFAIP8L1	2	-0.0547597	0.00504067	-0.00447361	-0.0244374
ABHD5-TNFRSF10A	0	-0.0913653	-0.033645	0.2437	0.0334686
ABHD5-TNFRSF13B	0	-0.066147	0.383427	0.0397018	-0.151374
ABHD5-TNFRSF17	0	0.0360636	0.170537	-0.0162777	0.0366545
ABHD5-TNFRSF18	0	0.224201	-0.0053693		0.0858437
ABHD5-TNFRSF4	0	0.0777985	-0.0145512		-0.0201383
ABHD5-TNFRSF9	0	0.0917368	0.244475		0.29163
ABHD5-TNFSF10	0	0.0186952	-0.0117854	0.163611	0.225326
ABHD5-TNFSF13B	1	-0.0569911	0.0263235	0.0978424	-0.0390337
ABHD5-TNIP3	1	0.0926668	0.0371042	0.442507	0.183623
ABHD5-TNNT1	1	-0.147181	0.170117	0.465445	-0.0778001
ABHD5-TNS3	0	0.0522646	-0.010736	0.520114	-0.0419931
ABHD5-TOP2A	1	-0.0444737	0.11538	0.0901604	0.201337
ABHD5-TPM2	0	-0.038564	0.073424	0.000697163	0.0631647
ABHD5-TPSAB1	0	-0.216879	0.16999	0.115012	0.0673307
ABHD5-TPST1	1	0.0799284	0.168275	0.141922	0.0230719
ABHD5-TRAPPC2	0	0.140582	0.187895	0.0682501	0.108415
ABHD5-TRAT1	0	0.026449	0.311775	0.0232552	0.0777272
ABHD5-TREML1	0	0.0763634	0.159555	0.243129	-0.070813
ABHD5-TRH	0	0.046734	0.0970238	0.316701	0.0846587
ABHD5-TRIM37	0	0.018064	0.0692396	0.327291	0.0535128
ABHD5-TRIM62	0	0.110508	-0.0105263		-0.0154136
ABHD5-TSC22D1	0	-0.0233033	-0.0617391	0.0754867	0.0455565
ABHD5-TSC22D3	0	-0.0243144	0.134999	0.042552	0.0741655
ABHD5-TSPAN15	0	0.155842	0.0971562	0.0116405	0.0526812
ABHD5-TUBA1B	1	0.0698058	-0.0593777	0.145222	0.0702739
ABHD5-TUBA4A	0	-0.0399375	-0.00617603		0.0542505
ABHD5-TXNRD1	2	0.152284	-0.0113266	0.25783	-0.0271246
ABHD5-TYMS	2	0.0655116	-0.0423838	0.13651	0.0685632
ABHD5-TYROBP	3	0.0403764	-0.091529	0.181834	0.0499002
ABHD5-TYW3	0	-0.178463	0.134088		0.0166508
ABHD5-UBE2C	1	-0.123955	0.103094	0.136814	0.172031
ABHD5-UCK2	1	-0.110206	0.266868		0.233379
ABHD5-USP47	0	-0.0453787	-0.100548	0.00451216	0.03539
ABHD5-VASH1	0	-0.157674	0.182128	0.0786781	-0.0213011
ABHD5-VCAN	2	-0.161534	0.215181	0.329115	-0.0440474
ABHD5-VPREB3	0	0.0661641	0.0931633	-0.0462014	0.0147066
ABHD5-WNT10A	0	-0.0430699	0.0239593		0.0175398
ABHD5-WNT7A	0	-0.0228168	0.235167		0.0375472
ABHD5-WTAP	0	-0.134698	0.00185938	0.326981	0.47287
ABHD5-XCL1	0	-0.112778	0.0133519		0.0955405
ABHD5-XCL2	0	-0.0663787	0.190782		-0.0150296
ABHD5-XPOT	0	-0.0775783	0.127308	0.116924	-0.136304
ABHD5-ZDHHC2	0	0.0441477	0.0957222	0.350225	-0.0268684
ABHD5-ZFHX3	0	0.0759075	0.111325	0.397544	0.29665
ABHD5-ZFP90	0	-0.0265268	0.215722	0.110168	0.0468058
ABHD5-ZFYVE9	0	0.0742199	-0.0873914		-0.182084
ABHD5-ZNF124	0	-0.168181	0.139922		0.0176698
ABHD5-ZNF248	0	0.0654318	0.150043	-0.195411	0.00218541
ABHD5-ZNF331	0	0.0364738	0.112522	-0.050731	0.0174708
ABHD5-ZNF382	0	-0.163622	0.185511	-0.0386896	0.0316486
ABHD5-ZNF419	0	0.248156	-0.00111592	0.244971	0.103011
ABHD5-ZNF627	0	-0.0852374	0.134439	0.210552	0.0729913
ABHD5-ZNF664	0	0.181187	0.111264	0.0524372	0.402821
ABHD5-ZNF700	0	-0.145161	-0.074385	0.024056	0.0525484
ABHD5-ZNF714	0	-0.0872178	0.0977936	0.135515	-0.0246962
ABHD5-ZWINT	1	0.0916047	0.0113894	0.196347	-0.012455
ACAD9-ACP5	1	0.161625	0.120576	0.120487	0.0420344
ACAD9-ACSF2	1	-0.103504	0.0509031	0.0676868	0.146392
ACAD9-ACSL6	1	-0.0639708	0.0790494	0.204517	0.131337
ACAD9-ADA	1	0.0671805	-0.117295	0.3798	0.120315
ACAD9-ADM	0	0.0355943	0.271335	0.256092	0.191222
ACAD9-ADORA3	0	-0.0232502	0.277752		0.149333
ACAD9-ADPRM	1	-0.0684717	0.0269796	0.118693	-0.00526608
ACAD9-AK1	2	0.0741262	0.192447	0.24373	-0.286993
ACAD9-AKR1C1	2	0.0357212	-0.0808572	0.229359	0.0405036
ACAD9-AKR1C3	2	-0.0489505	0.439919	0.013107	0.0714594
ACAD9-ALAS2	2	0.0307729	0.194172	0.209038	0.028384
ACAD9-ALDH1A1	2	0.0148082	0.269738	0.127301	0.131949
ACAD9-ALDH2	1	0.108014	0.0516524	0.0440006	0.330766
ACAD9-ALOX5AP	1	0.0365996	-0.0890592	0.129971	0.205015
ACAD9-ANXA1	0	-0.126037	0.0274428	0.186486	-0.0203729
ACAD9-ANXA2	0	0.0309843	0.108469	0.259651	0.136477
ACAD9-ANXA5	0	0.260417	0.16576	0.286419	0.248517
ACAD9-AP3B1	0	0.0160439	-0.0128052	-0.0236462	0.370852
ACAD9-AP4B1	0	0.145427	0.401483		0.109414
ACAD9-APOBEC3B	1	0.136668	0.0778371	0.233107	0.0410623
ACAD9-AQP3	0	-0.15771	0.00959861	0.0275542	0.143278
ACAD9-AQP9	0	0.0395933	0.0510911	0.176422	0.0461701
ACAD9-ARHGAP24	0	0.0230016	0.296755	0.168466	0.0694001
ACAD9-ARHGAP26	0	0.0340092	0.119745	0.0203073	0.147986
ACAD9-ARL6	0	0.0364773	0.127764		0.0475189
ACAD9-ATAD2	0	-0.114602	-0.014931	0.274408	-0.225925
ACAD9-ATF5	0	-0.00724044	-0.0013172	0.225057	0.0188988
ACAD9-ATP2B1	0	0.226037	0.221632	0.4	0.0683481
ACAD9-AURKB	0	0.00618117	0.0362553	-0.0413177	0.206112
ACAD9-BAG2	1	-0.100406	0.213532	0.103064	0.304687
ACAD9-BASP1	0	0.0928688	0.051011	0.0447288	0.116441
ACAD9-BATF	0	0.152565	0.0493221	-0.0693895	0.131218
ACAD9-BBS1	0	-0.207611	0.150137	-0.0274723	0.0398759
ACAD9-BCL2A1	0	-0.00223935	0.136483	0.205757	0.000556857
ACAD9-BCL9	0	-0.17433	0.161812		0.0931874
ACAD9-BIRC3	0	0.0247421	0.433362	0.141566	0.0245982
ACAD9-BRCA1	1	-0.0459555	0.23298	0.143671	0.187685
ACAD9-BTN2A2	0	-0.0681866	-0.131019	0.303767	0.139213
ACAD9-BUB1	1	-0.0721777	0.0408884		0.231586
ACAD9-BYSL	1	0.200276	0.118612	-0.123401	0.0786538
ACAD9-C1QA	0	0.115997	0.294471		0.350284
ACAD9-C1QB	0	0.222562	0.186663		0.226825
ACAD9-C1QC	0	-0.102024	0.0476963		0.267998
ACAD9-C3AR1	0	0.0776125	0.13325	0.194434	0.145827
ACAD9-C5AR1	0	-0.10228	0.222369	0.148331	-0.0760971
ACAD9-CA1	2	0.0213291	0.0578033	0.0542947	0.159384
ACAD9-CA2	2	0.115583	0.319278	0.229972	0.0264531
ACAD9-CALCRL	0	-0.0942984	0.150594		0.0906067
ACAD9-CAMK1	0	0.0744833	0.095938		-0.168841
ACAD9-CASP5	0	-0.139479	0.128153	0.0935331	0.127537
ACAD9-CAV1	1	-0.0565432	0.261459	0.0442073	0.402395
ACAD9-CCL13	0	-0.0871152	0.187064	0.293691	0.000545544
ACAD9-CCL19	0	-0.105025	0.2878	0.0102758	0.0956014
ACAD9-CCL2	0	0.0419885	-0.0806562	0.19314	0.33545
ACAD9-CCL20	0	-0.0569545	-0.00721425		0.0688855
ACAD9-CCL22	0	-0.0826482	-0.029904	0.115067	0.183328
ACAD9-CCL23	0	-0.0552416	0.244354	0.315305	0.321793
ACAD9-CCL28	0	-0.134977	0.0496408	-0.090735	0.442783
ACAD9-CCL3	0	0.21583	0.0694252	0.149449	0.121742
ACAD9-CCL3L1	0	0.0111147	0.37543	0.327992	0.113376
ACAD9-CCL4	0	0.0141958	-0.167268	0.0917911	-0.0312127
ACAD9-CCL5	0	0.0481757	0.511755	-0.00494235	0.225803
ACAD9-CCL7	0	-0.091581	0.043624	0.155687	0.291129
ACAD9-CCNA1	0	0.165121	0.383414	0.232776	0.0821168
ACAD9-CCNB1	1	0.258284	0.190136	-0.138809	0.192555
ACAD9-CCNB2	1	0.170535	0.0432806	0.0478446	0.0920627
ACAD9-CCND1	0	-0.225554	0.335376	-0.0410961	0.121963
ACAD9-CCR1	0	0.0367417	0.220296		0.102994
ACAD9-CCR5	0	0.0821502	-0.06227		0.0735936
ACAD9-CCR7	0	0.193918	0.0698188	0.0807851	0.302413
ACAD9-CCR9	0	-0.00437339	0.0617724		-0.0204152
ACAD9-CCRL2	0	-0.00575452	0.24118		-0.0298353
ACAD9-CD163	0	-0.0762013	0.102103	0.276631	0.322625
ACAD9-CD1C	0	0.0402616	0.151087		0.145432
ACAD9-CD1D	0	0.0263469	0.121794		0.107976
ACAD9-CD200	0	0.0262653	-0.0248944		0.198022
ACAD9-CD207	0	-0.193285	-0.00102777		0.0645505
ACAD9-CD27	0	-0.0547031	-0.145524	0.217791	0.197323
ACAD9-CD36	2	0.0238301	0.0931402	0.191497	0.232029
ACAD9-CD38	1	0.0883793	0.0574643	0.0613733	0.167637
ACAD9-CD40	0	0.0374444	0.0393562	0.126288	0.337249
ACAD9-CD63	0	0.0279254	0.0581639	0.254829	0.0206682
ACAD9-CD70	0	0.133736	0.0288465	0.238407	0.124547
ACAD9-CD74	0	0.0703696	0.0699359	0.0998459	0.105804
ACAD9-CD79A	0	-0.00373841	0.00160364	0.281509	0.135763
ACAD9-CD79B	0	0.157225	0.439638	0.121039	0.169061
ACAD9-CD86	0	-0.215667	0.0182343		0.0322651
ACAD9-CD8A	0	-0.0170706	0.10555		0.12691
ACAD9-CD8B	0	-0.00716417	0.167325		0.129562
ACAD9-CD9	0	0.276128	-0.120823	0.15934	0.382793
ACAD9-CDC20	1	-0.0556533	0.13557		0.0551078
ACAD9-CDK1	1	0.113431	0.0933422	-0.0365126	0.125791
ACAD9-CDK19	1	-0.0365383	0.0145424	0.183317	0.0188651
ACAD9-CDKN1C	0	-0.00210395	0.0792787	0.0366456	0.0719179
ACAD9-CDKN2A	0	-0.162151	0.299829	0.125009	-0.0714095
ACAD9-CDT1	1	-0.0980252	0.251017	-0.113357	0.155656
ACAD9-CEBPB	0	-0.00984676	0.383756	0.279536	0.0711354
ACAD9-CEBPD	0	-0.184203	0.204046	0.172797	0.320947
ACAD9-CENPA	0	0.235693	0.203029		0.038478
ACAD9-CENPE	1	-0.206751	-0.0210616	-0.0211911	0.223881
ACAD9-CENPF	0	0.0724586	0.160078		0.106275
ACAD9-CENPJ	0	-0.0762659	0.0672939	0.341589	0.0894947
ACAD9-CERS4	1	-0.100342	0.285331	0.0172073	-0.0756237
ACAD9-CFP	0	-0.101341	0.00211466	0.256677	0.110279
ACAD9-CHORDC1	1	-0.141056	0.136064	0.0438561	0.0242295
ACAD9-CHRNA6	0	0.0993906	0.067929	0.0732135	0.202667
ACAD9-CKB	1	0.245138	0.0712511	0.0332433	0.121497
ACAD9-CLCN5	0	0.174327	0.378217	-0.0651009	0.0823578
ACAD9-CLCN6	0	-0.0252899	0.142216		0.230058
ACAD9-CLEC10A	0	-0.069287	0.025702	0.23682	-0.28745
ACAD9-CLEC12A	0	-0.0432775	0.218536	0.214376	0.230828
ACAD9-CLEC1B	0	-0.00652757	-0.0112227	-0.0534133	0.126662
ACAD9-CLEC4D	0	0.113139	-0.0251631	0.276368	0.171152
ACAD9-CLEC4E	0	0.135131	0.0130527	0.143979	-0.0229692
ACAD9-CLEC5A	0	-0.0775147	0.181267	0.201864	0.178786
ACAD9-CLIC2	0	-0.0772458	0.233652	0.0970247	0.294035
ACAD9-CLU	0	0.147766	0.447773	0.164042	0.170504
ACAD9-COLGALT2	0	-0.0127407	0.228998		0.0463791
ACAD9-COX5A	5	-0.159901	-0.0419459	0.116782	0.158554
ACAD9-CPNE2	0	0.126209	0.0259516	0.0367065	0.352961
ACAD9-CRAT	1	0.141048	0.172847	0.0799625	0.0881797
ACAD9-CREG1	0	0.0162912	0.239442		0.176258
ACAD9-CREM	0	0.0350418	0.0852573	0.126563	0.190313
ACAD9-CRHBP	0	0.0475766	0.176669	0.187618	0.394491
ACAD9-CS	2	0.130445	0.0622674	0.434651	0.0405793
ACAD9-CSF2	0	-0.0693544	0.333429	0.0565368	0.213779
ACAD9-CSRP1	0	0.00417714	-0.0550738		0.08803
ACAD9-CST3	0	-0.0617748	0.104057	0.129766	0.074247
ACAD9-CSTB	0	-0.0370293	0.112608	0.288168	0.248119
ACAD9-CTCF	0	-0.299124	0.357692	0.268041	-0.0950042
ACAD9-CTLA4	0	-0.076899	-0.119983		0.0438275
ACAD9-CTSB	0	0.0365283	0.233854	0.0766807	0.044704
ACAD9-CTSC	0	0.0607406	0.295197	0.00302294	0.114296
ACAD9-CTSD	0	-0.177219	-0.0140317	0.160648	0.137055
ACAD9-CTSL	0	0.246534	0.310281	0.131377	0.00415812
ACAD9-CTSW	0	0.0517396	0.0162391	0.25022	-0.0983457
ACAD9-CUL4B	0	-0.114854	0.023016	0.0966421	0.173599
ACAD9-CXCL1	0	-0.169085	0.071846	0.239875	0.0213881
ACAD9-CXCL10	0	0.300816	0.0358005	0.139174	0.206258
ACAD9-CXCL11	0	0.0388967	-0.0968393	0.143257	0.109185
ACAD9-CXCL16	0	-0.0636473	0.263832	0.380162	-0.0549962
ACAD9-CXCL2	0	-0.0806303	0.13573	0.269553	0.26641
ACAD9-CXCL3	0	0.0574424	-0.0684962	0.28106	0.00899534
ACAD9-CXCL5	0	-0.166733	0.154617	0.290392	0.29223
ACAD9-CXCL9	0	-0.114701	0.269188	0.195836	0.341693
ACAD9-CXCR3	0	-0.0161712	0.184181	0.052999	-0.046656
ACAD9-CXCR5	0	-0.0351805	0.327309	-0.170248	0.192255
ACAD9-CYP1B1	1	-0.0366352	0.302559		0.273007
ACAD9-CYP27A1	1	0.0384739	0.343384		0.0313214
ACAD9-DAPP1	0	-0.0671715	0.118784	0.0994053	0.292709
ACAD9-DDHD1	1	-0.0321734	0.160796	-0.0713173	0.158564
ACAD9-DDIT4	0	0.053866	0.0166913	-0.103437	0.244477
ACAD9-DEFB1	0	0.289267	0.226689	0.319418	0.114688
ACAD9-DENND2C	0	-0.0544672	0.481734		-0.0532004
ACAD9-DERL3	0	-0.0770425	0.0788327	-0.015696	0.146767
ACAD9-DHRS9	0	-0.024316	0.257595		0.254278
ACAD9-DNAJB1	0	0.0347009	0.134807	-0.0939441	0.222797
ACAD9-DOLK	0	0.0244174	0.136169	0.283879	0.114282
ACAD9-DPPA4	0	-0.110796	0.141641		0.421737
ACAD9-DUSP2	0	0.153618	-0.0258258		0.129423
ACAD9-DUSP4	0	0.0625767	0.214619	0.319787	0.236507
ACAD9-DUSP5	0	-0.0747235	0.0196639	0.208385	0.143858
ACAD9-DUSP6	0	-0.142675	0.0297361	0.162574	0.241259
ACAD9-EBI3	0	0.0860887	0.0659304	0.12865	0.116746
ACAD9-EDN1	0	0.0270607	0.0634367	0.171902	-0.00281896
ACAD9-EFNA5	0	-0.104022	0.0640183	0.0388143	0.110459
ACAD9-EGR1	0	0.194883	-0.270512	0.132344	0.0734592
ACAD9-EGR2	0	0.044706	0.071245	0.123698	0.163925
ACAD9-EGR3	0	-0.0584281	0.0187238	-0.113071	0.210865
ACAD9-EGR4	0	-0.133351	0.123267		0.0505199
ACAD9-EPHX2	1	-0.122277	0.18529	-0.224161	0.028271
ACAD9-EREG	0	-0.0735807	0.0711713	0.461434	0.234628
ACAD9-ESAM	0	0.0163168	-0.140245	0.0713721	0.121336
ACAD9-ESCO2	1	-0.0142158	0.229514	-0.102147	0.138139
ACAD9-EXOSC5	0	-0.0369151	-0.0956702	0.0973589	0.129993
ACAD9-FAM135A	0	-0.129496	0.323054	0.0933048	0.235316
ACAD9-FASLG	0	-0.0399463	0.380081		0.197285
ACAD9-FCER1A	0	-0.202151	-0.107336		-0.0368401
ACAD9-FCER1G	0	-0.132692	0.223013		0.166246
ACAD9-FCGR1A	0	0.0506121	0.0453472		-0.259338
ACAD9-FCHO2	0	0.0425102	0.0772358	0.239973	0.161118
ACAD9-FCN1	0	0.100388	0.0756928	0.177122	0.388549
ACAD9-FGFBP2	0	-0.0209202	0.41744	0.117829	-0.00881844
ACAD9-FGFBP3	0	-0.0712543	0.106778	0.341714	0.123609
ACAD9-FGL2	0	0.0464489	0.124108	0.193975	0.272146
ACAD9-FOS	0	-0.122017	0.26557	0.138563	0.0134569
ACAD9-FOSB	0	0.171652	0.392113	0.0868597	-0.0156255
ACAD9-FOXK2	0	-0.0788286	0.221133	0.0496074	0.138284
ACAD9-FOXP3	0	0.094283	0.251252	0.133561	0.203979
ACAD9-FPGT	0	0.112738	0.170111		0.199146
ACAD9-FPR1	0	-0.0512752	0.152495	0.428122	0.274902
ACAD9-FPR2	0	0.0925014	0.0752466	0.262969	0.154291
ACAD9-FSCN1	0	0.142943	-0.0211881	0.15628	0.223166
ACAD9-FSTL3	0	0.0907012	0.329193	0.106029	0.0065896
ACAD9-FTH1	0	-0.0842938	0.182965	0.305113	0.214283
ACAD9-FTL	0	-0.13918	0.1853	0.285022	0.0536244
ACAD9-FUCA1	0	-0.214726	0.0636649		0.403873
ACAD9-FUNDC1	0	-0.0345353	0.281928	0.23408	0.413095
ACAD9-FUT7	1	-0.147558	0.141671	-0.0241789	0.252732
ACAD9-G0S2	1	0.0852101	0.408135		-0.00927789
ACAD9-GADD45A	0	-0.0639922	0.0267836		0.0702244
ACAD9-GALR2	0	-0.246523	-0.0466695	-0.053987	-0.0602564
ACAD9-GATA1	1	0.0728652	-0.0720443	-0.32554	0.21422
ACAD9-GATA2	0	0.0273776	0.277925		-0.0452605
ACAD9-GBP1	0	0.189274	0.0825645		0.457574
ACAD9-GBP5	0	-0.0762679	-0.118024		0.192476
ACAD9-GCLM	2	0.0338369	0.104166		0.180396
ACAD9-GJB2	0	-0.104951	0.49898	0.179569	0.0170185
ACAD9-GLRX	2	-0.0103471	0.135254	0.0782264	0.21662
ACAD9-GLUL	1	0.00601749	0.0126533		0.233818
ACAD9-GMPR	1	0.0854978	0.0774862	0.108395	-0.0502819
ACAD9-GNG11	1	-0.0480091	0.141553	0.151786	0.2146
ACAD9-GNLY	0	0.0898018	0.308461		0.201982
ACAD9-GNPDA1	1	0.0861006	-0.0212581	0.176981	0.171966
ACAD9-GP6	0	0.10809	0.12106	-0.0838037	0.123138
ACAD9-GP9	0	-0.140383	0.143872	0.117386	0.15064
ACAD9-GPNMB	0	0.0312209	0.0172307	0.209324	0.192825
ACAD9-GPR183	0	0.0886793	-0.100175	0.0916327	-0.0106762
ACAD9-GPX1	1	0.291614	0.147629		-0.104812
ACAD9-GSN	0	0.221624	0.183808	0.28126	0.085581
ACAD9-GZMB	0	0.145323	0.00237036	-0.0182828	0.124364
ACAD9-GZMH	0	-0.20438	0.12732	0.00777869	0.169437
ACAD9-HBA1	1	0.0539274	0.112339	0.115033	0.164753
ACAD9-HBD	1	0.0154588	0.157229	0.0549796	0.151179
ACAD9-HBG1	1	-0.137673	0.0086196	0.245933	0.0540803
ACAD9-HBG2	1	-0.0606816	0.00999629	0.161301	0.214979
ACAD9-HCAR3	0	0.111453	0.452828	0.199566	-0.0136304
ACAD9-HERPUD1	0	-0.122453	0.115834	0.0683966	0.048988
ACAD9-HLA-DMA	0	0.0929073	0.424176	0.109041	0.18787
ACAD9-HLA-DMB	0	-0.0615082	-0.0647418	0.187112	0.0108772
ACAD9-HLA-DPA1	0	0.119458	0.132638	0.0347286	-0.018656
ACAD9-HLA-DQA1	0	-0.0403917	0.13927	0.145292	-0.0498185
ACAD9-HLA-DQA2	0	0.117605	0.288238	0.256791	-0.0258329
ACAD9-HLA-DRA	0	-0.0974256	0.202211	0.00727986	0.0235131
ACAD9-HLA-DRB1	0	-0.101967	-0.0275123	0.0494635	0.089493
ACAD9-HLA-DRB5	0	0.0137363	0.159405	0.00903325	0.604808
ACAD9-HMGB2	0	-0.122324	0.068251	-0.0180316	0.121502
ACAD9-HMMR	2	0.0637149	0.0176645	0.102508	0.271457
ACAD9-HMOX1	1	-0.0750295	0.126006	0.111879	0.168768
ACAD9-HPGD	1	-0.150249	0.0115458	0.21433	0.0941228
ACAD9-HPS4	0	-0.0208863	0.321967	0.127315	0.126133
ACAD9-HPSE	1	-0.188878	0.0169608	0.255748	0.263439
ACAD9-HS3ST1	1	-0.161881	-0.0914753	0.119977	0.36268
ACAD9-HSD17B12	1	0.0742925	0.00263845	0.0534328	0.16694
ACAD9-HSP90AA1	2	0.00123613	0.0633215	0.0944231	-0.0385405
ACAD9-HSP90B1	0	0.0614595	0.0148554	0.00596323	0.326422
ACAD9-HSPA1A	0	-0.0065015	0.0245706	-0.0514247	0.0403078
ACAD9-HSPA1B	0	-0.227769	0.160351	0.128585	0.157153
ACAD9-HSPA5	0	0.0235054	0.176551	0.172202	-0.0177077
ACAD9-HSPA6	0	0.0554002	0.100895		0.105687
ACAD9-HSPB1	0	-0.0832504	0.0770401	0.0228219	0.0814739
ACAD9-HSPD1	1	0.142011	0.160803		0.0406934
ACAD9-HSPE1	1	-0.115652	0.170387		0.235138
ACAD9-HSPH1	1	-0.0294029	0.0902611	0.0336604	0.0234698
ACAD9-ICOS	0	-0.04498	0.319875		0.092038
ACAD9-ID2	0	-0.0920086	0.143587		-0.0831845
ACAD9-ID3	0	-0.182267	0.364815		0.0468969
ACAD9-IDI1	1	0.0506484	-0.0372699	0.160847	0.101086
ACAD9-IDO1	1	0.217146	0.171607	0.239829	-0.0701718
ACAD9-IDO2	1	-0.222901	0.0418598	0.145683	0.192189
ACAD9-IER3	0	0.121353	0.182524	0.351898	-0.00562434
ACAD9-IFI27	1	-0.236032	0.134278	0.0720533	0.212487
ACAD9-IFIT1	0	0.049865	-0.0716907	0.170678	0.130187
ACAD9-IFIT2	0	-0.0734989	0.178194	0.131066	0.185587
ACAD9-IFIT3	0	-0.0315762	0.185454	0.141994	0.399856
ACAD9-IFITM3	0	0.12075	0.224845	0.166879	-0.146196
ACAD9-IFNG	0	0.205902	-0.00473297	0.0687888	0.111883
ACAD9-IGFBP2	0	0.0484392	0.30767		0.161162
ACAD9-IGFBP6	0	-0.170126	0.0922454	0.206553	0.153503
ACAD9-IGFBP7	0	-0.0650395	-0.00365217	0.0663789	0.0235007
ACAD9-IGLL5	0	-0.143789	0.0383626	0.123915	0.170029
ACAD9-IL10	0	0.10069	-0.00820618		0.0329046
ACAD9-IL18	0	-0.0927868	0.0195959	0.318238	-0.00566584
ACAD9-IL1B	0	-0.158011	0.0601335		0.109068
ACAD9-IL1R2	0	0.195426	0.186592		-0.0250711
ACAD9-IL1RN	0	0.127051	-0.137087		0.126805
ACAD9-IL23A	0	-0.041297	0.0668375	0.100857	0.180868
ACAD9-IL24	0	0.166646	0.0314856		0.101044
ACAD9-IL32	0	-0.060821	0.0188093	0.0786834	0.297609
ACAD9-IL4I1	1	0.122244	0.0138589	0.0995997	0.101211
ACAD9-IL6	0	-0.0896994	0.28939	0.220083	0.205683
ACAD9-IMPA2	1	-0.0105463	0.249325	0.493395	0.124409
ACAD9-INHBA	0	-0.0812844	0.0896404	0.135348	0.0609796
ACAD9-INSIG1	1	-0.0427138	0.0830649	0.192364	0.233735
ACAD9-IRF7	0	0.126697	0.329221	-0.0169979	-0.00233418
ACAD9-IRF8	0	0.0105305	0.193777	0.0163788	0.156607
ACAD9-ISG15	0	-0.0628346	0.264321		-0.039055
ACAD9-ISG20	0	0.0705459	0.154415	0.129002	0.0131171
ACAD9-ITGAV	0	0.0558141	0.0716705		0.204007
ACAD9-ITM2C	0	-0.0705597	0.130121		0.212156
ACAD9-JUN	0	0.00670121	-0.0202006		0.0650993
ACAD9-KCNMA1	0	0.085272	0.0441289	0.183903	0.213502
ACAD9-KDM5B	0	0.258439	-0.111434		0.184488
ACAD9-KIR2DL3	0	0.0151357	0.176026	0.288645	0.207233
ACAD9-KLF4	0	0.169375	0.0246753	0.209635	0.0321115
ACAD9-KLK1	0	0.159838	0.194501	0.123995	0.0766745
ACAD9-KLRB1	0	0.0832439	0.104155	0.146823	0.164875
ACAD9-KLRC1	0	-0.109342	-0.00965951	0.0578872	0.12048
ACAD9-KLRC2	0	-0.200115	0.135166	0.136263	-0.13647
ACAD9-KLRD1	0	0.180058	0.052612	0.23777	0.163969
ACAD9-KMO	1	-0.103376	0.0504529		0.046662
ACAD9-KPNA2	0	0.0527482	0.184726	0.130987	0.0843824
ACAD9-KRT1	0	-0.12557	0.209635	0.0211021	0.251588
ACAD9-KRT81	0	-0.0309616	0.165975	0.173256	0.017053
ACAD9-KRT86	0	0.0498144	0.211517	0.0668035	0.293329
ACAD9-KYNU	1	0.0661785	0.114753		0.11089
ACAD9-LAG3	0	-0.0366134	0.0738402	0.0500509	0.246324
ACAD9-LAIR2	0	0.021504	0.20103	0.0864824	0.137263
ACAD9-LGALS1	0	0.0503828	0.12616	0.316436	0.228314
ACAD9-LGALS3	0	0.230479	0.00489493	0.326191	0.121878
ACAD9-LGMN	1	0.147083	0.306952	0.0432798	0.249529
ACAD9-LILRA4	0	-0.0295398	-0.0684278	-0.120871	0.0987806
ACAD9-LILRA5	0	-0.0665181	0.111023	0.168392	0.160506
ACAD9-LILRB2	0	-0.067692	0.070459	0.138979	-0.0704262
ACAD9-LILRB4	0	-0.00684495	0.141537	0.187121	0.0503412
ACAD9-LMNA	0	0.0661747	0.0611212		0.441093
ACAD9-LMNB2	0	-0.209326	0.212351	-0.140309	0.0553996
ACAD9-LNX1	0	0.0135914	0.124501	-0.0128279	-0.00910929
ACAD9-LRG1	0	-0.00862483	0.394744	0.333589	0.144174
ACAD9-LTA	0	0.136319	0.16198	0.0714847	0.242286
ACAD9-LTA4H	1	-0.0223107	0.0536381	0.358132	-0.0176629
ACAD9-LTB	0	-0.0666797	0.0935942	0.255798	0.161358
ACAD9-LY6E	0	0.0770615	0.330085	0.120113	0.244727
ACAD9-LYPD2	0	-0.0257984	0.0214971	0.0457552	0.0839484
ACAD9-LYZ	0	0.127315	0.220209	0.350858	0.185539
ACAD9-MAFB	0	0.153367	0.146518	0.322802	0.248949
ACAD9-MAN1A1	0	0.0333046	0.00623664	0.0880907	0.110875
ACAD9-MAP3K1	0	0.137147	0.122101	0.114635	0.322071
ACAD9-MAP3K5	0	-0.0670216	0.119575	0.152856	0.0437178
ACAD9-MCOLN3	0	0.0886688	0.203067		0.151095
ACAD9-MGLL	1	-0.0270087	0.119799		0.251444
ACAD9-MGST1	1	-0.193086	0.259566	0.192843	0.0780172
ACAD9-MLH3	0	0.145555	0.0581529	-0.0515204	0.165255
ACAD9-MMP19	0	0.0296402	0.201566	0.263832	0.362122
ACAD9-MMP9	0	-0.129287	-0.00125359	0.432952	0.268111
ACAD9-MNDA	0	-0.0190694	-0.00650249		0.0692045
ACAD9-MRGBP	0	-0.0951136	0.00462795	0.128116	0.0262933
ACAD9-MSLN	0	-0.159526	0.152905	0.365524	0.212249
ACAD9-MT1X	0	0.00166059	0.0963079	0.077985	0.290584
ACAD9-MT2A	0	-0.0347136	-0.0103357	0.18185	0.108028
ACAD9-MTMR9	1	0.174361	0.0264516	0.140172	0.153646
ACAD9-MX1	0	0.118392	0.128305	0.178202	0.102132
ACAD9-MYBL2	0	0.0540559	0.039518	-0.0269201	0.201731
ACAD9-MYC	0	-0.0819865	0.23505	0.130673	0.103655
ACAD9-MYL4	1	0.0916063	0.0404731	0.0303674	0.066769
ACAD9-MYL9	0	0.256155	0.078292	0.0806068	0.108544
ACAD9-NCALD	0	0.199332	0.0761389	0.282413	0.220507
ACAD9-NCF1	0	0.183053	0.357443	0.363196	0.346415
ACAD9-NCOR2	1	0.0700614	0.0925733	0.227055	0.244913
ACAD9-NDC80	0	0.108997	0.151295	0.0469774	0.262489
ACAD9-NDEL1	0	0.152539	0.0701999	0.123016	-0.0469766
ACAD9-NDUFAF6	5	0.135904	0.0598645	0.206796	0.0715685
ACAD9-NFKBIA	0	0.0379406	0.337604	0.187934	0.0388297
ACAD9-NIPA1	0	-0.241667	-0.0246762	0.245708	-0.0761009
ACAD9-NKIRAS1	0	0.0637317	0.177252		0.260917
ACAD9-NOL6	0	0.0303728	0.193899	-0.0515545	0.12151
ACAD9-NOP58	1	0.00650374	0.160997		0.144207
ACAD9-NPW	0	-0.339883	0.092731	0.28303	0.0608926
ACAD9-NQO1	1	0.136355	-0.0419229	0.339496	0.244682
ACAD9-NR4A1	0	-0.00951084	0.118646	0.138214	0.0762815
ACAD9-NR4A2	0	0.0435489	0.227838		0.278931
ACAD9-NRGN	0	-0.0869397	0.402547	0.124137	0.26614
ACAD9-NRIP1	0	0.0153578	0.061125	0.0264442	0.330963
ACAD9-OAS1	0	-0.0374877	-0.0226347	0.144928	0.202948
ACAD9-OASL	0	-0.05372	0.492019	0.133268	0.0835624
ACAD9-OLR1	0	0.0266026	-0.0316355	0.191497	0.114966
ACAD9-OXTR	0	-0.0541227	0.105492		0.253163
ACAD9-P2RY6	0	0.0931187	0.283246	0.0949856	-0.0557248
ACAD9-PCP2	0	0.0611541	0.0555393	-0.059443	-0.0431992
ACAD9-PERP	0	-0.0345215	0.291499	0.288239	0.0842223
ACAD9-PF4	0	0.0447153	0.337081	0.068603	0.0839884
ACAD9-PGAM5	0	-0.0972185	-0.00264871	0.131487	0.234074
ACAD9-PHC1	0	0.0894632	0.0622464	0.311807	0.156646
ACAD9-PHC3	0	0.00611856	0.108721	0.0437638	0.187954
ACAD9-PHF8	0	0.184154	0.425399	0.431187	0.240912
ACAD9-PHLDA1	0	0.0348031	0.00427667	0.251331	0.163563
ACAD9-PIGB	0	0.0812997	0.252309	0.185401	0.184732
ACAD9-PIGG	0	0.0475983	0.182762	0.348135	0.302239
ACAD9-PIK3R4	1	-0.155844	0.450754	0.136988	0.056395
ACAD9-PINK1	0	0.164998	-0.0630521		0.289767
ACAD9-PLA2G7	0	0.0200856	-0.0791373	0.258146	0.126957
ACAD9-PLAC8	0	0.0141326	0.0589372	0.231353	0.143161
ACAD9-PLAGL1	0	0.0413821	0.308571	0.536104	0.1162
ACAD9-PLAU	0	0.114578	-0.0655141	0.260426	0.169484
ACAD9-PLAUR	0	0.0473803	0.508853	0.320029	0.168267
ACAD9-PLD4	1	0.043687	0.112238	-3.87827e-05	0.269825
ACAD9-PLEK	0	-0.0820169	0.0285859		0.321877
ACAD9-PLIN2	1	-0.0678938	-0.0251825	0.222316	0.230343
ACAD9-PMAIP1	0	0.100256	0.21275	0.0508578	0.110493
ACAD9-PNOC	0	-0.318502	0.16467	-0.0259563	0.08171
ACAD9-POLR3A	0	-0.271442	0.213721	-0.0438439	-0.0130666
ACAD9-PPA1	1	0.00520223	0.181016	-0.010721	0.0695024
ACAD9-PPBP	0	-0.0562564	0.111377	0.0757673	0.410373
ACAD9-PRC1	1	-0.0147379	0.0994497	0.236081	0.285165
ACAD9-PRDM1	0	0.0565913	0.533846	0.0677941	0.145736
ACAD9-PRKCZ	0	-0.0208413	0.118813		0.0809652
ACAD9-PRSS23	0	-0.110313	0.141306	0.178052	0.118978
ACAD9-PSAT1	1	-0.043907	0.148162	0.180081	0.213265
ACAD9-PTCD3	1	0.0951876	0.400262		0.113289
ACAD9-PTCRA	0	0.0198694	0.30357	0.0740139	0.525944
ACAD9-PTGDS	1	-0.00747585	0.197923	-0.0154272	0.0888731
ACAD9-PTGR1	1	0.104757	0.218852	0.249926	0.500926
ACAD9-PTX3	0	0.229302	0.0955518	0.179365	0.173494
ACAD9-PXMP4	1	-0.070495	0.0147212	-0.0579544	0.199131
ACAD9-QPCT	0	0.19612	0.170638		0.154103
ACAD9-RAB20	0	-0.0861483	0.116815	0.24534	0.106714
ACAD9-RAB38	0	-0.0462975	0.00358869	0.095248	0.260469
ACAD9-RAB3GAP2	0	-0.0299372	0.268812		0.262159
ACAD9-RAB9A	0	0.00441398	0.432954	0.117032	0.215526
ACAD9-RAMP1	0	-0.11117	0.198369		0.138815
ACAD9-RCC2	0	0.199683	0.138771		0.390894
ACAD9-RDX	1	-0.0247761	0.144768	0.14791	0.327167
ACAD9-RECK	0	-0.0233365	0.124422	0.162075	0.0752274
ACAD9-REL	0	-0.0337879	0.183141		-0.0018884
ACAD9-RETN	0	0.125551	0.132987	0.407928	0.0461459
ACAD9-RGCC	0	0.0922121	0.367812	0.352024	0.0550043
ACAD9-RGS1	0	-0.139168	0.251467		0.361324
ACAD9-RGS16	0	-0.0345442	0.126528		0.45571
ACAD9-RGS18	0	0.197602	0.238646		0.0825376
ACAD9-RHOC	0	-0.023503	0.319609		-0.0589437
ACAD9-RMI2	0	-0.166706	0.218832	0.131926	0.0673017
ACAD9-RNASE1	0	0.229935	0.051332	0.310528	0.158034
ACAD9-RNASE6	0	-0.0463286	-0.0716475	0.1237	0.216978
ACAD9-ROBO3	0	-0.0653181	-0.0116137	-0.0539938	0.316592
ACAD9-RPA4	0	-0.000374824	0.022533	0.0491436	0.213662
ACAD9-RPL39L	1	-0.0755819	0.117404	0.116918	0.188724
ACAD9-RRAGB	0	-0.00933281	0.213249	0.0540671	0.10769
ACAD9-RSAD2	0	0.10921	0.271621		0.30474
ACAD9-S100A10	0	-0.00508318	0.228605		0.149843
ACAD9-S100A12	0	-0.219799	0.2039		0.133785
ACAD9-S100A8	0	0.191868	0.0991456		0.289385
ACAD9-S100A9	0	-0.0684007	0.121685		0.158624
ACAD9-S100B	0	-0.150944	0.304974	0.0497443	0.389567
ACAD9-S1PR1	0	0.105466	0.147863		0.115552
ACAD9-SCARF1	0	0.0680718	0.121078	-0.0502143	0.223059
ACAD9-SCT	0	0.0123011	0.082722	-0.100248	0.310815
ACAD9-SDC2	1	-0.0933976	0.201992	0.151682	0.327257
ACAD9-SEC61B	0	-0.0888266	0.255408	0.162264	-0.0100141
ACAD9-SERPINA1	0	0.15288	0.0144777	0.353464	0.26948
ACAD9-SERPINB1	0	0.0454554	0.111513	0.0438584	0.0415519
ACAD9-SERPINB2	0	0.0527583	-0.0382765	0.243741	0.123241
ACAD9-SERPING1	0	0.230977	0.125831	0.212987	0.156361
ACAD9-SERPINH1	0	0.00541771	-0.00799516	0.0668563	0.45591
ACAD9-SESN3	0	-0.07728	-0.0123546	0.361559	0.0418882
ACAD9-SGK1	0	-0.109303	0.00752595	0.0620031	0.11052
ACAD9-SKP2	0	0.0322494	0.0132132	0.0601285	0.109125
ACAD9-SLAMF7	0	0.0197062	0.0998026		0.228384
ACAD9-SLC16A7	0	0.0662906	0.00468273	-0.12983	0.0737568
ACAD9-SLC25A16	1	0.247207	0.132493	0.204781	0.27976
ACAD9-SLC25A37	2	0.0100513	0.103584	0.144468	0.195962
ACAD9-SLC27A2	1	0.106125	0.187855	0.0375112	0.0982774
ACAD9-SLC2A9	0	0.0648919	0.245787	0.121958	0.208885
ACAD9-SLC30A5	0	-0.068997	0.142145	0.11359	0.153013
ACAD9-SLC39A8	1	0.193258	0.206772	0.353381	0.24326
ACAD9-SLC7A11	0	-0.109904	0.568728	0.427205	0.112178
ACAD9-SLC9A7	0	0.064804	0.402298	0.0499609	0.132835
ACAD9-SLPI	0	0.111683	-0.128754	0.390809	-0.0528538
ACAD9-SMAD7	0	-0.0674198	0.0915892	0.155386	0.168183
ACAD9-SMARCA2	0	0.0380991	0.127412	-0.0246015	0.0862875
ACAD9-SMPD3	1	0.0534048	0.265332	-0.124361	0.0868394
ACAD9-SNCA	1	-0.169534	0.2279	0.0591644	-0.0102256
ACAD9-SOCS2	0	-0.00751708	0.0215067	-0.0617717	0.0666388
ACAD9-SPARC	0	-0.19345	0.0588678	0.147288	0.145581
ACAD9-SPON2	0	0.0187145	0.0540263	0.153012	0.213237
ACAD9-SPRED2	0	-0.121178	0.0518131		0.218065
ACAD9-SRSF2	1	-0.1368	0.382546	0.00838918	0.107354
ACAD9-SRSF7	0	0.0387278	0.368013		-0.165091
ACAD9-STMN1	0	0.215876	0.262648		0.24967
ACAD9-SYNJ1	1	0.0913802	0.0312784	0.470183	0.230171
ACAD9-TALDO1	1	-0.0100034	0.201504	0.265215	-0.0992378
ACAD9-TBC1D14	0	0.24075	0.131171	0.204161	0.203001
ACAD9-TBL1XR1	1	-0.0882329	0.17876	0.0398666	0.220291
ACAD9-TCTN3	0	0.0669153	0.213571	0.0838236	0.106943
ACAD9-TFPI	0	-0.221313	0.400047		0.192961
ACAD9-TGFBI	0	-0.102908	0.0734662	0.193074	-0.0146922
ACAD9-THBS1	0	-0.0565186	0.0453382	0.358727	0.14268
ACAD9-TIMP1	0	-0.0105713	-0.0832159	0.379373	0.00132709
ACAD9-TK1	2	0.0992619	0.100323	0.0218974	0.0560957
ACAD9-TMX3	0	-0.185233	0.116898	0.0417709	0.067153
ACAD9-TNF	0	0.0843073	0.145587	0.106896	0.227491
ACAD9-TNFAIP6	0	0.129125	0.377194		0.237859
ACAD9-TNFAIP8L1	1	0.258763	0.201226	-0.0383599	-0.067973
ACAD9-TNFRSF10A	0	0.0185097	-0.262364	0.389741	0.244707
ACAD9-TNFRSF13B	0	-0.144453	0.269252	0.01841	0.187256
ACAD9-TNFRSF17	0	0.0866996	0.0735691	0.203698	0.0428664
ACAD9-TNFRSF18	0	-0.14627	0.108267		-0.0602646
ACAD9-TNFRSF4	0	0.0761409	0.157587		0.0717883
ACAD9-TNFRSF9	0	-0.131128	0.15477		0.165243
ACAD9-TNFSF10	0	-0.217713	0.28814	0.14305	0.378737
ACAD9-TNFSF13B	0	0.0627611	0.160977	0.16583	0.116278
ACAD9-TNIP3	0	-0.0175941	-0.0451853	0.281575	0.212117
ACAD9-TNNT1	0	0.0902423	0.3443	0.370585	0.0562442
ACAD9-TNS3	0	-0.0679038	0.0591373	0.469348	0.067126
ACAD9-TOP2A	0	-0.0562238	0.153464	0.0227203	0.377444
ACAD9-TPM2	0	0.0314585	0.00824229	-0.0819725	0.166939
ACAD9-TPSAB1	0	0.282439	0.00489298	-0.0457988	0.151563
ACAD9-TPST1	1	-0.0443719	0.179292	0.395992	0.112954
ACAD9-TRAPPC2	0	-0.161252	0.100263	0.137143	0.166379
ACAD9-TRAT1	0	0.00982795	0.13699		-0.0675386
ACAD9-TREML1	0	-0.0122749	0.0805471	0.0558301	0.225792
ACAD9-TRH	0	0.0725858	0.0334965	0.220921	0.0380829
ACAD9-TRIM37	0	-0.00101194	0.144728	0.467561	0.150723
ACAD9-TRIM62	0	0.0385901	0.185976		-0.0416094
ACAD9-TSC22D1	0	-0.0397063	0.00862273	0.120084	0.109377
ACAD9-TSC22D3	0	0.00672181	-0.07087	0.0385356	0.15613
ACAD9-TSPAN15	0	-0.0740868	0.0659205	0.203622	-0.0224167
ACAD9-TUBA1B	0	0.0559526	0.0746922	0.022318	0.0959578
ACAD9-TUBA4A	0	0.0133049	0.228311		0.00475507
ACAD9-TXNRD1	2	-0.193923	0.0649786	0.191607	0.0873208
ACAD9-TYMS	1	-0.122382	0.1679	-0.0100031	0.18529
ACAD9-TYROBP	0	0.0370702	0.0186131	0.363692	0.0303838
ACAD9-TYW3	0	0.00473887	0.0667787		-0.0206138
ACAD9-UBE2C	0	-0.0114039	-0.00625086	-0.0402075	0.1792
ACAD9-UCK2	2	0.18609	0.066278		0.353459
ACAD9-USP47	0	0.0921162	0.406281	-0.0421188	0.007833
ACAD9-VASH1	0	0.087928	0.0104681	0.287029	0.139926
ACAD9-VCAN	1	0.178	0.109293	0.312619	0.175741
ACAD9-VPREB3	0	-0.207086	0.267648	0.0170598	0.160709
ACAD9-WNT10A	0	0.0607907	0.1055		0.178986
ACAD9-WNT7A	0	0.144172	0.126575		0.146781
ACAD9-WTAP	0	0.0623207	0.202553	0.314129	0.34621
ACAD9-XCL1	0	-0.062984	0.0972192		0.207496
ACAD9-XCL2	0	0.183184	-0.093981		0.0137748
ACAD9-XPOT	0	0.0713419	0.0838047	0.209422	-0.000982722
ACAD9-ZDHHC2	0	0.0951094	0.183354	0.425021	0.445903
ACAD9-ZFHX3	0	-0.027265	0.142358	0.120349	0.094843
ACAD9-ZFP90	0	0.174604	0.0230215	0.178912	0.280314
ACAD9-ZFYVE9	0	0.022968	-0.00682625		-0.0693467
ACAD9-ZNF124	0	0.179152	0.129982		0.032005
ACAD9-ZNF248	0	0.136453	0.0342475	0.1533	0.105837
ACAD9-ZNF331	0	0.0570143	0.0775318	0.16917	0.0233278
ACAD9-ZNF382	0	0.083052	0.277867	0.127261	0.0155422
ACAD9-ZNF419	0	-0.0963528	0.110343	0.146189	0.279679
ACAD9-ZNF627	0	0.332802	0.0145649	0.194938	0.0175573
ACAD9-ZNF664	0	-0.13025	0.0932399	0.0701438	0.481977
ACAD9-ZNF700	0	0.0393298	-0.139678	0.235542	-0.012292
ACAD9-ZNF714	0	-0.0697232	0.316311	0.272282	0.0749995
ACAD9-ZWINT	0	-0.214949	0.170719	0.0476473	-0.0154163
ACP5-ACSF2	1	0.117377	0.289738		0.236742
ACP5-ACSL6	1	-0.121271	0.0852351		0.134685
ACP5-ADA	1	-0.106474	0.0246527		0.284729
ACP5-ADM	4	0.194892	0.142508		0.022542
ACP5-ADORA3	0	0.0449845	-0.135358		0.255869
ACP5-ADPRM	1	-0.0600761	0.0948277		0.158528
ACP5-AK1	1	0.310839	0.279497		-0.240022
ACP5-AKR1C1	3	-0.00165892	-0.0256563		-0.000840832
ACP5-AKR1C3	4	0.00732045	0.156888		0.0345673
ACP5-ALAS2	1	-0.110225	0.0836037		0.00356007
ACP5-ALDH1A1	3	0.130196	0.319662		0.0764303
ACP5-ALDH2	5	0.0400763	0.058824		0.00730698
ACP5-ALOX5AP	4	0.264763	0.165714		0.152342
ACP5-ANXA1	2	-0.0630161	0.0275665		0.060192
ACP5-ANXA2	5	0.14019	0.258751		0.160334
ACP5-ANXA5	4	0.094121	0.0825818		-0.0306192
ACP5-AP3B1	0	-0.127942	0.274473		0.210466
ACP5-AP4B1	0	0.199736	0.116105		-0.0463401
ACP5-APOBEC3B	0	0.111367	0.154918	0.262686	0.09705
ACP5-AQP3	1	-0.0142565	-0.032573		0.0479783
ACP5-AQP9	1	0.104844	0.0330342		0.127387
ACP5-ARHGAP24	1	0.254317	0.0380771		0.183231
ACP5-ARHGAP26	2	-0.0594849	0.245609		0.20684
ACP5-ARL6	0	-0.060611	0.151892		0.243201
ACP5-ATAD2	1	0.0710822	0.533725		0.0930743
ACP5-ATF5	1	0.0995881	-0.00659387	-0.0231993	-0.199107
ACP5-ATP2B1	1	0.0907731	0.246206		-0.100999
ACP5-AURKB	1	0.107698	-0.0390571		0.197917
ACP5-BAG2	0	0.0717818	0.393531		0.0596267
ACP5-BASP1	1	0.0151814	0.0280857		0.240603
ACP5-BATF	0	0.00638683	0.0478059		0.120362
ACP5-BBS1	0	-0.0507609	0.108754		0.0129923
ACP5-BCL2A1	4	-0.0908126	0.12278		0.101453
ACP5-BCL9	0	0.0106655	0.276105		-0.12241
ACP5-BIRC3	3	0.0560402	0.18923		0.0947404
ACP5-BRCA1	1	0.0530392	0.163431		0.162721
ACP5-BTN2A2	0	0.0737172	0.154463		0.263759
ACP5-BUB1	1	0.169096	0.0399373		0.1234
ACP5-BYSL	0	-0.0418566	0.182688		0.117542
ACP5-C1QA	6	-0.0816671	0.169855		-0.0613764
ACP5-C1QB	6	-0.0621004	0.38825		0.0196517
ACP5-C1QC	6	0.039899	0.375723		0.220489
ACP5-C3AR1	3	0.0397792	0.144199		0.0266438
ACP5-C5AR1	4	-0.043527	0.170475	0.125934	0.137758
ACP5-CA1	1	0.021217	0.256405		0.191461
ACP5-CA2	3	-0.000594447	0.0159027		0.0437236
ACP5-CALCRL	2	0.134102	0.165405		0.0274096
ACP5-CAMK1	0	-0.0548471	0.0752492		0.272943
ACP5-CASP5	0	-0.319445	0.0223337		0.368712
ACP5-CAV1	3	0.011621	0.181858		0.0518876
ACP5-CCL13	1	0.0364269	0.176277		0.176427
ACP5-CCL19	0	0.126173	-0.031792		0.154527
ACP5-CCL2	2	0.0275695	0.222168		0.0172984
ACP5-CCL20	3	-0.0300863	0.253615		0.247812
ACP5-CCL22	0	0.180518	0.226268		0.0665401
ACP5-CCL23	1	0.0939432	0.267988		0.158862
ACP5-CCL28	1	-0.00193112	0.013359		0.11491
ACP5-CCL3	2	0.198779	-0.0559978		-0.0327219
ACP5-CCL3L1	0	0.0314071	0.104611		0.133586
ACP5-CCL4	1	0.162073	-0.16977		0.212227
ACP5-CCL5	0	0.00454043	0.0669781		-0.125059
ACP5-CCL7	0	0.171975	0.0230107		0.25684
ACP5-CCNA1	0	0.122139	0.21924		0.141834
ACP5-CCNB1	1	0.15866	-0.0469249		0.192887
ACP5-CCNB2	1	0.015377	0.0957633		0.378708
ACP5-CCND1	1	-0.0644159	0.286877		-0.0950225
ACP5-CCR1	1	-0.0243557	0.34203		0.457672
ACP5-CCR5	0	-0.0971968	0.0491096		0.0937193
ACP5-CCR7	0	0.0503461	0.0368177		0.263288
ACP5-CCR9	0	0.0725245	0.0202272		0.00799752
ACP5-CCRL2	2	-0.0629347	0.091721		-0.0160566
ACP5-CD163	4	0.161591	0.130684		0.100683
ACP5-CD1C	0	-0.203168	0.0474335		0.0333793
ACP5-CD1D	0	-0.198454	0.132571		-0.145302
ACP5-CD200	0	0.127088	0.288383		-0.0208693
ACP5-CD207	0	0.0956826	0.268504		0.0646118
ACP5-CD27	0	-0.0945116	-0.00126168		0.163731
ACP5-CD36	4	0.231165	0.271788		0.0213385
ACP5-CD38	3	0.00916289	0.214768		0.0386855
ACP5-CD40	3	0.098326	0.0888467		-0.0579762
ACP5-CD63	2	0.0863826	0.291863		0.151568
ACP5-CD70	1	-0.1161	-0.00093944		0.0827381
ACP5-CD74	6	0.322583	0.0541022		0.184717
ACP5-CD79A	1	0.148392	0.217911	0.46959	0.036442
ACP5-CD79B	0	0.073906	0.15725		0.317745
ACP5-CD86	4	-0.217506	0.294962		0.102443
ACP5-CD8A	0	-0.00711048	0.285033		0.111693
ACP5-CD8B	0	0.0168841	0.105578		0.272675
ACP5-CD9	6	0.0567121	0.0548514		0.0032978
ACP5-CDC20	1	0.0404123	0.112648		0.226929
ACP5-CDK1	1	0.0797207	0.0253349		0.0867171
ACP5-CDK19	1	-0.0517192	0.0757995		0.116469
ACP5-CDKN1C	0	-0.144319	0.291358		0.194272
ACP5-CDKN2A	1	-0.106598	0.125813		0.342775
ACP5-CDT1	1	-0.0728391	0.176828		0.266524
ACP5-CEBPB	2	-0.109273	0.110773		0.121182
ACP5-CEBPD	0	0.00731558	-0.071281		-0.0382493
ACP5-CENPA	1	0.116132	-0.0468106		0.195657
ACP5-CENPE	1	0.106375	0.149807		-0.00237142
ACP5-CENPF	1	0.0624073	0.270809		-0.00122156
ACP5-CENPJ	0	-0.0361205	0.284465		0.226558
ACP5-CERS4	1	0.00494989	0.357429		0.294486
ACP5-CFP	2	-0.106813	0.394376		0.17942
ACP5-CHORDC1	1	-0.163408	0.178324		0.223991
ACP5-CHRNA6	0	-0.251187	0.0657554		0.0980614
ACP5-CKB	1	-0.0413222	0.0579501		0.0663711
ACP5-CLCN5	0	0.00869437	0.0731973		0.113236
ACP5-CLCN6	0	-0.00640937	-0.0398572		0.0189846
ACP5-CLEC10A	2	-0.0577379	0.204942		-0.298541
ACP5-CLEC12A	0	0.0379742	0.0572366		-0.0626293
ACP5-CLEC1B	2	0.131826	0.0996307		0.0663619
ACP5-CLEC4D	0	0.0927576	0.106502		0.0838723
ACP5-CLEC4E	1	-0.0641666	0.169788		0.252452
ACP5-CLEC5A	0	0.0125147	0.173382		0.31567
ACP5-CLIC2	1	-0.102668	0.0827458		0.112679
ACP5-CLU	0	0.0535274	0.185061		0.10365
ACP5-COLGALT2	0	-0.196044	0.289141		0.045782
ACP5-COX5A	4	0.110238	0.355392		0.187545
ACP5-CPNE2	2	0.0168899	0.040731		0.175857
ACP5-CRAT	1	-0.197255	0.226494		0.0459681
ACP5-CREG1	4	0.00206032	0.0150541		-0.1099
ACP5-CREM	0	0.0579032	0.0119367		0.212897
ACP5-CRHBP	3	0.043057	0.142593		0.104657
ACP5-CS	2	0.189136	0.102545		0.189924
ACP5-CSF2	0	-0.0475532	0.393923		-0.0575908
ACP5-CSRP1	1	0.0543851	0.0556288		-0.118133
ACP5-CST3	3	0.0659286	0.150816		0.108335
ACP5-CSTB	4	-0.0395747	0.233681	0.371003	0.0994296
ACP5-CTCF	0	0.0184117	0.436004		0.157606
ACP5-CTLA4	0	0.0278383	0.0815713		0.112049
ACP5-CTSB	4	0.00250078	0.213315		0.166484
ACP5-CTSC	5	-0.0437724	0.0796245		0.181932
ACP5-CTSD	5	0.122315	0.0344234		0.127711
ACP5-CTSL	7	0.0922466	0.370683		-0.00900708
ACP5-CTSW	0	-0.185027	0.158519		-0.0439287
ACP5-CUL4B	2	-0.0382922	0.249184		0.138974
ACP5-CXCL1	3	0.139536	0.185884		0.170437
ACP5-CXCL10	4	0.00628936	0.125858		0.162124
ACP5-CXCL11	1	0.14906	0.138176		0.19431
ACP5-CXCL16	8	0.0962448	0.179063		0.191001
ACP5-CXCL2	4	0.197606	0.0465559		0.104879
ACP5-CXCL3	4	0.027211	0.159576		0.109865
ACP5-CXCL5	2	-0.122955	0.219618		0.287029
ACP5-CXCL9	3	0.0650217	0.216565		0.201635
ACP5-CXCR3	0	0.318269	0.341262		0.0470692
ACP5-CXCR5	1	-0.0195788	0.230494		0.261976
ACP5-CYP1B1	2	0.0457497	0.0905076		0.0702512
ACP5-CYP27A1	3	-0.0239441	0.0517054		-0.0231398
ACP5-DAPP1	0	0.0138416	0.330036		0.247411
ACP5-DDHD1	1	-0.043253	0.0551387		0.133581
ACP5-DDIT4	1	-0.119773	0.0793222		0.15747
ACP5-DEFB1	3	0.0229103	0.121997		0.282647
ACP5-DENND2C	0	-0.151429	0.0966139		0.166885
ACP5-DERL3	0	0.12645	0.15141	0.32851	0.076976
ACP5-DHRS9	0	0.392015	0.113705		0.0383818
ACP5-DNAJB1	0	0.026235	0.079056	0.0270854	0.336346
ACP5-DOLK	0	-0.0461545	0.188294		0.175634
ACP5-DPPA4	0	0.00567115	0.192743		0.0972597
ACP5-DUSP2	1	-0.118715	0.0664528		0.298433
ACP5-DUSP4	1	-0.314662	0.122054		0.0291646
ACP5-DUSP5	4	-0.0776067	0.0436134		0.221062
ACP5-DUSP6	4	0.166203	0.131919		0.021218
ACP5-EBI3	2	-0.0197084	0.21774		0.245561
ACP5-EDN1	4	-0.125543	0.247309		0.0421332
ACP5-EFNA5	0	-0.0749432	0.058003		0.0771203
ACP5-EGR1	1	0.273669	0.225338		0.0708599
ACP5-EGR2	1	0.141524	0.497282		0.0367788
ACP5-EGR3	0	-0.0941256	0.0368429		0.132671
ACP5-EGR4	0	0.0120709	0.183756		0.239261
ACP5-EPHX2	1	-0.0640916	0.0175844		0.09691
ACP5-EREG	1	0.109308	0.163394		0.0395563
ACP5-ESAM	3	0.0307723	0.273775		0.120347
ACP5-ESCO2	1	0.000462844	0.146156		0.237662
ACP5-EXOSC5	0	-0.0102834	0.191222	0.321806	0.132011
ACP5-FAM135A	0	-0.0243933	0.00274769		0.115635
ACP5-FASLG	0	0.0763564	-0.0722918		0.169705
ACP5-FCER1A	1	0.129231	0.453323		0.0491449
ACP5-FCER1G	5	-0.0520667	0.109874		0.15277
ACP5-FCGR1A	4	0.145097	0.0583551		-0.258
ACP5-FCHO2	1	0.125711	0.127707		0.171774
ACP5-FCN1	0	-0.250043	0.0088227		-0.0364283
ACP5-FGFBP2	0	-0.0526416	0.409172		-0.0876096
ACP5-FGFBP3	0	-0.00407288	-0.00376215		0.136503
ACP5-FGL2	3	-0.198103	0.218248		0.074996
ACP5-FOS	0	0.166402	0.32277		0.200614
ACP5-FOSB	1	-0.0398093	-0.00116583	0.0661085	-0.0186627
ACP5-FOXK2	0	-0.117213	-0.00419784		0.177465
ACP5-FOXP3	0	0.027608	0.148799		0.0823312
ACP5-FPGT	0	-0.0548282	0.112063		0.163308
ACP5-FPR1	3	0.0539254	0.094725	0.161061	0.233471
ACP5-FPR2	0	-0.00408596	0.00432632	0.100632	0.184819
ACP5-FSCN1	1	0.0339718	0.0140156		0.0156155
ACP5-FSTL3	0	0.0243557	0.296529		0.0532833
ACP5-FTH1	4	0.158045	0.0573585		0.0776341
ACP5-FTL	3	0.0169606	0.332523	0.156713	0.106887
ACP5-FUCA1	3	-0.080565	0.200621		0.126472
ACP5-FUNDC1	0	0.016248	0.190738		0.146033
ACP5-FUT7	1	-0.047533	0.0339767		-0.0740207
ACP5-G0S2	3	0.13484	0.0384812		0.151984
ACP5-GADD45A	1	-0.0562155	0.0976225		0.276744
ACP5-GALR2	0	-0.0681541	-0.0612202		0.0558746
ACP5-GATA1	0	-0.0808474	0.00666587		0.0748508
ACP5-GATA2	0	0.305895	0.0791884		0.348461
ACP5-GBP1	2	0.142184	0.0958049		0.0620661
ACP5-GBP5	1	0.035744	0.241175		0.122243
ACP5-GCLM	1	-0.103872	0.155582		0.100785
ACP5-GJB2	0	0.0617444	-0.0341972		0.357429
ACP5-GLRX	4	-0.0122632	0.0481837		0.103165
ACP5-GLUL	5	0.235131	0.0534626		0.141026
ACP5-GMPR	2	0.192012	-0.054881		0.00893801
ACP5-GNG11	3	0.0783678	0.314447		0.0769022
ACP5-GNLY	0	0.128138	0.0784807		-0.14924
ACP5-GNPDA1	2	0.0494192	0.212003		0.323963
ACP5-GP6	0	-0.0977418	-0.069771	-0.150304	-0.0664891
ACP5-GP9	0	-0.124678	0.316235		-0.153149
ACP5-GPNMB	4	0.0405056	0.0782278		0.263275
ACP5-GPR183	0	-0.152908	0.0153035		0.019168
ACP5-GPX1	5	0.0483115	0.149927		0.0704767
ACP5-GSN	5	0.062877	0.0105796		0.102829
ACP5-GZMB	0	-0.0583436	0.052086		0.074972
ACP5-GZMH	0	-0.0859632	0.292283		-0.0271341
ACP5-HBA1	0	0.0796579	-0.102892		-0.0107533
ACP5-HBD	0	-0.172107	0.202985		-0.0216898
ACP5-HBG1	0	-0.190079	0.223643		-0.0439502
ACP5-HBG2	0	0.0957708	0.132789		0.164624
ACP5-HCAR3	1	0.036685	0.0770494		0.352367
ACP5-HERPUD1	0	-0.0482921	0.179556		0.186055
ACP5-HLA-DMA	5	0.0515965	0.193011		0.217191
ACP5-HLA-DMB	3	-0.0123503	0.0972243		0.132835
ACP5-HLA-DPA1	5	0.179666	0.0173819		0.0405139
ACP5-HLA-DQA1	6	0.06467	0.121133		-0.0183772
ACP5-HLA-DQA2	2	-0.00838759	0.0994976		0.0947678
ACP5-HLA-DRA	5	0.0976241	0.0515633		0.338256
ACP5-HLA-DRB1	6	0.0296247	0.325374		0.0193831
ACP5-HLA-DRB5	5	0.122271	0.0304216		0.105944
ACP5-HMGB2	1	-0.0211081	0.181841		-0.0926892
ACP5-HMMR	2	-0.0369157	-0.0212808		0.0762943
ACP5-HMOX1	3	0.019563	0.0399107	0.129902	0.143014
ACP5-HPGD	1	0.0352799	-0.0935002		0.124253
ACP5-HPS4	0	-0.0636619	0.253539	0.119118	0.027008
ACP5-HPSE	1	0.0719649	0.0533084		0.314684
ACP5-HS3ST1	3	-0.00849341	0.10876		0.184434
ACP5-HSD17B12	1	0.013682	0.113993		-0.0900316
ACP5-HSP90AA1	4	0.102239	0.0198401		0.01919
ACP5-HSP90B1	1	0.141183	0.017595		-0.183582
ACP5-HSPA1A	3	-0.00991857	0.194955		0.20981
ACP5-HSPA1B	0	-0.0262815	0.0867452		-0.0943561
ACP5-HSPA5	0	-0.0802133	0.0514102		0.128017
ACP5-HSPA6	1	0.162411	0.162169		0.0023649
ACP5-HSPB1	4	-0.0430243	-0.0882191		0.134005
ACP5-HSPD1	1	0.124748	-0.0126747		-0.0808372
ACP5-HSPE1	2	0.255448	0.120333		0.251494
ACP5-HSPH1	0	-0.270892	0.0859252		0.50518
ACP5-ICOS	0	0.0376172	-0.00637941		0.255941
ACP5-ID2	1	0.110215	0.27061		0.299248
ACP5-ID3	3	0.106386	0.240168		-0.0830234
ACP5-IDI1	1	0.134062	0.230621		0.0898002
ACP5-IDO1	1	-0.0559953	0.177245		0.0538131
ACP5-IDO2	1	-0.162685	0.126333		0.0843256
ACP5-IER3	1	-0.0241173	0.330025		0.193495
ACP5-IFI27	5	-0.161883	-0.0406672		0.185607
ACP5-IFIT1	0	0.0045918	0.0988791		-0.0343998
ACP5-IFIT2	0	0.0477245	0.106861		0.0983164
ACP5-IFIT3	2	0.0175661	0.361327		0.16854
ACP5-IFITM3	3	0.0702769	0.303898		-0.0448148
ACP5-IFNG	0	-0.0295331	-0.095447		0.449843
ACP5-IGFBP2	2	-0.0430254	0.249115		-0.0427813
ACP5-IGFBP6	0	-0.0466959	0.199887		0.185739
ACP5-IGFBP7	4	0.0582498	0.25065		0.185483
ACP5-IGLL5	0	0.00840828	0.00731931	0.124853	0.192627
ACP5-IL10	1	0.151219	0.0933757		-0.0158999
ACP5-IL18	3	0.00294973	0.324039		0.0622192
ACP5-IL1B	3	0.131082	0.205421		0.0633266
ACP5-IL1R2	1	-0.104833	0.121885		0.0325014
ACP5-IL1RN	4	-0.00543186	0.00016874		0.0372806
ACP5-IL23A	1	0.148156	-0.014772		0.240907
ACP5-IL24	0	0.0640503	0.188823		0.0417209
ACP5-IL32	1	0.0342295	0.288307		-0.0252064
ACP5-IL4I1	4	0.176812	0.224124	0.0776552	0.00560623
ACP5-IL6	2	0.0012186	0.175972		0.18112
ACP5-IMPA2	2	-0.143986	0.297818		-0.0304647
ACP5-INHBA	3	-0.0634575	0.0658969		0.171762
ACP5-INSIG1	1	0.115986	0.0352587		0.302836
ACP5-IRF7	0	0.129451	0.0465627		0.339329
ACP5-IRF8	1	0.0765112	0.21398		0.0278217
ACP5-ISG15	1	0.261785	0.039187		0.113311
ACP5-ISG20	0	-0.0661627	0.121664		0.130004
ACP5-ITGAV	1	0.0611182	0.231295		0.0668721
ACP5-ITM2C	0	-0.0667928	0.328149		0.0937775
ACP5-JUN	1	0.0159323	0.0425779		0.137665
ACP5-KCNMA1	1	0.0890479	0.169925		0.343701
ACP5-KDM5B	1	0.0972761	0.371903		0.270839
ACP5-KIR2DL3	0	0.236489	0.0774754	0.0987962	0.157813
ACP5-KLF4	4	0.00665796	0.235025		0.0904559
ACP5-KLK1	1	0.239035	0.191877	0.264395	0.29076
ACP5-KLRB1	0	0.109251	-0.309694		0.152743
ACP5-KLRC1	0	-0.00883821	0.0286717		0.288517
ACP5-KLRC2	0	-0.0599079	-0.001018		-0.120781
ACP5-KLRD1	0	0.135397	0.0380329		0.330074
ACP5-KMO	1	0.0452801	0.222953		0.0335334
ACP5-KPNA2	1	0.167587	0.0941092		0.251485
ACP5-KRT1	0	-0.202267	0.386447		-0.0809279
ACP5-KRT81	0	0.130271	0.179613		-0.00806228
ACP5-KRT86	0	0.177172	0.276949		0.0451151
ACP5-KYNU	5	-0.0127469	0.172731		-0.0664788
ACP5-LAG3	0	0.147045	-0.0673299		0.186381
ACP5-LAIR2	0	0.0192162	0.0858042	0.221228	0.269046
ACP5-LGALS1	3	0.0870475	0.162623	0.371353	-0.0087354
ACP5-LGALS3	4	0.222611	0.118584		0.100947
ACP5-LGMN	6	0.0798593	0.167716		-0.0199888
ACP5-LILRA4	0	0.0449762	0.235745	0.308426	0.127325
ACP5-LILRA5	0	-0.0186801	-0.0209307	0.271406	-0.0562737
ACP5-LILRB2	2	0.00822621	-0.00387974	0.110181	0.207122
ACP5-LILRB4	3	-0.0307359	0.248046	0.226141	0.263894
ACP5-LMNA	3	0.22911	0.0494329		0.00172743
ACP5-LMNB2	0	-0.0757927	-0.00163177		0.0298986
ACP5-LNX1	0	0.0829685	0.0330575		0.23473
ACP5-LRG1	1	-0.0270558	0.0822285		0.185578
ACP5-LTA	0	0.157562	0.345975		0.130407
ACP5-LTA4H	5	0.0152641	0.0669392		0.0756554
ACP5-LTB	1	-0.00335769	-0.0591803		0.221582
ACP5-LY6E	1	-0.0725432	0.0512671		-0.101293
ACP5-LYPD2	0	0.0127106	0.0259916		0.218461
ACP5-LYZ	6	-0.0797519	0.0527985		0.170955
ACP5-MAFB	3	-0.0323842	0.178744		-0.0524147
ACP5-MAN1A1	0	-0.176114	0.229604		0.097052
ACP5-MAP3K1	1	-0.121264	0.295762		-0.0471411
ACP5-MAP3K5	0	-0.0253351	0.261811		0.326601
ACP5-MCOLN3	0	0.175037	0.178874		0.280852
ACP5-MGLL	2	-0.0917727	0.171133		0.0135086
ACP5-MGST1	4	-0.0512175	0.131158		0.261278
ACP5-MLH3	0	-0.0262678	0.130626		0.344277
ACP5-MMP19	2	-0.11414	0.277479		0.14817
ACP5-MMP9	3	0.165861	0.356902		0.00597422
ACP5-MNDA	3	-0.0409408	0.0751926		-0.0293719
ACP5-MRGBP	0	-0.0994671	0.127238		0.395003
ACP5-MSLN	0	-0.016079	0.084017		0.0498878
ACP5-MT1X	1	-0.0580357	0.260748		-0.0781569
ACP5-MT2A	1	0.044262	-0.00798949		0.11562
ACP5-MTMR9	1	-0.120254	0.256734		0.0775319
ACP5-MX1	2	0.0170275	0.083475	0.132052	0.120511
ACP5-MYBL2	1	-0.0440242	0.110092		0.235011
ACP5-MYC	0	0.0365827	0.276919		0.218403
ACP5-MYL4	0	0.024876	0.485917		0.151404
ACP5-MYL9	0	-0.0846251	-0.0754646		0.0802137
ACP5-NCALD	0	-0.0108011	0.220076		-0.0403528
ACP5-NCF1	2	0.0765753	0.193372		0.0616921
ACP5-NCOR2	1	0.0885067	0.0960196		0.0995766
ACP5-NDC80	1	0.0245414	0.161686		0.000400061
ACP5-NDEL1	0	-0.076044	0.0750441		0.182573
ACP5-NDUFAF6	1	0.0318011	0.021081		0.111116
ACP5-NFKBIA	2	0.193189	0.282318		-0.0137821
ACP5-NIPA1	0	0.146696	0.235569		0.135487
ACP5-NKIRAS1	0	-0.326951	0.112749		0.140237
ACP5-NOL6	0	-0.010968	0.285201		-0.00858237
ACP5-NOP58	0	-0.00220933	0.372299		0.22038
ACP5-NPW	0	-0.0456939	0.263315		0.207097
ACP5-NQO1	1	0.0692329	0.0450326		0.195124
ACP5-NR4A1	0	0.197594	0.109598		-0.0619195
ACP5-NR4A2	1	-0.103211	0.168841		0.168427
ACP5-NRGN	0	-0.186996	0.11954		0.204121
ACP5-NRIP1	1	-0.172551	0.130253	0.144179	0.238872
ACP5-OAS1	2	0.0502643	0.161555		0.180453
ACP5-OASL	1	0.174192	-0.0314479		0.0989621
ACP5-OLR1	4	-0.00308664	0.157961		0.324926
ACP5-OXTR	0	0.179137	0.183495		0.154706
ACP5-P2RY6	0	-0.0957469	0.01884		0.352731
ACP5-PCP2	0	-0.0221189	0.136835		0.14731
ACP5-PERP	1	-0.171663	0.22624		0.259186
ACP5-PF4	0	-0.0492889	0.267981		0.054256
ACP5-PGAM5	0	-0.0738873	0.0733302		0.153982
ACP5-PHC1	0	-0.135661	0.382027		0.162901
ACP5-PHC3	0	0.128133	0.021724		0.0572266
ACP5-PHF8	0	0.0632779	0.233764		0.159013
ACP5-PHLDA1	1	0.0444357	-0.0638204		0.189749
ACP5-PIGB	0	-0.0383542	-0.00023308		-0.0307649
ACP5-PIGG	0	-0.0914736	0.137906		-0.00313706
ACP5-PIK3R4	1	-0.180919	0.0170185		0.187881
ACP5-PINK1	0	-0.0937783	0.19774		0.258046
ACP5-PLA2G7	3	-0.00808093	0.0694836		0.126492
ACP5-PLAC8	1	-0.0410646	0.0501382		0.39516
ACP5-PLAGL1	0	0.0807222	-0.0341846		0.152639
ACP5-PLAU	2	-0.00449637	0.15068		-0.114718
ACP5-PLAUR	6	0.086652	0.0173496	0.194112	0.341984
ACP5-PLD4	1	-0.116023	0.23107		0.193756
ACP5-PLEK	1	0.132362	0.17338		-0.00846018
ACP5-PLIN2	3	0.0731371	-0.0616325		0.188702
ACP5-PMAIP1	0	0.0732298	-0.0401177		0.205284
ACP5-PNOC	1	-0.228219	0.252046		0.118897
ACP5-POLR3A	0	-0.103233	0.123789		0.253967
ACP5-PPA1	1	0.119256	0.0356498		-0.0449874
ACP5-PPBP	0	-0.00391966	0.294142		0.197694
ACP5-PRC1	1	0.0714027	0.373856		0.0337451
ACP5-PRDM1	0	0.0758817	0.349723		-0.152606
ACP5-PRKCZ	0	-0.0349608	0.170482		0.1848
ACP5-PRSS23	4	-0.106839	0.212064		0.00688862
ACP5-PSAT1	1	-0.00229325	0.232173		-0.105312
ACP5-PTCD3	0	-0.0202028	0.244177		0.25202
ACP5-PTCRA	0	0.0707674	0.182757		0.0307986
ACP5-PTGDS	3	0.0737131	0.0740575		-0.0264163
ACP5-PTGR1	2	-0.0784094	-0.330384		0.0898586
ACP5-PTX3	1	0.172572	0.0698689		0.0811245
ACP5-PXMP4	0	0.173519	-0.00545682		0.0713555
ACP5-QPCT	1	0.00162775	0.0647931		0.141236
ACP5-RAB20	1	-0.0976883	0.193045		0.118758
ACP5-RAB38	0	0.0146345	0.253043		0.0946948
ACP5-RAB3GAP2	0	-0.0756254	0.156047		0.343755
ACP5-RAB9A	1	-0.0339478	-0.00672082		0.155022
ACP5-RAMP1	0	-0.0586063	0.0767202		0.074411
ACP5-RCC2	1	-0.152926	0.278612		-0.06489
ACP5-RDX	5	0.0272577	0.202172		0.0611424
ACP5-RECK	0	0.161415	0.0871599		0.0409656
ACP5-REL	1	0.0569663	0.0317571		0.262679
ACP5-RETN	2	-0.0197633	0.15982		0.0621938
ACP5-RGCC	4	0.159012	0.0413753		0.152667
ACP5-RGS1	1	-0.10413	-0.0941815		0.160925
ACP5-RGS16	0	-0.00835752	0.38232		-0.195743
ACP5-RGS18	0	0.064681	-0.00565911		-0.176955
ACP5-RHOC	1	0.0966349	0.199379		0.29543
ACP5-RMI2	0	0.120368	0.186033		0.0206289
ACP5-RNASE1	4	-0.0106812	0.0198985		0.0586042
ACP5-RNASE6	3	-0.0125511	0.00296244		0.217549
ACP5-ROBO3	0	-0.147692	0.266753		0.150658
ACP5-RPA4	0	-0.080714	0.196487		0.26341
ACP5-RPL39L	1	0.128415	0.134599		0.0808816
ACP5-RRAGB	0	-0.0640363	0.211909		0.0849941
ACP5-RSAD2	1	0.0381263	0.134516		0.0117447
ACP5-S100A10	4	-0.0612097	0.171008		0.0789975
ACP5-S100A12	0	-0.0521309			0.110931
ACP5-S100A8	1	-0.012964	0.0190433		0.303128
ACP5-S100A9	1	-0.0540102	0.379403		0.124755
ACP5-S100B	0	0.103108	0.236811	0.176013	0.0505642
ACP5-S1PR1	2	-0.0728923	0.0169298		0.149449
ACP5-SCARF1	0	0.170797	0.137541		0.0794429
ACP5-SCT	0	0.130115	0.0565648		-0.0103863
ACP5-SDC2	3	0.0699412	-0.0651392		0.196597
ACP5-SEC61B	0	-0.02445	0.387148		0.34216
ACP5-SERPINA1	4	0.0258546	0.124119		0.26013
ACP5-SERPINB1	0	0.195432	0.181953		0.150014
ACP5-SERPINB2	1	-0.0678581	-0.0560482		0.0621422
ACP5-SERPING1	4	0.125691	0.0048412		0.0104224
ACP5-SERPINH1	2	-0.0684976	0.25276		0.176141
ACP5-SESN3	0	0.115376	0.22916		0.209979
ACP5-SGK1	5	0.156835	0.181372		0.118012
ACP5-SKP2	0	0.152606	0.171798		0.174979
ACP5-SLAMF7	2	0.0872151	0.096318		0.184631
ACP5-SLC16A7	1	0.155616	0.149884		0.149827
ACP5-SLC25A16	3	0.0524797	0.106157		0.11392
ACP5-SLC25A37	3	0.161909	0.126345		0.00846826
ACP5-SLC27A2	1	0.0222064	0.148228		0.330424
ACP5-SLC2A9	0	0.0730238	0.176303		0.294771
ACP5-SLC30A5	0	0.0385977	0.0563863		0.140863
ACP5-SLC39A8	0	0.0188794	0.269598		-0.0754815
ACP5-SLC7A11	0	0.060518	0.00184312		-0.0299291
ACP5-SLC9A7	0	0.0584433	-0.00480134		-0.0366262
ACP5-SLPI	1	-0.0328702	0.0624658		0.0723279
ACP5-SMAD7	0	-0.00408762	-0.0718906		0.101642
ACP5-SMARCA2	0	-0.165386	0.161269		0.307467
ACP5-SMPD3	1	0.176814	0.0901018		0.205979
ACP5-SNCA	0	-0.200916	0.106054		-0.0150388
ACP5-SOCS2	0	0.003974	0.451595		-0.00208203
ACP5-SPARC	5	-0.0853487	0.175999		0.122635
ACP5-SPON2	0	-0.200446	0.248037		0.110813
ACP5-SPRED2	0	-0.130651	0.0790521		0.129901
ACP5-SRSF2	0	-0.0435573	0.409496		-0.089161
ACP5-SRSF7	0	0.0291505	0.0435711		0.126502
ACP5-STMN1	1	0.0287226	0.358318		0.210362
ACP5-SYNJ1	1	-0.0334002	0.0820267	0.130091	-0.0201594
ACP5-TALDO1	3	-0.0391548	0.274676		-0.00518068
ACP5-TBC1D14	0	-0.136001	0.137301		0.0836859
ACP5-TBL1XR1	1	0.0281193	0.182395		0.284497
ACP5-TCTN3	0	-0.112803	0.0949835		0.0512188
ACP5-TFPI	3	-0.051109	0.125162		0.205518
ACP5-TGFBI	4	-0.114956	0.188008		0.32705
ACP5-THBS1	1	-0.00695369	0.0960118		0.182738
ACP5-TIMP1	2	0.194365	0.00581849		0.290112
ACP5-TK1	2	-0.0856103	0.135997		0.165294
ACP5-TMX3	0	-0.00419999	0.0742678		0.150443
ACP5-TNF	1	0.200109	0.165336		0.189283
ACP5-TNFAIP6	1	-0.0812507	0.158073		0.101646
ACP5-TNFAIP8L1	1	-0.005091	0.104056		0.295808
ACP5-TNFRSF10A	0	0.138488	-0.0514198		0.00761138
ACP5-TNFRSF13B	1	-0.0688534	0.170123		0.0569463
ACP5-TNFRSF17	0	-0.035985	0.104881		0.316877
ACP5-TNFRSF18	0	-0.00558661	-0.0189494		0.134195
ACP5-TNFRSF4	0	-0.136721	0.176819		0.274963
ACP5-TNFRSF9	0	0.0394321	0.191633		-0.0647153
ACP5-TNFSF10	1	-0.0948431	0.0555347		-0.144137
ACP5-TNFSF13B	2	0.0995247	0.0277103		0.187438
ACP5-TNIP3	1	0.0518314	0.320206		-0.00422078
ACP5-TNNT1	0	0.0532463	-0.00559633	0.323528	0.126914
ACP5-TNS3	1	0.0498143	0.108031		0.149095
ACP5-TOP2A	1	0.0752358	0.00466142		0.0751865
ACP5-TPM2	0	-0.00282407	0.179035		0.0780313
ACP5-TPSAB1	1	0.231115	0.0421098		0.241222
ACP5-TPST1	1	0.0739826	0.153571		0.0278101
ACP5-TRAPPC2	0	-0.157744	0.0520125		0.308746
ACP5-TRAT1	0	0.00842068	0.0738664		0.282879
ACP5-TREML1	0	0.00991329	0.0913452		0.16906
ACP5-TRH	0	0.102178	0.265791		0.173174
ACP5-TRIM37	0	0.152909	0.0717877		0.107595
ACP5-TRIM62	0	0.0482794	0.0687681		-0.0612283
ACP5-TSC22D1	2	0.0193674	0.106771		0.183017
ACP5-TSC22D3	0	-0.174401	0.0862422		0.0136816
ACP5-TSPAN15	1	-0.0488562	0.0415598		0.253125
ACP5-TUBA1B	2	0.0521828	0.0455801		0.242023
ACP5-TUBA4A	0	-0.0434452	-0.0119198		0.1534
ACP5-TXNRD1	3	0.0977088	0.340071		0.170711
ACP5-TYMS	2	-0.0819661	0.0022707		0.10761
ACP5-TYROBP	6	0.188928	0.142324	0.134435	0.298752
ACP5-TYW3	0	-0.110308	0.265182		0.241248
ACP5-UBE2C	1	0.00166087	0.410025		0.152486
ACP5-UCK2	1	0.0283457	0.202522		0.040544
ACP5-USP47	0	0.119035	0.0046353		0.0607005
ACP5-VASH1	0	0.094632	0.0632285		0.168089
ACP5-VCAN	1	-0.0738419	0.146678		0.220387
ACP5-VPREB3	0	-0.0747342	-0.0176568	0.195537	0.026167
ACP5-WNT10A	0	0.0262545	-0.118388		0.190408
ACP5-WNT7A	0	-0.0941697	0.0214467		0.250889
ACP5-WTAP	0	-0.0790592	-0.0302579		0.155411
ACP5-XCL1	0	0.192777	0.257137		0.105678
ACP5-XCL2	0	0.143146	0.176138		0.223999
ACP5-XPOT	0	-0.0318755	0.327043		0.0610191
ACP5-ZDHHC2	0	-0.0972221	0.152172		0.0303496
ACP5-ZFHX3	0	0.156189	0.244071		0.149586
ACP5-ZFP90	0	0.209644	0.23064		-0.0334154
ACP5-ZFYVE9	0	-0.035523	0.0903939		0.18374
ACP5-ZNF124	0	0.220962	-0.0881738		0.348602
ACP5-ZNF248	0	0.00186196	0.156707		0.0499414
ACP5-ZNF331	0	0.0625006	0.101265	0.131108	0.00150315
ACP5-ZNF382	0	0.0515507	0.171642	0.125057	0.157702
ACP5-ZNF419	0	-0.00359086	-0.0077251	0.0499694	0.231411
ACP5-ZNF627	0	0.0462055	-0.0573256		0.121799
ACP5-ZNF664	0	-0.298997	0.097088		0.15651
ACP5-ZNF700	0	0.129978	0.284019	-0.0836829	0.420324
ACP5-ZNF714	0	0.0385647	0.0109442	0.0756679	0.0131347
ACP5-ZWINT	1	0.0622046	0.0942841		0.363922
ACSF2-ACSL6	3	0.0623784	0.210041		-0.0886606
ACSF2-ADA	1	0.191609	0.0300709	0.323992	0.0108942
ACSF2-ADM	0	-0.110672	0.0657595		0.0613182
ACSF2-ADORA3	1	-0.108748	0.118493		-0.00572576
ACSF2-ADPRM	1	0.136849	0.388733		-0.028661
ACSF2-AK1	1	0.125588	0.347967		-0.166547
ACSF2-AKR1C1	2	0.11873	0.341		-0.0775991
ACSF2-AKR1C3	3	-0.256686	0.0970333		0.0630531
ACSF2-ALAS2	1	-0.0099547	0.116615		0.0164253
ACSF2-ALDH1A1	1	0.0273525	0.201776		-0.0575108
ACSF2-ALDH2	1	-0.0543682	0.0063996		0.0371031
ACSF2-ALOX5AP	4	0.149255	0.0145015		0.0644992
ACSF2-ANXA1	0	0.0338666	0.321802		0.104922
ACSF2-ANXA2	0	-0.130891	-0.0453482		-0.0616416
ACSF2-ANXA5	1	0.0824603	0.124712		0.0422013
ACSF2-AP3B1	0	0.00574998	0.195329		0.000821091
ACSF2-AP4B1	0	-0.130542	0.479085		0.0633996
ACSF2-APOBEC3B	0	-0.150904	0.13326	0.100424	0.0727853
ACSF2-AQP3	0	0.0955627	0.163651		0.122895
ACSF2-AQP9	0	-0.0538153	0.140806		0.241209
ACSF2-ARHGAP24	0	-0.0114094	0.0612308		0.0240756
ACSF2-ARHGAP26	2	0.0082519	0.0812205		0.0432938
ACSF2-ARL6	0	-0.0332679	0.102895		0.112016
ACSF2-ATAD2	0	0.146279	0.155707		-0.0370837
ACSF2-ATF5	0	0.105186	0.241999	0.257495	0.0732067
ACSF2-ATP2B1	0	0.10657	-0.0599239		0.0262216
ACSF2-AURKB	0	0.0479262	-0.0884733		0.00747807
ACSF2-BAG2	0	-0.0227984	0.171056		0.0536391
ACSF2-BASP1	0	-0.00097975	-0.012584		0.0641325
ACSF2-BATF	0	-0.101026	0.338896		-0.111311
ACSF2-BBS1	0	0.206615	0.197465		0.067595
ACSF2-BCL2A1	1	0.0265652	0.285075		0.0454092
ACSF2-BCL9	0	0.103112	0.316257		0.0191032
ACSF2-BIRC3	1	-0.11697	0.121045		0.157446
ACSF2-BRCA1	0	-0.0952682	-0.030524		-0.00373005
ACSF2-BTN2A2	0	-0.0813818	0.412287		0.304654
ACSF2-BUB1	0	-0.0415668	0.298199		-0.0528142
ACSF2-BYSL	0	-0.0327078	0.139055		-0.042613
ACSF2-C1QA	1	-0.0492937	0.438641		0.0266531
ACSF2-C1QB	1	0.158403	0.0905469		-0.0319447
ACSF2-C1QC	1	0.121975	0.147008		0.0424818
ACSF2-C3AR1	1	0.185813	0.0808856		-0.0115488
ACSF2-C5AR1	0	-0.0523879	0.284138	0.205915	0.00546982
ACSF2-CA1	1	0.00572328	0.248752		0.0004288
ACSF2-CA2	1	0.195843	0.212897		0.145311
ACSF2-CALCRL	0	0.0343587	-0.0133476		-0.0139366
ACSF2-CAMK1	0	-0.20407	0.607062		0.00134024
ACSF2-CASP5	0	0.0248246	0.0030595		0.0752979
ACSF2-CAV1	2	-0.0613903	0.307474		-0.00784539
ACSF2-CCL13	0	0.118647	0.372652		0.0499551
ACSF2-CCL19	0	0.20231	0.329622		-0.0345907
ACSF2-CCL2	1	-0.160489	0.0654528		0.0853587
ACSF2-CCL20	0	0.207253	0.0588596		0.318561
ACSF2-CCL22	0	-0.0764632	0.229368		0.173695
ACSF2-CCL23	0	0.102412	0.0213203		0.0635682
ACSF2-CCL28	0	0.0710388	0.109201		-0.00433297
ACSF2-CCL3	1	-0.0350831	0.201882		0.0178724
ACSF2-CCL3L1	0	0.277667	0.0980687		0.218252
ACSF2-CCL4	1	-0.0801218	0.263167		0.0966018
ACSF2-CCL5	0	-0.0163656	0.374051		0.141938
ACSF2-CCL7	0	-0.0495777	0.327162		0.0364936
ACSF2-CCNA1	0	-0.0770554	0.0912268		-0.0658279
ACSF2-CCNB1	0	0.00351349	0.0818843		0.198618
ACSF2-CCNB2	0	-0.0140939	0.143964		0.159063
ACSF2-CCND1	0	0.0493221	0.355888		-0.0310881
ACSF2-CCR1	1	-0.0466685	-0.109244		0.593536
ACSF2-CCR5	0	-0.0673631	-0.0524724		0.0565128
ACSF2-CCR7	0	0.156071	0.055827		0.181219
ACSF2-CCR9	0	0.116242	0.282183		0.105036
ACSF2-CCRL2	1	0.147575	0.433478		-0.00460213
ACSF2-CD163	1	0.205798	0.107737		0.00944044
ACSF2-CD1C	0	-0.266255	0.00807471		0.207803
ACSF2-CD1D	0	-0.210938	-0.0600568		0.174666
ACSF2-CD200	0	-0.18372	-0.0353838		0.0767776
ACSF2-CD207	0	0.133944	0.115826		-0.0444781
ACSF2-CD27	0	-0.0663696	0.197756		0.015686
ACSF2-CD36	3	-0.0526167	0.318526		0.0748523
ACSF2-CD38	1	-0.0744598	0.159461		-0.223657
ACSF2-CD40	0	-0.0542362	0.194515	0.0954134	0.039411
ACSF2-CD63	0	-0.12164	0.177751		-0.0561872
ACSF2-CD70	0	-0.231383	0.211871	0.152968	0.0678512
ACSF2-CD74	1	-0.289017	0.153106		0.111759
ACSF2-CD79A	0	-0.113914	0.13335	0.0935162	0.0798398
ACSF2-CD79B	0	0.0196595	0.112358	0.044634	0.13134
ACSF2-CD86	1	-0.000598297	0.132735		-0.0771477
ACSF2-CD8A	0	-0.0129016	0.0896399		0.122726
ACSF2-CD8B	0	-0.122616	0.176985		0.612464
ACSF2-CD9	0	-0.0643988	0.334785		0.106431
ACSF2-CDC20	0	0.190788	0.408709		0.175422
ACSF2-CDK1	0	-0.0623928	-0.0136858		0.254722
ACSF2-CDK19	2	-0.109453	0.0367759		0.0152688
ACSF2-CDKN1C	0	-0.124436	0.257206		0.0146196
ACSF2-CDKN2A	0	0.0926126	0.237841		0.0993853
ACSF2-CDT1	0	0.0781333	0.0157393		0.487011
ACSF2-CEBPB	0	-0.0566843	0.199607	0.138591	0.0232017
ACSF2-CEBPD	1	0.243962	0.117569		0.0735819
ACSF2-CENPA	0	-0.103275	0.271988		-0.0261618
ACSF2-CENPE	0	-0.0146059	0.11426		0.0433043
ACSF2-CENPF	0	0.121087	0.4959		-0.022309
ACSF2-CENPJ	0	0.10871	-0.0668611		-0.0380425
ACSF2-CERS4	2	-0.178309	-0.10905	0.0706512	0.230509
ACSF2-CFP	0	-0.0982172	0.0469727		0.00778435
ACSF2-CHORDC1	1	0.0499541	0.0634627		-0.0681924
ACSF2-CHRNA6	0	0.157112	0.217099		0.251832
ACSF2-CKB	1	0.0833705	0.159357		0.085392
ACSF2-CLCN5	0	-0.0455052	-0.0739402		0.113725
ACSF2-CLCN6	0	-0.0519076	0.173069		0.112527
ACSF2-CLEC10A	0	0.0267867	0.386966		-0.168117
ACSF2-CLEC12A	0	-0.0962122	0.194064		0.139621
ACSF2-CLEC1B	0	0.114282	-0.0694732		0.094719
ACSF2-CLEC4D	0	0.159638	-0.0113512		-0.0314399
ACSF2-CLEC4E	0	0.307812	0.180449		0.059035
ACSF2-CLEC5A	0	0.136858	0.0293074		-0.126765
ACSF2-CLIC2	0	0.112077	0.289315		-0.100607
ACSF2-CLU	0	0.0295179	0.064664		0.125327
ACSF2-COLGALT2	0	0.16616	-0.340754		0.0538786
ACSF2-COX5A	1	0.110554	0.119492		-0.00892445
ACSF2-CPNE2	0	0.336571	0.194411		-0.0537545
ACSF2-CRAT	3	-0.0200647	0.160998		0.153569
ACSF2-CREG1	1	0.0974421	0.332055		0.0792159
ACSF2-CREM	1	-0.00645895	0.332728		0.102413
ACSF2-CRHBP	0	-0.000650014	0.345534		0.0179886
ACSF2-CS	1	-0.0213525	0.204614		0.0659401
ACSF2-CSF2	0	0.0436017	0.158341		0.10082
ACSF2-CSRP1	0	-0.0682933	0.127161		0.187805
ACSF2-CST3	0	0.0817452	0.235421	0.414776	0.0416656
ACSF2-CSTB	0	0.0935682	0.0951803	0.22826	-0.02517
ACSF2-CTCF	0	0.20705	0.189178		0.129243
ACSF2-CTLA4	0	-0.0885808	0.0261722		0.0622841
ACSF2-CTSB	1	0.00215078	0.334298		0.043043
ACSF2-CTSC	1	-0.0752531	0.010557		0.00117071
ACSF2-CTSD	1	-0.0264379	0.0381745		-0.0122554
ACSF2-CTSL	1	0.0346463	0.140275		-0.0600876
ACSF2-CTSW	0	-0.0724618	0.0807912		-0.0320816
ACSF2-CUL4B	0	0.0551485	0.0808651		0.0506497
ACSF2-CXCL1	0	-0.0483895	0.0958021		0.116256
ACSF2-CXCL10	0	0.0418874	0.0933827		0.00305742
ACSF2-CXCL11	0	0.0549412	-0.0934619		-0.0680908
ACSF2-CXCL16	0	0.0234538	0.172166		-0.0381477
ACSF2-CXCL2	1	-0.142064	0.0705366		0.0411552
ACSF2-CXCL3	0	0.0907659	0.187095		0.0943688
ACSF2-CXCL5	0	0.107235	0.0357257		0.0488744
ACSF2-CXCL9	0	-0.07801	-0.371953		0.143349
ACSF2-CXCR3	0	0.210558	0.0694782		-0.0551486
ACSF2-CXCR5	0	0.163418	0.177713		-0.0377549
ACSF2-CYP1B1	3	0.133458	0.23542		0.0637328
ACSF2-CYP27A1	2	0.0291658	0.0728685		0.0414775
ACSF2-DAPP1	0	0.081853	0.265451		0.0379034
ACSF2-DDHD1	2	-0.0699183	-0.00394391		-0.0307554
ACSF2-DDIT4	0	0.0942029	0.0768218		0.0242683
ACSF2-DEFB1	0	0.0247072	0.0433636		0.120813
ACSF2-DENND2C	0	-0.0107479	-0.126829		0.118987
ACSF2-DERL3	1	0.0131524	0.296849	0.0180841	0.0463448
ACSF2-DHRS9	1	0.238037	-0.122212		0.0824809
ACSF2-DNAJB1	1	-0.105345	-0.0240087	0.0430104	0.0409955
ACSF2-DOLK	0	-0.106704	0.15613		0.147837
ACSF2-DPPA4	0	0.0929795	0.0567238		0.0431826
ACSF2-DUSP2	1	-0.106127	0.0163687		0.573845
ACSF2-DUSP4	0	0.0352961	0.0528693		0.031079
ACSF2-DUSP5	0	0.159446	0.229604		0.0361696
ACSF2-DUSP6	0	0.243985	-0.110814		0.112401
ACSF2-EBI3	0	-0.0208906	0.135233	0.108366	-0.0346394
ACSF2-EDN1	0	-0.0154458	-0.0370711		-0.0483429
ACSF2-EFNA5	0	0.072319	-0.0245771		0.134806
ACSF2-EGR1	2	-0.00689939	0.0273419		0.111275
ACSF2-EGR2	1	0.0702515	0.296852		0.113027
ACSF2-EGR3	1	-0.0181656	0.0275025		0.075814
ACSF2-EGR4	0	0.281113	0.391879		0.0468852
ACSF2-EPHX2	4	-0.0326256	0.0928389		0.0275501
ACSF2-EREG	0	0.0548174	-0.00516363		-0.0788317
ACSF2-ESAM	0	-0.0870562	0.237663		-0.0219629
ACSF2-ESCO2	0	-0.112557	0.235164		0.422455
ACSF2-EXOSC5	1	0.0921579	0.267637	0.0116093	0.126428
ACSF2-FAM135A	0	0.0575656	0.217753		-0.00479035
ACSF2-FASLG	0	0.142675	0.289864		0.0926397
ACSF2-FCER1A	0	0.144361	0.0756143		-0.0589022
ACSF2-FCER1G	1	0.150305	0.0344136		0.0410985
ACSF2-FCGR1A	1	0.0280797	0.254163		-0.172804
ACSF2-FCHO2	0	-0.0185753	0.212523		-0.039846
ACSF2-FCN1	0	-0.155989	0.148665		-0.0124324
ACSF2-FGFBP2	0	-0.00960336	0.141302		-0.014512
ACSF2-FGFBP3	0	-0.237438	-0.00575184		0.193321
ACSF2-FGL2	1	0.0690976	0.307912		-0.0641569
ACSF2-FOS	1	-0.0690099	0.311102		0.117981
ACSF2-FOSB	1	-0.0071428	0.0437274	0.221596	0.011373
ACSF2-FOXK2	0	-0.175592	0.24531	0.124583	-0.0227188
ACSF2-FOXP3	0	-0.110734	-0.00245436		-0.0394271
ACSF2-FPGT	0	-0.115661	0.173571		0.109277
ACSF2-FPR1	1	0.0187045	-0.00654768	0.20992	0.235062
ACSF2-FPR2	0	0.0691367	0.127848	0.153471	0.0455181
ACSF2-FSCN1	0	0.0680572	0.0676903		0.166671
ACSF2-FSTL3	0	-0.202973	0.097637	0.370177	0.0260348
ACSF2-FTH1	0	0.169651	0.271985		0.129222
ACSF2-FTL	1	0.174608	0.242477	0.160902	0.0301181
ACSF2-FUCA1	0	0.120118	0.0203992		0.379852
ACSF2-FUNDC1	0	0.0604883	-0.00686583		0.0518279
ACSF2-FUT7	1	0.126596	0.209775		-0.0366105
ACSF2-G0S2	2	0.223882	0.0866369		-0.134391
ACSF2-GADD45A	1	0.0470164	0.128453		0.298198
ACSF2-GALR2	0	-0.013567	0.174695	0.228825	0.0258797
ACSF2-GATA1	0	-0.235016	0.401396		-0.0212047
ACSF2-GATA2	0	0.0217723	0.331957		-0.0476093
ACSF2-GBP1	0	0.111419	0.0342412		0.0583102
ACSF2-GBP5	0	0.0315426	0.063914		0.183628
ACSF2-GCLM	1	-0.170841	0.155274		0.131016
ACSF2-GJB2	0	0.0914668	0.281894		-0.0882191
ACSF2-GLRX	2	-0.0646056	0.345074		0.045949
ACSF2-GLUL	1	0.190646	0.36794		0.036133
ACSF2-GMPR	1	-0.05671	0.276547		0.0353375
ACSF2-GNG11	1	0.0649504	0.198921		0.254036
ACSF2-GNLY	0	-0.0866449	0.142101		0.0662089
ACSF2-GNPDA1	1	0.00563686	0.240014		0.200426
ACSF2-GP6	0	-0.320361	0.154233	-0.139529	-0.0394987
ACSF2-GP9	0	0.175385	0.166675		0.193496
ACSF2-GPNMB	1	-0.0596938	0.0265223		0.187618
ACSF2-GPR183	1	-0.258519	0.170924		0.0625067
ACSF2-GPX1	4	-0.0515847	-0.0337051		-0.0610348
ACSF2-GSN	1	-0.103356	-0.00759453		0.0656391
ACSF2-GZMB	0	-0.0893328	0.361396		0.0610034
ACSF2-GZMH	0	-0.0751485	-0.00860878		0.116863
ACSF2-HBA1	1	0.0130705	0.13919		0.0174552
ACSF2-HBD	0	0.0846499	0.130554		0.0435693
ACSF2-HBG1	1	0.0633443	0.150395		0.2654
ACSF2-HBG2	1	-0.051909	0.231492		-0.0293015
ACSF2-HCAR3	0	0.00779317	0.0946776		0.0754087
ACSF2-HERPUD1	1	-0.0673206	0.0435508		-0.0385757
ACSF2-HLA-DMA	0	-0.0319326	0.178349		-0.0110999
ACSF2-HLA-DMB	0	0.0227224	0.234972		0.187662
ACSF2-HLA-DPA1	0	-0.184469	0.0390604		0.0173822
ACSF2-HLA-DQA1	0	0.00606648	0.0221074		0.150251
ACSF2-HLA-DQA2	0	0.0506221	0.23732		0.0619327
ACSF2-HLA-DRA	0	-0.118162	0.0134775		0.00963608
ACSF2-HLA-DRB1	0	-0.0397928	0.126575		-0.0838261
ACSF2-HLA-DRB5	0	0.0156836	0.00663136		-0.0477501
ACSF2-HMGB2	0	0.0151204	0.237695		0.0988034
ACSF2-HMMR	1	0.145734	0.18306		0.0181308
ACSF2-HMOX1	2	-0.0656733	0.0296127	0.112476	0.0804461
ACSF2-HPGD	3	-0.0618393	0.203964		0.173596
ACSF2-HPS4	0	0.00708401	0.478567	0.0583472	-0.066014
ACSF2-HPSE	2	-0.0369047	0.342057		0.406997
ACSF2-HS3ST1	2	0.000276735	0.414723		0.147846
ACSF2-HSD17B12	3	0.0266955	0.122235		-0.0515138
ACSF2-HSP90AA1	1	0.0185099	0.129725		0.15586
ACSF2-HSP90B1	0	-0.0960988	0.154703		-0.0352345
ACSF2-HSPA1A	0	-0.0551797	0.11145		0.0281631
ACSF2-HSPA1B	0	0.210392	-0.0399816		0.196188
ACSF2-HSPA5	0	-0.135788	0.119759		0.109945
ACSF2-HSPA6	1	0.121236	0.107224		0.238234
ACSF2-HSPB1	1	-0.0682137	0.632966		0.318778
ACSF2-HSPD1	1	-0.0054712	0.158581		0.0478471
ACSF2-HSPE1	0	-0.161449	-0.0228931		-0.121067
ACSF2-HSPH1	1	-0.228709	0.183147		0.218108
ACSF2-ICOS	0	-0.136159	0.203434		0.243254
ACSF2-ID2	0	0.0515632	0.143182		0.102654
ACSF2-ID3	0	0.102994	0.227922		-0.0646856
ACSF2-IDI1	2	0.0729261	0.30907		0.00438619
ACSF2-IDO1	1	0.0107641	0.00214314		0.170627
ACSF2-IDO2	1	-0.09944	0.294499		-0.0148463
ACSF2-IER3	0	-0.0981468	0.155155		-0.0112806
ACSF2-IFI27	0	0.215963	0.139075		-0.000138192
ACSF2-IFIT1	0	-0.135794	0.0096522		0.00900327
ACSF2-IFIT2	0	0.00216277	0.102021		-0.0244782
ACSF2-IFIT3	0	0.0507732	0.367061		-0.0135132
ACSF2-IFITM3	0	0.194575	0.0963334		0.120055
ACSF2-IFNG	0	0.0896646	0.206124		-0.0658392
ACSF2-IGFBP2	0	0.00738779	0.0427795		0.0428874
ACSF2-IGFBP6	0	-0.261295	0.180416		0.0678497
ACSF2-IGFBP7	0	0.0913464	0.120749		0.544628
ACSF2-IGLL5	0	-0.0322174	0.120873	0.238944	0.25193
ACSF2-IL10	0	0.0872453	0.151872		0.0193838
ACSF2-IL18	1	-0.28673	-0.0446217		0.040285
ACSF2-IL1B	1	0.0243888	0.0461657		-0.0467329
ACSF2-IL1R2	0	-0.0356275	0.311431		0.0541941
ACSF2-IL1RN	0	0.0701814	0.225408		0.167395
ACSF2-IL23A	0	0.0331249	0.242004		-0.0543751
ACSF2-IL24	0	0.0573349	0.429154		0.116754
ACSF2-IL32	0	-0.0633835	0.236797		0.0170917
ACSF2-IL4I1	1	-0.0725507	0.0213265	0.269187	0.0778515
ACSF2-IL6	0	0.0638295	0.236379		0.020054
ACSF2-IMPA2	1	-0.198093	0.245839	0.0926361	0.0880264
ACSF2-INHBA	0	0.0983469	0.223063		-0.0791369
ACSF2-INSIG1	2	0.296233	-0.0168342		0.0516251
ACSF2-IRF7	0	0.0133211	0.139771		0.109406
ACSF2-IRF8	1	0.0781226	0.419918		0.112084
ACSF2-ISG15	0	0.0638478	0.247586		0.10889
ACSF2-ISG20	0	0.0587891	0.296094		0.0038817
ACSF2-ITGAV	1	0.224888	0.054977		0.13074
ACSF2-ITM2C	0	-0.0184676	-0.00059829		0.189802
ACSF2-JUN	0	0.193559	0.205699		0.177539
ACSF2-KCNMA1	0	0.0443882	0.163185		-0.12877
ACSF2-KDM5B	0	-0.0977062	0.173828		0.435983
ACSF2-KIR2DL3	0	0.136437	-0.0672982	0.136872	-0.0363961
ACSF2-KLF4	0	-0.0390342	0.362867		0.00106767
ACSF2-KLK1	0	0.105444	0.0668517	0.131776	0.11382
ACSF2-KLRB1	0	-0.0170453	0.44468		0.18075
ACSF2-KLRC1	0	0.134461	0.0785037		0.0164112
ACSF2-KLRC2	0	0.0478578	0.131352		-0.0693039
ACSF2-KLRD1	0	-0.139679	0.0159555		0.242532
ACSF2-KMO	1	0.185928	0.364185		0.0488404
ACSF2-KPNA2	0	0.156471	0.179265	0.189703	0.00720873
ACSF2-KRT1	0	-0.0738283	0.194845		-0.0917621
ACSF2-KRT81	0	0.123031	0.202936		0.0126715
ACSF2-KRT86	0	-0.194688	0.226515		0.265329
ACSF2-KYNU	1	-0.00786788	0.139732		-0.0654151
ACSF2-LAG3	0	-0.0553331	0.0596806		0.104769
ACSF2-LAIR2	0	0.0182107	-0.0599405	0.00246103	0.00465541
ACSF2-LGALS1	0	0.0218249	0.100627	0.347172	0.0981522
ACSF2-LGALS3	0	-0.00299666	0.146748		0.346049
ACSF2-LGMN	3	0.0957975	0.425381		0.135711
ACSF2-LILRA4	0	-0.0343509	0.376486	0.12705	-0.0536537
ACSF2-LILRA5	0	0.1192	0.0835111	0.281106	0.108717
ACSF2-LILRB2	0	-0.109096	-0.0540352	-0.132483	0.113707
ACSF2-LILRB4	1	0.116085	0.447127	0.0364575	0.052556
ACSF2-LMNA	0	0.0325241	0.341658		-0.0216652
ACSF2-LMNB2	0	0.0112712	0.0338772	0.161006	0.052703
ACSF2-LNX1	0	0.242609	0.021882		0.119458
ACSF2-LRG1	0	0.031377	0.334042	0.104356	-0.00529369
ACSF2-LTA	1	0.191416	0.263792		0.409181
ACSF2-LTA4H	3	-0.114893	0.28266		-0.0582365
ACSF2-LTB	0	-0.037851	0.500327		0.00627214
ACSF2-LY6E	0	-0.0216526	0.0681941		0.0687412
ACSF2-LYPD2	0	0.0858901	-0.0564136		0.075009
ACSF2-LYZ	0	-0.13617	0.370935		0.04161
ACSF2-MAFB	1	-0.0270701	0.214548	0.0798124	-0.0820731
ACSF2-MAN1A1	0	-0.191458	0.215194		0.0249124
ACSF2-MAP3K1	0	-0.101255	0.218871		0.0508218
ACSF2-MAP3K5	1	-0.0244781	0.0799446		0.0463145
ACSF2-MCOLN3	0	-0.00344694	0.428944		0.0120185
ACSF2-MGLL	2	-0.0846661	0.00395089		0.096694
ACSF2-MGST1	1	0.0298773	0.128072		-0.150256
ACSF2-MLH3	0	-0.0582808	0.113953		0.491049
ACSF2-MMP19	0	-0.0843337	-0.0637342		-0.0116981
ACSF2-MMP9	0	-0.0674273	0.368673	0.148907	0.131085
ACSF2-MNDA	1	0.0213086	0.03718		-0.01614
ACSF2-MRGBP	0	0.0602967	-0.0428508	0.392017	0.135913
ACSF2-MSLN	0	-0.173164	0.147004		0.184922
ACSF2-MT1X	0	0.0358744	0.087622		0.0672462
ACSF2-MT2A	0	0.000208165	0.28171		0.0660067
ACSF2-MTMR9	2	-0.0309085	0.239043		0.0575684
ACSF2-MX1	0	0.0074314	0.0972628	0.0372609	-0.0669911
ACSF2-MYBL2	0	-0.00764871	0.0740556	0.0593299	0.0496748
ACSF2-MYC	0	0.0641049	0.107293		0.340342
ACSF2-MYL4	0	0.0312724	0.255237		0.0392008
ACSF2-MYL9	0	0.0205082	0.417141	-0.0590967	0.0746319
ACSF2-NCALD	0	0.0706888	0.197299		0.011537
ACSF2-NCF1	0	0.139019	0.296339		-0.00555369
ACSF2-NCOR2	2	-0.15212	0.118474		0.0669888
ACSF2-NDC80	0	0.0729684	0.137923	-0.0380989	0.144601
ACSF2-NDEL1	0	0.0698076	0.110278		0.162945
ACSF2-NDUFAF6	1	-0.0835286	0.168831		-0.0346449
ACSF2-NFKBIA	2	0.0686006	0.0864748		0.150741
ACSF2-NIPA1	0	-0.0606246	0.208328		0.0264352
ACSF2-NKIRAS1	0	-0.258493	0.0783312		0.0134899
ACSF2-NOL6	0	-0.142615	0.251103		-0.0668497
ACSF2-NOP58	0	0.0249781	0.041375		0.0571283
ACSF2-NPW	0	0.27286	0.311831		-0.0740619
ACSF2-NQO1	1	-0.201117	0.243368		-0.0393157
ACSF2-NR4A1	1	-0.00976134	0.282988		0.150777
ACSF2-NR4A2	1	-0.0794495	0.104342		-0.0406149
ACSF2-NRGN	0	-0.0148354	0.126419		0.129277
ACSF2-NRIP1	0	0.105839	0.233834	0.0195099	0.0102906
ACSF2-OAS1	1	-0.029098	0.162571		0.0978229
ACSF2-OASL	0	0.0984731	0.196112		-0.0409677
ACSF2-OLR1	1	-0.110705	0.136066		0.781952
ACSF2-OXTR	0	-0.0329459	0.315378		0.0195573
ACSF2-P2RY6	0	-0.0275687	0.203881		0.125388
ACSF2-PCP2	0	0.0474618	0.185742	0.0707357	0.075714
ACSF2-PERP	0	-0.0345983	0.103568		-0.0678236
ACSF2-PF4	0	-0.0875641	0.0271379		0.0340628
ACSF2-PGAM5	0	-0.0533163	0.309691		-0.00652452
ACSF2-PHC1	0	-0.117518	0.163925		0.0340826
ACSF2-PHC3	0	-0.000885634	0.290706		0.317055
ACSF2-PHF8	0	0.0934038	0.388435		0.243199
ACSF2-PHLDA1	0	0.111714	0.0920808		0.392552
ACSF2-PIGB	0	-0.0305837	0.347404		0.0106356
ACSF2-PIGG	0	0.16696	0.111097		-0.087902
ACSF2-PIK3R4	2	-0.144676	0.0405159		0.134638
ACSF2-PINK1	0	-0.0121662	0.408284		-0.0573254
ACSF2-PLA2G7	0	-0.0753288	0.345388		0.262815
ACSF2-PLAC8	0	0.00527754	0.021702		-0.0769444
ACSF2-PLAGL1	0	-0.00614938	0.362611		-0.0524693
ACSF2-PLAU	1	0.111431	0.109898		0.0149701
ACSF2-PLAUR	1	0.0094522	0.0749797	0.212569	-0.162838
ACSF2-PLD4	3	0.00845074	-0.103989		0.0386224
[truncated: 143,532 more rows]

## Sheet: Figure 2E-L
Figure 2E
Gene	Similarity - Correlation
IFIT1	1
ISG20	0.373009
MX1	0.351922
GBP1	0.339173
LY6E	0.313284
TNFSF10	0.312598
TNFSF13B	0.306766
PMAIP1	0.285408
P2RY6	0.279511
IRF7	0.276128
KLRB1	0.271142
CMSS1	0.269187
PPP1R14B	0.268235
CD79A	0.264682
IFIT3	0.259137
HBB	0.256842
PRSS23	0.251235
Figure 2F
Gene	Similarity - Mutual Information
IFIT1	1
IFIT3	0.94821
LY6E	0.917732
ISG15	0.905736
OAS1	0.889833
TNFSF10	0.888145
MX1	0.877636
ISG20	0.87048
LAP3	0.797675
SAMD9L	0.786614
IFIT2	0.785734
RSAD2	0.773628
IRF7	0.754791
OASL	0.747831
GBP1	0.739591
IFITM3	0.725871
MT2A	0.724499
Figure 2J-L
KLF4	THBD	SOCS3	STAT4	Cell Type
-0.24334	-0.226629	-0.233322	-0.169937	B/Plasma
-0.301988	-0.22727	-0.141712	0.368588	T Cell
-0.260222	-0.201931	0.250222	-0.01416	T Cell
0.687683	0.369638	0.082997	-0.309886	Myeloid
0.06347	-0.124667	-0.140472	-0.24709	Myeloid
1.09736	0.221686	0.177635	-0.328795	Myeloid
-0.277593	-0.215704	-0.25175	0.335641	T Cell
-0.270973	-0.235137	0.289184	0.307995	T Cell
-0.298393	-0.234436	-0.098332	-0.006074	T Cell
-0.305462	-0.227802	-0.240249	-0.334579	B/Plasma
-0.278643	-0.22764	0.097582	0.237621	T Cell
0.562097	0.848391	0.514025	-0.285022	Myeloid
-0.276947	-0.17878	-0.316927	-0.292528	T Cell
-0.254043	-0.231978	-0.191619	0.095664	T Cell
0.423554	0.465988	0.081746	-0.317139	Myeloid
-0.279108	-0.214667	-0.186099	-0.23362	T Cell
-0.285509	-0.235137	0.207462	0.201262	T Cell
0.166672	-0.044789	-0.221198	-0.342278	Myeloid
-0.270839	-0.230201	-0.021222	0.456933	T Cell
-0.294037	-0.234229	-0.131468	0.232034	T Cell
-0.259649	-0.23258	0.241243	0.654513	T Cell
-0.274923	-0.218721	-0.091764	0.416753	Myeloid
0.508068	0.336526	-0.007535	-0.211609	Myeloid
0.752839	0.255934	0.107881	-0.298171	Myeloid
0.116327	1.15853	0.168482	0.035302	Myeloid
OLS Regression Results
==============================================================================
Dep. Variable: KLF4 R-squared: 0.473
Model: OLS Adj. R-squared: 0.450
Method: Least Squares F-statistic: 20.61
Date: Mon, 24 Apr 2023 Prob (F-statistic): 0.000146
Time: 14:38:31 Log-Likelihood: -5.3983
No. Observations: 25 AIC: 14.80
Df Residuals: 23 BIC: 17.23
Df Model: 1
Covariance Type: nonrobust
==============================================================================
coef std err t P>|t| [0.025 0.975]
------------------------------------------------------------------------------
const 0.0005 0.063 0.008 0.994 -0.129 0.130
THBD 0.7639 0.168 4.540 0.000 0.416 1.112
==============================================================================
Omnibus: 10.936 Durbin-Watson: 1.876
Prob(Omnibus): 0.004 Jarque-Bera (JB): 12.586
Skew: 0.869 Prob(JB): 0.00185
Kurtosis: 6.011 Cond. No. 2.69
==============================================================================
OLS Regression Results
==============================================================================
Dep. Variable: SOCS3 R-squared: 0.010
Model: OLS Adj. R-squared: -0.033
Method: Least Squares F-statistic: 0.2429
Date: Mon, 24 Apr 2023 Prob (F-statistic): 0.627
Time: 14:47:32 Log-Likelihood: 3.9526
No. Observations: 25 AIC: -3.905
Df Residuals: 23 BIC: -1.468
Df Model: 1
Covariance Type: nonrobust
==============================================================================
coef std err t P>|t| [0.025 0.975]
------------------------------------------------------------------------------
const -0.0021 0.043 -0.048 0.962 -0.091 0.087
STAT4 0.0701 0.142 0.493 0.627 -0.224 0.364
==============================================================================
Omnibus: 1.796 Durbin-Watson: 2.577
Prob(Omnibus): 0.407 Jarque-Bera (JB): 1.468
Skew: 0.568 Prob(JB): 0.480
Kurtosis: 2.657 Cond. No. 3.30
==============================================================================

## Sheet: fig2gi
Figure 2G,H,I
Corr	MI	Cosine	Regulation	TF	Pair	Annotation
-0.0137295	0.00121973	0.370892	_Other	_Other	TMEM176A-ICA1	Gene Pair
-0.0348042	0.00067281	0.538399	_Other	_Other	TMEM176A-CD38	Gene Pair
0.0806428	0.00151637	0.681771	_Other	_Other	TMEM176A-PDK4	Gene Pair
-0.0311715	0.000496879	0.408961	_Other	_Other	TMEM176A-MATK	Gene Pair
-0.0466918	0.00154169	0.547101	_Other	_Other	TMEM176A-CD79B	Gene Pair
-0.144506	0.00128671	0.620017	_Other	_Other	TMEM176A-IL32	Gene Pair
0.0882049	0.000942005	0.704195	_Other	_Other	TMEM176A-CD9	Gene Pair
0.16301	0.00139999	0.655848	_Other	_Other	TMEM176A-STAB1	Gene Pair
-0.111642	0.000780808	0.601286	_Other	_Other	TMEM176A-FYN	Gene Pair
0.132762	0.00114113	0.723756	_Other	_Other	TMEM176A-PLAUR	Gene Pair
-0.0348929	0.00131486	0.270701	_Other	_Other	TMEM176A-ZBTB32	Gene Pair
0.296029	0.00142356	0.730992	_Other	_Other	TMEM176A-TYROBP	Gene Pair
-0.0234012	0.00126706	0.488738	_Other	_Other	TMEM176A-CD22	Gene Pair
-0.0941399	0.00133361	0.437412	_Other	_Other	TMEM176A-CD6	Gene Pair
0.108199	0.00158638	0.700555	_Other	_Other	TMEM176A-SLC11A1	Gene Pair
0.192844	0.00203714	0.676054	_Other	_Other	TMEM176A-CD74	Gene Pair
0.0761737	0.00249658	0.637567	_Other	_Other	TMEM176A-BIRC3	Gene Pair
-0.101602	0.000988805	0.481824	_Other	_Other	TMEM176A-SH2D2A	Gene Pair
-0.0404802	0.00125988	0.278804	_Other	_Other	TMEM176A-IKZF2	Gene Pair
0.196836	0.00151509	0.706998	_Other	_Other	TMEM176A-GRN	Gene Pair
-0.0298074	0.000954857	0.30763	_Other	_Other	TMEM176A-APBA2	Gene Pair
-0.0158951	0.00342201	0.433713	_Other	_Other	TMEM176A-MYOM2	Gene Pair
0.0845048	0.000522067	0.608033	_Other	_Other	TMEM176A-VCAN	Gene Pair
0.135128	0	0.682641	_Other	_Other	TMEM176A-MSR1	Gene Pair
0.165565	0.00138624	0.726383	_Other	_Other	TMEM176A-CAPG	Gene Pair
-0.0435223	0.000709049	0.670691	_Other	_Other	TMEM176A-HERPUD1	Gene Pair
-0.100336	0.000314012	0.529288	_Other	_Other	TMEM176A-SYNE2	Gene Pair
-0.056046	0.00112701	0.624993	_Other	_Other	TMEM176A-PRDM1	Gene Pair
-0.0395514	0.000954667	0.674296	_Other	_Other	TMEM176A-SLC2A3	Gene Pair
-0.0279931	0.00143459	0.339342	_Other	_Other	TMEM176A-CHI3L2	Gene Pair
0.177702	0.000651318	0.753566	_Other	_Other	TMEM176A-SPI1	Gene Pair
-0.0286945	0.00100355	0.419107	_Other	_Other	TMEM176A-STAG3	Gene Pair
-0.108408	0.00126765	0.566804	_Other	_Other	TMEM176A-CLEC2D	Gene Pair
-0.0812217	0.00128143	0.503334	_Other	_Other	TMEM176A-RORA	Gene Pair
0.0303571	0.00156101	0.661977	_Other	_Other	TMEM176A-TFRC	Gene Pair
0.129676	0.00143491	0.691146	_Other	_Other	TMEM176A-FCGR2B	Gene Pair
0.0573645	0.000886062	0.590967	_Other	_Other	TMEM176A-PTGS2	Gene Pair
-0.0354616	0.000969844	0.426321	_Other	_Other	TMEM176A-TXK	Gene Pair
0.377226	0.00314972	0.605281	_Other	_Other	TMEM176A-FSCN1	Gene Pair
0.0566559	0	0.662463	_Other	_Other	TMEM176A-ACTB	Gene Pair
-0.0654545	0.00154773	0.635307	_Other	_Other	TMEM176A-CST7	Gene Pair
0.304311	0.00258346	0.581532	_Other	_Other	TMEM176A-LAMP3	Gene Pair
-0.111512	0.000367938	0.506717	_Other	_Other	TMEM176A-ITM2A	Gene Pair
-0.0552145	0.000998172	0.387451	_Other	_Other	TMEM176A-TCF7	Gene Pair
0.0216488	0.000629004	0.637389	_Other	_Other	TMEM176A-MEF2C	Gene Pair
0.100195	0.000835792	0.619437	_Other	_Other	TMEM176A-FCN1	Gene Pair
0.187559	0.00144714	0.697321	_Other	_Other	TMEM176A-FTL	Gene Pair
-0.0693449	0.00243323	0.352621	_Other	_Other	TMEM176A-SIRPG	Gene Pair
-0.0823599	0.000511792	0.352124	_Other	_Other	TMEM176A-LAG3	Gene Pair
-0.016844	0.000799151	0.663287	_Other	_Other	TMEM176A-RGS1	Gene Pair
0.128236	0.00121897	0.654947	_Other	_Other	TMEM176A-ICAM1	Gene Pair
0.26095	0	0.716349	_Other	_Other	TMEM176A-LYZ	Gene Pair
0.107488	0.00309514	0.305122	_Other	_Other	TMEM176A-CD200	Gene Pair
-0.0594438	0.00101203	0.646037	_Other	_Other	TMEM176A-CREM	Gene Pair
0.119442	0.00115116	0.712463	_Other	_Other	TMEM176A-TREM2	Gene Pair
0.0395177	0.00101867	0.683103	_Other	_Other	TMEM176A-GADD45B	Gene Pair
-0.0422172	0.000825468	0.496062	_Other	_Other	TMEM176A-DERL3	Gene Pair
0.0541606	0.00206515	0.61174	_Other	_Other	TMEM176A-OSM	Gene Pair
0.136528	0.00106674	0.684154	_Other	_Other	TMEM176A-LGALS2	Gene Pair
0.191409	0.00142133	0.682341	_Other	_Other	TMEM176A-LGALS1	Gene Pair
-0.0370915	0.000787953	0.604423	_Other	_Other	TMEM176A-XBP1	Gene Pair
0.0140586	0.000430936	0.493927	_Other	_Other	TMEM176A-TIMP3	Gene Pair
0.0879897	0.00100002	0.734656	_Other	_Other	TMEM176A-HMOX1	Gene Pair
-0.0228478	0.00120824	0.349928	_Other	_Other	TMEM176A-APOBEC3H	Gene Pair
-0.0921365	0.000551263	0.494033	_Other	_Other	TMEM176A-IL2RB	Gene Pair
0.0299666	0	0.384031	_Other	_Other	TMEM176A-CTSG	Gene Pair
-0.0867009	0.0009299	0.532406	_Other	_Other	TMEM176A-GZMH	Gene Pair
-0.110511	0.000672897	0.55475	_Other	_Other	TMEM176A-GZMB	Gene Pair
0.0967598	0.00107393	0.60304	_Other	_Other	TMEM176A-LGMN	Gene Pair
-0.0392274	0.00125179	0.430825	_Other	_Other	TMEM176A-TCL1A	Gene Pair
0.0264516	0.000994898	0.661852	_Other	_Other	TMEM176A-NFKBIA	Gene Pair
0.135784	0.00109297	0.642691	_Other	_Other	TMEM176A-PLTP	Gene Pair
0.121799	0.00105164	0.56068	_Other	_Other	TMEM176A-MMP9	Gene Pair
0.148443	0.0012406	0.609325	_Other	_Other	TMEM176A-CD40	Gene Pair
-0.0752399	0.00182847	0.516226	_Other	_Other	TMEM176A-SLA2	Gene Pair
0.173902	0.000950176	0.689093	_Other	_Other	TMEM176A-CTSZ	Gene Pair
0.238432	0.00096779	0.710688	_Other	_Other	TMEM176A-CST3	Gene Pair
-0.0651975	0.000550091	0.557721	_Other	_Other	TMEM176A-PIM2	Gene Pair
-0.0478454	0.000442439	0.273817	_Other	_Other	TMEM176A-CD40LG	Gene Pair
0.0958203	0.000427667	0.723061	_Other	_Other	TMEM176A-TIMP1	Gene Pair
0.0410719	0.00170791	0.654675	_Other	_Other	TMEM176A-GLA	Gene Pair
-0.0412906	0.000309724	0.315026	_Other	_Other	TMEM176A-NDFIP2	Gene Pair
0.215865	0.00193434	0.679928	_Other	_Other	TMEM176A-TNFSF13B	Gene Pair
0.0492654	0.00174291	0.650696	_Other	_Other	TMEM176A-ACP5	Gene Pair
-0.0703526	0.000715558	0.603694	_Other	_Other	TMEM176A-RGCC	Gene Pair
0.0149162	0.00119198	0.680423	_Other	_Other	TMEM176A-TSC22D1	Gene Pair
-0.0369703	0.00063975	0.212711	_Other	_Other	TMEM176A-SMPD3	Gene Pair
0.154672	0.00139691	0.571079	_Other	_Other	TMEM176A-IL4I1	Gene Pair
0.110178	0.0017312	0.666563	_Other	_Other	TMEM176A-PLD3	Gene Pair
0.224946	0.001857	0.627313	_Other	_Other	TMEM176A-EBI3	Gene Pair
-0.0576763	0.00102717	0.490261	_Other	_Other	TMEM176A-CD79A	Gene Pair
-0.119973	0.000803339	0.615925	_Other	_Other	TMEM176A-NKG7	Gene Pair
0.0553886	0.000893983	0.615021	_Other	_Other	TMEM176A-HAMP	Gene Pair
0.0754659	0.00101164	0.707633	_Other	_Other	TMEM176A-NAMPT	Gene Pair
0.0137445	0.00121708	0.664926	_Other	_Other	TMEM176A-TWISTNB	Gene Pair
0.127903	0.00134643	0.660024	_Other	_Other	TMEM176A-CPVL	Gene Pair
0.0855497	0.00149454	0.642503	_Other	_Other	TMEM176A-HSPB1	Gene Pair
0.534562	0.00435022	0.785529	_Other	_Other	TMEM176A-TMEM176B	Gene Pair
-0.0324436	0.000592874	0.474904	_Other	_Other	TMEM176A-PTGDS	Gene Pair
-0.0624121	0.000436913	0.432172	_Other	_Other	TMEM176A-GATA3	Gene Pair
-0.122512	0.000527338	0.459732	_Other	_Other	TMEM176A-SPOCK2	Gene Pair
0.0905461	0.00139201	0.671065	_Other	_Other	TMEM176A-LIPA	Gene Pair
0.0401549	0.000869607	0.686768	_Other	_Other	TMEM176A-PPIF	Gene Pair
-0.0174345	0.00297568	0.423176	_Other	_Other	TMEM176A-RASD1	Gene Pair
0.0649844	0.000715448	0.582002	_Other	_Other	TMEM176A-CCL2	Gene Pair
0.0186466	0.00123755	0.739854	_Other	_Other	TMEM176A-AREG	Gene Pair
-0.0208771	0.00311278	0.206372	_Other	_Other	TMEM176A-IL2	Gene Pair
0.0681151	0	0.704095	_Other	_Other	TMEM176A-CTSC	Gene Pair
-0.0299789	0.00259605	0.451415	_Other	_Other	TMEM176A-CRTAM	Gene Pair
0.0184153	0.0010189	0.418313	_Other	_Other	TMEM176A-VWA5A	Gene Pair
0.211286	0.0020983	0.702801	_Other	_Other	TMEM176A-MS4A6A	Gene Pair
0.190908	0.00195144	0.784145	_Other	_Other	TMEM176A-MS4A4A	Gene Pair
-0.0747146	0	0.481669	_Other	_Other	TMEM176A-CD5	Gene Pair
-0.0438514	0.000486288	0.404979	_Other	_Other	TMEM176A-POU2AF1	Gene Pair
-0.129061	0.000825912	0.645391	_Other	_Other	TMEM176A-CD69	Gene Pair
-0.0166259	0.00102659	0.391878	_Other	_Other	TMEM176A-IL23A	Gene Pair
-0.0711035	0.00158414	0.428164	_Other	_Other	TMEM176A-IFNG	Gene Pair
-0.0901984	0.000763934	0.535325	_Other	_Other	TMEM176A-KLRB1	Gene Pair
0.166377	0.000986947	0.697078	_Other	_Other	TMEM176A-SOD2	Gene Pair
-0.0137251	0.00639473	0.209909	_Other	_Other	TMEM176A-IL17A	Gene Pair
0.0489372	0.0013512	0.732332	_Other	_Other	TMEM176A-PHACTR1	Gene Pair
0.156552	0.00177731	0.687051	_Other	_Other	TMEM176A-CD83	Gene Pair
-0.041652	0	0.398856	_Other	_Other	TMEM176A-BACH2	Gene Pair
0.0725154	0.000566059	0.514022	_Other	_Other	TMEM176A-SLC16A10	Gene Pair
0.0626384	0.00103062	0.635384	_Other	_Other	TMEM176A-VEGFA	Gene Pair
0.0555897	0.00145544	0.649775	_Other	_Other	TMEM176A-FAM46A	Gene Pair
0.102643	0.00155509	0.714843	_Other	_Other	TMEM176A-HBEGF	Gene Pair
-0.0881576	0.000732575	0.471172	_Other	_Other	TMEM176A-GZMK	Gene Pair
-0.0831269	0.000594569	0.435638	_Other	_Other	TMEM176A-ITK	Gene Pair
-0.0719417	0.000886375	0.455867	_Other	_Other	TMEM176A-PDE4D	Gene Pair
-0.0174711	0.000995082	0.658833	_Other	_Other	TMEM176A-SMC4	Gene Pair
0.0409715	0.0016066	0.667218	_Other	_Other	TMEM176A-HES1	Gene Pair
-0.0846306	0.000487346	0.450079	_Other	_Other	TMEM176A-ZAP70	Gene Pair
0.0695621	0.000954224	0.708817	_Other	_Other	TMEM176A-FN1	Gene Pair
0.0214604	0.00221831	0.533196	_Other	_Other	TMEM176A-IGFBP2	Gene Pair
-0.0873762	0.000616753	0.536252	_Other	_Other	TMEM176A-GNLY	Gene Pair
0.0240429	0.000984195	0.320385	_Other	_Other	TMEM176A-IL1RL1	Gene Pair
-0.0371509	0.00106886	0.310147	_Other	_Other	TMEM176A-IL18RAP	Gene Pair
-0.045054	0.000616626	0.408408	_Other	_Other	TMEM176A-PASK	Gene Pair
0.0213961	0	0.674122	_Other	_Other	TMEM176A-ID2	Gene Pair
0.0563992	0.00126497	0.669254	_Other	_Other	TMEM176A-PLEK	Gene Pair
-0.0294967	0.00142498	0.535354	_Other	_Other	TMEM176A-THADA	Gene Pair
0.0167778	0.00118189	0.5763	_Other	_Other	TMEM176A-GADD45A	Gene Pair
0.0329153	0.00112664	0.683929	_Other	_Other	TMEM176A-RGS2	Gene Pair
-0.154746	0.000650264	0.493414	_Other	_Other	TMEM176A-CD2	Gene Pair
-0.0471321	0.000427675	0.396602	_Other	_Other	TMEM176A-SLAMF1	Gene Pair
0.0595432	0.00102274	0.695529	_Other	_Other	TMEM176A-GBP1	Gene Pair
-0.0287706	0.000608785	0.341999	_Other	_Other	TMEM176A-CD160	Gene Pair
-0.0143657	0.000830395	0.637184	_Other	_Other	TMEM176A-ID3	Gene Pair
-0.050595	0.00128518	0.313837	_Other	_Other	TMEM176A-FASLG	Gene Pair
0.100395	0.00161518	0.716723	_Other	_Other	TMEM176A-CTSD	Gene Pair
0.302166	0.00145404	0.742968	_Other	_Other	TMEM176A-NRP2	Gene Pair
-0.0364178	0.000678382	0.638954	_Other	_Other	TMEM176A-TNFAIP3	Gene Pair
0.0970656	0.00133093	0.693398	_Other	_Other	TMEM176A-SGK1	Gene Pair
0.0583869	0.000723268	0.676862	_Other	_Other	TMEM176A-SPP1	Gene Pair
-0.0688797	0	0.572711	_Other	_Other	TMEM176A-CCND2	Gene Pair
0.0594269	0.00115498	0.71774	_Other	_Other	TMEM176A-NR4A3	Gene Pair
0.0981373	0.00183042	0.674711	_Other	_Other	TMEM176A-CSF3R	Gene Pair
0.212377	0.00135803	0.729246	_Other	_Other	TMEM176A-NPC2	Gene Pair
-0.0134828	0.00198011	0.631732	_Other	_Other	TMEM176A-BCL11A	Gene Pair
-0.0144318	0.00321928	0.120369	_Other	_Other	TMEM176A-TNFSF11	Gene Pair
0.159359	0.00170885	0.697217	_Other	_Other	TMEM176A-TGFBI	Gene Pair
0.026385	0.00126351	0.689304	_Other	_Other	TMEM176A-EGR1	Gene Pair
-0.0716454	0.000994068	0.590584	_Other	_Other	TMEM176A-DUSP4	Gene Pair
0.0265003	0.00134466	0.556974	_Other	_Other	TMEM176A-CLU	Gene Pair
0.271176	0.00108238	0.806337	_Other	_Other	TMEM176A-CSTA	Gene Pair
0.0224096	0.00225863	0.572864	_Other	_Other	TMEM176A-CCR2	Gene Pair
-0.119354	0.000935468	0.673668	_Other	_Other	TMEM176A-CXCR4	Gene Pair
-0.0584806	0.00166618	0.522105	_Other	_Other	TMEM176A-LY9	Gene Pair
0.0341227	0	0.57381	_Other	_Other	TMEM176A-EGR2	Gene Pair
0.0181433	0.000959782	0.708303	_Other	_Other	TMEM176A-NR4A1	Gene Pair
0.0709321	0.0008776	0.670275	_Other	_Other	TMEM176A-TUBA1B	Gene Pair
0.149349	0.00171385	0.659037	_Other	_Other	TMEM176A-F13A1	Gene Pair
-0.0294937	0.00108306	0.591094	_Other	_Other	TMEM176A-HIST1H1D	Gene Pair
0.101733	0.00194626	0.675585	_Other	_Other	TMEM176A-TREM1	Gene Pair
0.17125	0.00203236	0.666216	_Other	_Other	TMEM176A-CDKN1A	Gene Pair
-0.0129348	0.00044465	0.659623	_Other	_Other	TMEM176A-MT2A	Gene Pair
-0.0236983	0.000916014	0.515465	_Other	_Other	TMEM176A-PTGER2	Gene Pair
-0.0126442	0.00459148	0.208601	_Other	_Other	TMEM176A-KIR2DL1	Gene Pair
0.0926734	0.00069929	0.735793	_Other	_Other	TMEM176A-IL1B	Gene Pair
-0.0338597	0.000549031	0.418969	_Other	_Other	TMEM176A-TNFSF9	Gene Pair
0.0772279	0.000983128	0.704426	_Other	_Other	TMEM176A-C3	Gene Pair
-0.0282034	0.00112046	0.448328	_Other	_Other	TMEM176A-TNFSF14	Gene Pair
-0.0135117	0.000501438	0.461856	_Other	_Other	TMEM176A-ID1	Gene Pair
0.100201	0.00315051	0.546478	_Other	_Other	TMEM176A-CCR7	Gene Pair
0.13168	0	0.624403	_Other	_Other	TMEM176A-CFP	Gene Pair
-0.0361637	0.00114202	0.661789	_Other	_Other	TMEM176A-KLF2	Gene Pair
-0.103575	0.000897844	0.605372	_Other	_Other	TMEM176A-TUBA4A	Gene Pair
0.147364	0.00193022	0.724604	_Other	_Other	TMEM176A-FGL2	Gene Pair
-0.0572092	0.000917768	0.671991	_Other	_Other	TMEM176A-ZFP36	Gene Pair
-0.0165371	0.000298797	0.263127	_Other	_Other	TMEM176A-SPINK2	Gene Pair
-0.0299123	0.000397763	0.381607	_Other	_Other	TMEM176A-VPREB3	Gene Pair
-0.0377167	0.000886949	0.263191	_Other	_Other	TMEM176A-CHN1	Gene Pair
0.210966	0.00202013	0.737611	_Other	_Other	TMEM176A-CD68	Gene Pair
0.155812	0.000758214	0.521107	_Other	_Other	TMEM176A-RNASE1	Gene Pair
0.183069	0.00162525	0.691185	_Other	_Other	TMEM176A-SAT1	Gene Pair
0.159784	0.00104306	0.742011	_Other	_Other	TMEM176A-APOE	Gene Pair
0.158352	0.000570264	0.735428	_Other	_Other	TMEM176A-APOC1	Gene Pair
0.0188772	0.000538772	0.527285	_Other	_Other	TMEM176A-TOP2A	Gene Pair
0.110897	0.00106785	0.70215	_Other	_Other	TMEM176A-LGALS3	Gene Pair
-0.0829324	0.000942563	0.642904	_Other	_Other	TMEM176A-DNAJB1	Gene Pair
-0.0338506	0.000425375	0.373813	_Other	_Other	TMEM176A-FCRLA	Gene Pair
0.0614638	0.000911524	0.683532	_Other	_Other	TMEM176A-SERPINF1	Gene Pair
-0.0415789	0.00130184	0.487205	_Other	_Other	TMEM176A-JCHAIN	Gene Pair
0.0993851	0.000747988	0.688747	_Other	_Other	TMEM176A-CLEC10A	Gene Pair
-0.0363353	0.000868931	0.643121	_Other	_Other	TMEM176A-ALOX5AP	Gene Pair
-0.0362158	0.000529753	0.420572	_Other	_Other	TMEM176A-BEX2	Gene Pair
0.0450134	0.00091071	0.516745	_Other	_Other	TMEM176A-LYVE1	Gene Pair
-0.066594	0.000794432	0.498046	_Other	_Other	TMEM176A-FKBP11	Gene Pair
-0.0161968	0.00101437	0.392432	_Other	_Other	TMEM176A-RSAD2	Gene Pair
0.0508331	0	0.600828	_Other	_Other	TMEM176A-EMP1	Gene Pair
-0.0814185	0	0.585328	_Other	_Other	TMEM176A-KLRD1	Gene Pair
-0.0413275	0.00225749	0.383443	_Other	_Other	TMEM176A-KLRC1	Gene Pair
0.128327	0.00187012	0.729761	_Other	_Other	TMEM176A-CTSL	Gene Pair
-0.0294857	0.00106135	0.551658	_Other	_Other	TMEM176A-ADAM19	Gene Pair
0.0150277	0.00123986	0.633341	_Other	_Other	TMEM176A-HAVCR2	Gene Pair
-0.0546813	0.00195956	0.371823	_Other	_Other	TMEM176A-OASL	Gene Pair
0.0403212	0.000469406	0.435842	_Other	_Other	TMEM176A-HILPDA	Gene Pair
0.0944	0.000729711	0.598934	_Other	_Other	TMEM176A-PKIB	Gene Pair
0.0961897	0.00140273	0.608722	_Other	_Other	TMEM176A-CPM	Gene Pair
0.176571	0.00158399	0.713349	_Other	_Other	TMEM176A-GLUL	Gene Pair
-0.0639343	0.000566164	0.504257	_Other	_Other	TMEM176A-ITM2C	Gene Pair
0.0734525	0.00139944	0.551045	_Other	_Other	TMEM176A-CYP27A1	Gene Pair
0.0405545	0.0018675	0.463649	_Other	_Other	TMEM176A-TBC1D4	Gene Pair
0.118459	0.00144761	0.725677	_Other	_Other	TMEM176A-GPNMB	Gene Pair
0.0595171	0.000692533	0.627193	_Other	_Other	TMEM176A-IL6	Gene Pair
0.0222108	0.00175898	0.636989	_Other	_Other	TMEM176A-AOAH	Gene Pair
-0.0371277	0.000922953	0.316444	_Other	_Other	TMEM176A-BLK	Gene Pair
0.0251625	0.000438126	0.408442	_Other	_Other	TMEM176A-IL10	Gene Pair
0.194057	0.00249371	0.672777	_Other	_Other	TMEM176A-TXN	Gene Pair
0.12867	0.00119698	0.765384	_Other	_Other	TMEM176A-KLF4	Gene Pair
-0.0753035	0	0.46794	_Other	_Other	TMEM176A-SIT1	Gene Pair
0.0128528	0.00163742	0.673887	_Other	_Other	TMEM176A-CD72	Gene Pair
-0.0244325	0.000814155	0.554541	_Other	_Other	TMEM176A-IRF4	Gene Pair
0.194244	0.000693826	0.761478	_Other	_Other	TMEM176A-IER3	Gene Pair
0.138782	0.00155912	0.693877	_Other	_Other	TMEM176A-RNF144B	Gene Pair
-0.0386991	0.00137453	0.429393	_Other	_Other	TMEM176A-FGFBP2	Gene Pair
0.173266	0.00209851	0.717186	_Other	_Other	TMEM176A-SLCO2B1	Gene Pair
-0.0452837	0	0.278961	_Other	_Other	TMEM176A-SYTL2	Gene Pair
-0.0294268	0.000502377	0.562279	_Other	_Other	TMEM176A-GCHFR	Gene Pair
-0.0310236	0.000900115	0.510671	_Other	_Other	TMEM176A-IFI44L	Gene Pair
0.034809	0.000922504	0.53017	_Other	_Other	TMEM176A-CH25H	Gene Pair
0.0327151	0.000850996	0.55491	_Other	_Other	TMEM176A-DUSP5	Gene Pair
-0.0183261	0.00108895	0.589344	_Other	_Other	TMEM176A-KIF20B	Gene Pair
-0.0641799	0.00160005	0.556044	_Other	_Other	TMEM176A-STAT4	Gene Pair
0.128958	0.00181576	0.611671	_Other	_Other	TMEM176A-SLC40A1	Gene Pair
-0.0209566	0.0011698	0.457572	_Other	_Other	TMEM176A-HERC5	Gene Pair
-0.047997	0.000276572	0.288811	_Other	_Other	TMEM176A-LEF1	Gene Pair
-0.0464326	0.00156127	0.421745	_Other	_Other	TMEM176A-KLRG1	Gene Pair
-0.100466	0.000370829	0.489255	_Other	_Other	TMEM176A-CD27	Gene Pair
-0.051848	0.000378558	0.6325	_Other	_Other	TMEM176A-PHLDA1	Gene Pair
0.0541028	0.00113397	0.651034	_Other	_Other	TMEM176A-DUSP6	Gene Pair
0.125002	0.00166441	0.581162	_Other	_Other	TMEM176A-GPR84	Gene Pair
0.0252677	0.00141587	0.672824	_Other	_Other	TMEM176A-LPAR6	Gene Pair
0.0586808	0.00136708	0.683696	_Other	_Other	TMEM176A-WARS	Gene Pair
0.0349075	0.0012945	0.336862	_Other	_Other	TMEM176A-HDC	Gene Pair
0.141634	0.000941619	0.70577	_Other	_Other	TMEM176A-BCL2A1	Gene Pair
-0.0152722	0.00270293	0.496014	_Other	_Other	TMEM176A-NEIL1	Gene Pair
0.089159	0.00182808	0.632387	_Other	_Other	TMEM176A-ITGAX	Gene Pair
0.200206	0.00190784	0.764251	_Other	_Other	TMEM176A-IGSF6	Gene Pair
-0.0410472	0.00168105	0.647806	_Other	_Other	TMEM176A-TOB1	Gene Pair
-0.0839622	0.00035759	0.52285	_Other	_Other	TMEM176A-SKAP1	Gene Pair
-0.029043	0.00112682	0.669644	_Other	_Other	TMEM176A-PMAIP1	Gene Pair
0.013769	0.000598249	0.453278	_Other	_Other	TMEM176A-IGFBP4	Gene Pair
0.0683972	0.000691738	0.76821	_Other	_Other	TMEM176A-IFITM3	Gene Pair
-0.0490442	0.00320226	0.459216	_Other	_Other	TMEM176A-XCL1	Gene Pair
-0.0552769	0.00103603	0.39415	_Other	_Other	TMEM176A-XCL2	Gene Pair
0.182481	0.00194647	0.73624	_Other	_Other	TMEM176A-FCGR2A	Gene Pair
-0.0282271	0.00134014	0.398982	_Other	_Other	TMEM176A-FCRL5	Gene Pair
0.106453	0.000459676	0.656747	_Other	_Other	TMEM176A-S100A8	Gene Pair
0.0392365	0.000872234	0.702389	_Other	_Other	TMEM176A-RHOB	Gene Pair
-0.0350956	0	0.611047	_Other	_Other	TMEM176A-LYAR	Gene Pair
-0.0325691	0	0.643755	_Other	_Other	TMEM176A-PLAC8	Gene Pair
0.024221	0.000339146	0.488475	_Other	_Other	TMEM176A-CCNA2	Gene Pair
0.0128781	0.00191244	0.530398	_Other	_Other	TMEM176A-PLK2	Gene Pair
-0.12116	0.000539385	0.555334	_Other	_Other	TMEM176A-GZMA	Gene Pair
-0.0627567	0.000717696	0.666849	_Other	_Other	TMEM176A-PIK3R1	Gene Pair
0.175345	0.00154333	0.562176	_Other	_Other	TMEM176A-PLA2G7	Gene Pair
-0.0568323	0	0.454223	_Other	_Other	TMEM176A-SCML4	Gene Pair
0.0248289	0.00166746	0.613404	_Other	_Other	TMEM176A-SLC25A37	Gene Pair
0.0439337	0.000993512	0.688035	_Other	_Other	TMEM176A-PLIN2	Gene Pair
0.238581	0.00154917	0.707181	_Other	_Other	TMEM176A-GSN	Gene Pair
0.0151839	0.00047099	0.556357	_Other	_Other	TMEM176A-MKI67	Gene Pair
0.0784347	0.000668443	0.572841	_Other	_Other	TMEM176A-ADM	Gene Pair
-0.0209563	0.00145961	0.577082	_Other	_Other	TMEM176A-SESN3	Gene Pair
0.0208164	0.000655288	0.309798	_Other	_Other	TMEM176A-MS4A2	Gene Pair
-0.0332984	0.000513558	0.433232	_Other	_Other	TMEM176A-KLRF1	Gene Pair
-0.0729755	0.00064463	0.573871	_Other	_Other	TMEM176A-ARID5B	Gene Pair
-0.017005	8.93264e-05	0.338229	_Other	_Other	TMEM176A-PRSS23	Gene Pair
0.0795957	0.00130665	0.656002	_Other	_Other	TMEM176A-ACSL1	Gene Pair
-0.0808042	0.000348297	0.32682	_Other	_Other	TMEM176A-CAMK4	Gene Pair
-0.0325179	0.000437281	0.472998	_Other	_Other	TMEM176A-BANK1	Gene Pair
0.148781	0.00126909	0.724115	_Other	_Other	TMEM176A-DAB2	Gene Pair
-0.108431	0.00069994	0.507942	_Other	_Other	TMEM176A-CD96	Gene Pair
-0.101912	0.000752548	0.479764	_Other	_Other	TMEM176A-CD8A	Gene Pair
0.0181269	0.00191303	0.585171	_Other	_Other	TMEM176A-DNAAF1	Gene Pair
-0.0562151	0.00166616	0.59529	_Other	_Other	TMEM176A-GBP5	Gene Pair
-0.065642	0.00132846	0.560671	_Other	_Other	TMEM176A-OXNAD1	Gene Pair
-0.0431836	0.0027599	0.477455	_Other	_Other	TMEM176A-TTN	Gene Pair
0.135922	0.00162363	0.713508	_Other	_Other	TMEM176A-VSIG4	Gene Pair
0.0661144	0.000925467	0.546162	_Other	_Other	TMEM176A-OTOA	Gene Pair
0.119049	0.00176347	0.606937	_Other	_Other	TMEM176A-KCNMA1	Gene Pair
-0.0832774	0.00103012	0.552053	_Other	_Other	TMEM176A-BATF	Gene Pair
-0.0346021	0	0.343591	_Other	_Other	TMEM176A-PPP2R2B	Gene Pair
-0.0507155	0	0.496583	_Other	_Other	TMEM176A-MS4A1	Gene Pair
0.0240044	0.00081373	0.476664	_Other	_Other	TMEM176A-KIT	Gene Pair
-0.120805	0.00100285	0.673191	_Other	_Other	TMEM176A-TSC22D3	Gene Pair
-0.0466244	0.00104712	0.611307	_Other	_Other	TMEM176A-MX1	Gene Pair
-0.107581	0.000801008	0.655723	_Other	_Other	TMEM176A-DUSP2	Gene Pair
0.027194	0.000963728	0.645876	_Other	_Other	TMEM176A-CD1C	Gene Pair
0.115392	0.000931719	0.60871	_Other	_Other	TMEM176A-CD1E	Gene Pair
0.212693	0.00173905	0.758199	_Other	_Other	TMEM176A-FCER1G	Gene Pair
0.265766	0.00213726	0.827253	_Other	_Other	TMEM176A-C1QC	Gene Pair
0.0693543	0	0.587685	_Other	_Other	TMEM176A-HK2	Gene Pair
-0.0417244	0.00103615	0.623319	_Other	_Other	TMEM176A-SPON2	Gene Pair
-0.0231168	0.00147103	0.370361	_Other	_Other	TMEM176A-TNFRSF13C	Gene Pair
0.0803217	0.000848675	0.679843	_Other	_Other	TMEM176A-CSTB	Gene Pair
-0.113293	0	0.505039	_Other	_Other	TMEM176A-CD3G	Gene Pair
0.0259455	0.000903823	0.654182	_Other	_Other	TMEM176A-LMNA	Gene Pair
-0.0469302	0	0.336467	_Other	_Other	TMEM176A-FCRL3	Gene Pair
0.19475	0.00150694	0.734955	_Other	_Other	TMEM176A-CXCL16	Gene Pair
-0.0188837	0.00143061	0.63092	_Other	_Other	TMEM176A-DNAJB4	Gene Pair
0.0556476	0.000868788	0.550226	_Other	_Other	TMEM176A-NLRP3	Gene Pair
0.0538241	0	0.728469	_Other	_Other	TMEM176A-ATF3	Gene Pair
0.0532499	0.000886762	0.728941	_Other	_Other	TMEM176A-IER5	Gene Pair
0.0690574	0.000987954	0.455734	_Other	_Other	TMEM176A-HPGDS	Gene Pair
0.13111	0.000485219	0.600293	_Other	_Other	TMEM176A-S100A9	Gene Pair
0.0624717	0.000773851	0.461925	_Other	_Other	TMEM176A-CLDN1	Gene Pair
-0.0510757	0.00231928	0.311605	_Other	_Other	TMEM176A-EOMES	Gene Pair
-0.0802834	0.000720687	0.408895	_Other	_Other	TMEM176A-TRAT1	Gene Pair
-0.0250448	0.000715603	0.296275	_Other	_Other	TMEM176A-FCRL1	Gene Pair
0.166914	0.000903827	0.713389	_Other	_Other	TMEM176A-MNDA	Gene Pair
-0.0805104	0.000915519	0.507569	_Other	_Other	TMEM176A-PYHIN1	Gene Pair
-0.0741078	0	0.374459	_Other	_Other	TMEM176A-CTLA4	Gene Pair
-0.0723796	0.000649832	0.404787	_Other	_Other	TMEM176A-ICOS	Gene Pair
-0.0298511	0.00149557	0.309309	_Other	_Other	TMEM176A-PTPN13	Gene Pair
0.0349051	0.00357009	0.463797	_Other	_Other	TMEM176A-CPA3	Gene Pair
-0.0313724	0.00135047	0.507312	_Other	_Other	TMEM176A-SPRY1	Gene Pair
-0.0386757	0.000791198	0.678959	_Other	_Other	TMEM176A-HMGB2	Gene Pair
0.0136164	0.000820258	0.517165	_Other	_Other	TMEM176A-MAD2L1	Gene Pair
-0.054153	0.000409558	0.630808	_Other	_Other	TMEM176A-CITED2	Gene Pair
-0.0611283	0.000320592	0.446934	_Other	_Other	TMEM176A-SAMD3	Gene Pair
-0.0238772	0.000418451	0.540383	_Other	_Other	TMEM176A-PTTG1	Gene Pair
-0.072484	0.000922108	0.578605	_Other	_Other	TMEM176A-SYTL3	Gene Pair
0.0359827	0.000611321	0.665627	_Other	_Other	TMEM176A-FABP5	Gene Pair
0.195283	0.00146819	0.721318	_Other	_Other	TMEM176A-CTSB	Gene Pair
-0.0198574	0	0.439665	_Other	_Other	TMEM176A-GEM	Gene Pair
0.106403	0.00132915	0.652663	_Other	_Other	TMEM176A-ABCA1	Gene Pair
0.0621971	0.00147399	0.494019	_Other	_Other	TMEM176A-ALDH1A1	Gene Pair
0.108939	0.00132775	0.700667	_Other	_Other	TMEM176A-FBP1	Gene Pair
0.156132	0.00200085	0.706448	_Other	_Other	TMEM176A-CYBB	Gene Pair
-0.048451	0.000937771	0.415026	_Other	_Other	TMEM176A-AQP3	Gene Pair
-0.0357723	0.00105745	0.572235	_Other	_Other	TMEM176A-PGM2L1	Gene Pair
0.159483	0.00227702	0.673569	_Other	_Other	TMEM176A-FOLR2	Gene Pair
0.0320216	0.00102254	0.390325	_Other	_Other	TMEM176A-SLC18A2	Gene Pair
-0.0705142	0	0.462527	_Other	_Other	TMEM176A-TC2N	Gene Pair
0.0502523	0.00072943	0.595711	_Other	_Other	TMEM176A-IFI27	Gene Pair
0.0335357	0	0.411256	_Other	_Other	TMEM176A-HTRA1	Gene Pair
0.127509	0	0.676166	_Other	_Other	TMEM176A-CLEC4E	Gene Pair
0.0263483	0.000628318	0.460822	_Other	_Other	TMEM176A-NGFRAP1	Gene Pair
0.0201464	0.000323045	0.552165	_Other	_Other	TMEM176A-KIAA0101	Gene Pair
0.192973	0.0012626	0.762774	_Other	_Other	TMEM176A-MS4A7	Gene Pair
-0.0172871	0.00134398	0.398868	_Other	_Other	TMEM176A-MEI1	Gene Pair
-0.157496	0.000406405	0.504241	_Other	_Other	TMEM176A-CD3D	Gene Pair
-0.0355922	0.000504622	0.344685	_Other	_Other	TMEM176A-FAM129C	Gene Pair
0.074217	0.00194737	0.656221	_Other	_Other	TMEM176A-AXL	Gene Pair
0.0516062	0.0015916	0.608734	_Other	_Other	TMEM176A-NFKBID	Gene Pair
-0.0290388	0.00160929	0.395667	_Other	_Other	TMEM176A-LAIR2	Gene Pair
-0.0385957	0.00129254	0.40374	_Other	_Other	TMEM176A-TMIGD2	Gene Pair
0.0391737	0	0.545987	_Other	_Other	TMEM176A-TK1	Gene Pair
0.145574	0.0012779	0.680268	_Other	_Other	TMEM176A-FTH1	Gene Pair
-0.0894964	0.000987055	0.689585	_Other	_Other	TMEM176A-DDIT4	Gene Pair
-0.0337699	0.00186438	0.36314	_Other	_Other	TMEM176A-PTGDR	Gene Pair
-0.0232709	0.000809217	0.590672	_Other	_Other	TMEM176A-HIST1H1E	Gene Pair
0.0859127	0.00117558	0.724445	_Other	_Other	TMEM176A-FILIP1L	Gene Pair
-0.0529426	0	0.677007	_Other	_Other	TMEM176A-LDLRAD4	Gene Pair
-0.0331908	0.000955515	0.552742	_Other	_Other	TMEM176A-IL7R	Gene Pair
0.0858314	0	0.627692	_Other	_Other	TMEM176A-CXCL10	Gene Pair
0.102033	0.00162333	0.728931	_Other	_Other	TMEM176A-RNASE6	Gene Pair
0.0880358	0.000566913	0.727113	_Other	_Other	TMEM176A-CXCL8	Gene Pair
-0.0127822	0.000154099	0.26489	_Other	_Other	TMEM176A-RASSF6	Gene Pair
-0.135869	0.000474731	0.649128	_Other	_Other	TMEM176A-CD52	Gene Pair
0.0823091	0.00132038	0.708798	_Other	_Other	TMEM176A-GPR183	Gene Pair
-0.0642795	0	0.467066	_Other	_Other	TMEM176A-CLIC3	Gene Pair
-0.0166792	0	0.551359	_Other	_Other	TMEM176A-MT1E	Gene Pair
0.022252	0	0.521655	_Other	_Other	TMEM176A-CDK1	Gene Pair
-0.0252855	0	0.209033	_Other	_Other	TMEM176A-KRT86	Gene Pair
0.209891	0.00207099	0.767677	_Other	_Other	TMEM176A-CD14	Gene Pair
-0.0611045	0.00139154	0.533299	_Other	_Other	TMEM176A-MZB1	Gene Pair
0.121567	0	0.742465	_Other	_Other	TMEM176A-FPR1	Gene Pair
-0.0625698	0	0.655	_Other	_Other	TMEM176A-JUNB	Gene Pair
-0.0557641	0.000914771	0.540265	_Other	_Other	TMEM176A-HOPX	Gene Pair
0.129409	0.0018521	0.67636	_Other	_Other	TMEM176A-GPR34	Gene Pair
-0.0456363	0.000293018	0.294687	_Other	_Other	TMEM176A-MAL	Gene Pair
-0.0842036	0.000796554	0.351751	_Other	_Other	TMEM176A-CD8B	Gene Pair
-0.0743446	0.00151256	0.444821	_Other	_Other	TMEM176A-CXCR6	Gene Pair
0.0392711	0.00214902	0.544252	_Other	_Other	TMEM176A-TPSAB1	Gene Pair
-0.0933355	0.000702591	0.556138	_Other	_Other	TMEM176A-CTSW	Gene Pair
-0.0603252	0.000243383	0.281059	_Other	_Other	TMEM176A-THEMIS	Gene Pair
-0.0214418	0.005	0.114121	_Other	_Other	TMEM176A-LRRN3	Gene Pair
0.0227522	0.00106009	0.594776	_Other	_Other	TMEM176A-CKS1B	Gene Pair
0.277997	0.00223076	0.747885	_Other	_Other	TMEM176A-C1QB	Gene Pair
0.277983	0.00237902	0.734081	_Other	_Other	TMEM176A-C1QA	Gene Pair
0.116669	0.00119308	0.687052	_Other	_Other	TMEM176A-OLR1	Gene Pair
-0.0323989	0.000590519	0.621372	_Other	_Other	TMEM176A-PPP1R14B	Gene Pair
-0.147419	0.000293647	0.403073	_Other	_Other	TMEM176A-CD7	Gene Pair
0.0225685	0.000686511	0.523384	_Other	_Other	TMEM176A-GCSAM	Gene Pair
-0.0605185	0.000950493	0.527775	_Other	_Other	TMEM176A-GPR171	Gene Pair
0.152646	0.00165006	0.636741	_Other	_Other	TMEM176A-MARCKSL1	Gene Pair
0.113046	0.00118919	0.719523	_Other	_Other	TMEM176A-A2M	Gene Pair
-0.01603	0.00182856	0.447024	_Other	_Other	TMEM176A-ARL4D	Gene Pair
0.0679085	0	0.617847	_Other	_Other	TMEM176A-NUPR1	Gene Pair
-0.0475756	0.00257527	0.331221	_Other	_Other	TMEM176A-ZNF683	Gene Pair
0.082024	0.000637908	0.737382	_Other	_Other	TMEM176A-BASP1	Gene Pair
-0.0289752	0.00151815	0.419196	_Other	_Other	TMEM176A-CD19	Gene Pair
0.159201	0.00158948	0.710942	_Other	_Other	TMEM176A-CD163	Gene Pair
-0.0740438	0.000905059	0.663737	_Other	_Other	TMEM176A-JUN	Gene Pair
-0.0146167	0.000995737	0.560635	_Other	_Other	TMEM176A-ZFAND2A	Gene Pair
-0.0297138	0.000994155	0.528273	_Other	_Other	TMEM176A-MAF	Gene Pair
0.0627428	0.000917868	0.641903	_Other	_Other	TMEM176A-THBD	Gene Pair
-0.0360491	0.000601724	0.306844	_Other	_Other	TMEM176A-CPNE7	Gene Pair
-0.0702382	0.00159183	0.617738	_Other	_Other	TMEM176A-GIMAP7	Gene Pair
0.077496	0.00186126	0.703505	_Other	_Other	TMEM176A-FUCA1	Gene Pair
0.15122	0.00148708	0.711811	_Other	_Other	TMEM176A-HLA.DQB1	Gene Pair
0.0180315	0.000632317	0.258236	_Other	_Other	TMEM176A-GATA2	Gene Pair
0.0174902	0.00132342	0.696055	_Other	_Other	TMEM176A-EGR3	Gene Pair
0.0415984	0.000608496	0.512208	_Other	_Other	TMEM176A-FCER1A	Gene Pair
-0.0340914	0.000838336	0.546285	_Other	_Other	TMEM176A-HIST1H2AC	Gene Pair
-0.0987752	0.00113063	0.501866	_Other	_Other	TMEM176A-PRF1	Gene Pair
-0.0326052	0.000743311	0.240487	_Other	_Other	TMEM176A-S1PR5	Gene Pair
-0.0454429	0.00102811	0.643267	_Other	_Other	TMEM176A-SSR4	Gene Pair
-0.0287926	0.00471672	0.400277	_Other	_Other	TMEM176A-FCRL6	Gene Pair
-0.0504692	0.000483481	0.265585	_Other	_Other	TMEM176A-F2R	Gene Pair
-0.100574	0.00133766	0.456518	_Other	_Other	TMEM176A-TIGIT	Gene Pair
0.183457	0.00105835	0.72876	_Other	_Other	TMEM176A-VMO1	Gene Pair
-0.124285	0.000402239	0.542419	_Other	_Other	TMEM176A-LCK	Gene Pair
-0.0840236	0.00107073	0.528211	_Other	_Other	TMEM176A-FAM46C	Gene Pair
-0.0384108	0.00881291	0.277639	_Other	_Other	TMEM176A-KLRC4	Gene Pair
-0.084054	0	0.441568	_Other	_Other	TMEM176A-SH2D1A	Gene Pair
-0.071236	0	0.627611	_Other	_Other	TMEM176A-TSPYL2	Gene Pair
-0.0137198	-2.10752e-18	0.181662	_Other	_Other	TMEM176A-PCDH9	Gene Pair
-0.0201202	0.000977363	0.440776	_Other	_Other	TMEM176A-CSF1	Gene Pair
-0.0188843	0.000917115	0.401789	_Other	_Other	TMEM176A-PTP4A3	Gene Pair
0.0232685	0.000850331	0.645688	_Other	_Other	TMEM176A-SOCS3	Gene Pair
-0.0294341	0.00134623	0.566989	_Other	_Other	TMEM176A-TMEM173	Gene Pair
-0.0545241	0.000738742	0.182789	_Other	_Other	TMEM176A-NELL2	Gene Pair
0.214129	0	0.705281	_Other	_Other	TMEM176A-TNFAIP2	Gene Pair
-0.0214951	0.000879204	0.572422	_Other	_Other	TMEM176A-SOCS1	Gene Pair
-0.0470044	0	0.626801	_Other	_Other	TMEM176A-IRF7	Gene Pair
-0.0292923	0.00126508	0.464777	_Other	_Other	TMEM176A-MYBL1	Gene Pair
-0.147719	0.000755337	0.62706	_Other	_Other	TMEM176A-IFITM1	Gene Pair
-0.0285461	0	0.265508	_Other	_Other	TMEM176A-KRT5	Gene Pair
0.0695161	0.000998232	0.567542	_Other	_Other	TMEM176A-CD300E	Gene Pair
0.0203232	0.000897012	0.673439	_Other	_Other	TMEM176A-INSIG1	Gene Pair
-0.0836074	0.00142073	0.475852	_Other	_Other	TMEM176A-CXCR3	Gene Pair
-0.0572555	0.000541756	0.447531	_Other	_Other	TMEM176A-TNFRSF4	Gene Pair
-0.072793	0.000638478	0.349419	_Other	_Other	TMEM176A-TNFRSF18	Gene Pair
-0.0423831	0.00114016	0.624492	_Other	_Other	TMEM176A-CMC1	Gene Pair
-0.0228953	0.000734629	0.616349	_Other	_Other	TMEM176A-MT1X	Gene Pair
0.14826	0.00121789	0.759082	_Other	_Other	TMEM176A-FPR3	Gene Pair
-0.0426887	0.00162185	0.505075	_Other	_Other	TMEM176A-MAGEH1	Gene Pair
-0.0442429	0.00052487	0.667646	_Other	_Other	TMEM176A-ISG15	Gene Pair
-0.0309235	0.000560981	0.590568	_Other	_Other	TMEM176A-HIST1H1C	Gene Pair
-0.071776	0.00109898	0.33567	_Other	_Other	TMEM176A-PDCD1	Gene Pair
-0.0681189	0.00112937	0.549192	_Other	_Other	TMEM176A-SELL	Gene Pair
0.166938	0.0016523	0.760316	_Other	_Other	TMEM176A-FAM26F	Gene Pair
0.189089	0.00169762	0.704544	_Other	_Other	TMEM176A-HLA.DRB1	Gene Pair
-0.0224007	0	0.512115	_Other	_Other	TMEM176A-AKR1C3	Gene Pair
-0.0338367	0.000502619	0.658176	_Other	_Other	TMEM176A-S100A4	Gene Pair
0.051334	0.00128656	0.671525	_Other	_Other	TMEM176A-TUBB	Gene Pair
0.150424	0	0.672927	_Other	_Other	TMEM176A-HLA.DQA1	Gene Pair
-0.0368235	0.000329648	0.255339	_Other	_Other	TMEM176A-DTHD1	Gene Pair
-0.048097	0.00032389	0.629538	_Other	_Other	TMEM176A-HIST1H4C	Gene Pair
0.189282	0.00132667	0.705579	_Other	_Other	TMEM176A-SERPINA1	Gene Pair
0.0223982	0.00230282	0.501924	_Other	_Other	TMEM176A-TPSB2	Gene Pair
0.131663	0.00102254	0.702941	_Other	_Other	TMEM176A-C5AR1	Gene Pair
-0.087559	0.000375233	0.319632	_Other	_Other	TMEM176A-GZMM	Gene Pair
0.0618981	0.00130743	0.674697	_Other	_Other	TMEM176A-MPEG1	Gene Pair
-0.0339303	0.000647352	0.425873	_Other	_Other	TMEM176A-NMB	Gene Pair
0.180248	0.00138021	0.689667	_Other	_Other	TMEM176A-PSAP	Gene Pair
0.138455	0.000754889	0.698264	_Other	_Other	TMEM176A-CFD	Gene Pair
-0.0223325	0.00486218	0.456853	_Other	_Other	TMEM176A-CLEC9A	Gene Pair
-0.0199291	0.000879098	0.522847	_Other	_Other	TMEM176A-MT1F	Gene Pair
0.136248	0.00208534	0.71482	_Other	_Other	TMEM176A-HLA.DRB5	Gene Pair
0.0407678	0.00137023	0.660485	_Other	_Other	TMEM176A-GK	Gene Pair
-0.109315	0.000791104	0.486837	_Other	_Other	TMEM176A-CD247	Gene Pair
-0.0610057	0.00039554	0.446161	_Other	_Other	TMEM176A-TOX	Gene Pair
-0.161126	0.000448032	0.505695	_Other	_Other	TMEM176A-CD3E	Gene Pair
0.0416068	0.000680356	0.558076	_Other	_Other	TMEM176A-PRC1	Gene Pair
0.112984	0.00186931	0.651134	_Other	_Other	TMEM176A-FCGR3A	Gene Pair
0.149609	0.00116905	0.726708	_Other	_Other	TMEM176A-MAFB	Gene Pair
0.196809	0.00162281	0.694681	_Other	_Other	TMEM176A-HLA.DRA	Gene Pair
-0.0352265	0.00100086	0.664443	_Other	_Other	TMEM176A-HSPA1B	Gene Pair
0.231706	0.0016441	0.698443	_Other	_Other	TMEM176A-AIF1	Gene Pair
-0.0444387	0.00139874	0.501828	_Other	_Other	TMEM176A-NCR3	Gene Pair
0.158606	0.00105829	0.799334	_Other	_Other	TMEM176A-LST1	Gene Pair
-0.0396755	0.00072622	0.292924	_Other	_Other	TMEM176A-KLRC2	Gene Pair
-0.0358616	0.000581474	0.575113	_Other	_Other	TMEM176A-ANKRD28	Gene Pair
-0.0409895	0.000752429	0.637859	_Other	_Other	TMEM176A-IGKC	Gene Pair
-0.0293136	0.0012616	0.575791	_Other	_Other	TMEM176A-IGLC2	Gene Pair
-0.0228301	0.00141751	0.589794	_Other	_Other	TMEM176A-IGLC3	Gene Pair
-0.0183564	0.00084766	0.149673	_Other	_Other	TMEM176A-IGLC7	Gene Pair
-0.0344096	0.00167254	0.466933	_Other	_Other	TMEM176A-TRGC1	Gene Pair
-0.0236226	0.00143391	0.328857	_Other	_Other	TMEM176A-TRGV9	Gene Pair
-0.0716049	0.00121908	0.307889	_Other	_Other	TMEM176A-TRBC1	Gene Pair
-0.120781	0.000779411	0.562639	_Other	_Other	TMEM176A-TRBC2	Gene Pair
-0.0207099	0	0.114726	_Other	_Other	TMEM176A-TRAV4	Gene Pair
-0.0237223	0	0.187997	_Other	_Other	TMEM176A-TRAV12.2	Gene Pair
-0.0175631	0	0.109266	_Other	_Other	TMEM176A-TRAV12.3	Gene Pair
-0.0240918	0	0.0718671	_Other	_Other	TMEM176A-TRAV17	Gene Pair
-0.0159615	0	0.10141	_Other	_Other	TMEM176A-TRAV20	Gene Pair
-0.0125342	0	0.0461458	_Other	_Other	TMEM176A-TRAV24	Gene Pair
-0.0173435	0	0.121716	_Other	_Other	TMEM176A-TRAV27	Gene Pair
-0.0358466	0.00253798	0.393978	_Other	_Other	TMEM176A-TRDC	Gene Pair
-0.0259426	0.000989147	0.569712	_Other	_Other	TMEM176A-IGHA1	Gene Pair
-0.0394493	0.00132529	0.538051	_Other	_Other	TMEM176A-IGHG1	Gene Pair
-0.0209388	0.000548246	0.322626	_Other	_Other	TMEM176A-IGHD	Gene Pair
-0.0305581	0.00122527	0.513921	_Other	_Other	TMEM176A-IGHM	Gene Pair
-0.0319292	0.000269579	0.559515	_Other	_Other	TMEM176A-CRIP1	Gene Pair
-0.0981487	0	0.431663	_Other	_Other	TMEM176A-LBH	Gene Pair
-0.0972683	0.000417124	0.46625	_Other	_Other	TMEM176A-LAT	Gene Pair
-0.0397612	0.000522404	0.28456	_Other	_Other	TMEM176A-ITGA1	Gene Pair
-0.05783	0	0.377348	_Other	_Other	TMEM176A-TNFRSF25	Gene Pair
0.167604	0.000919997	0.702654	_Other	_Other	TMEM176A-IFI30	Gene Pair
0.0793862	0.000779763	0.743337	_Other	_Other	TMEM176A-CEBPD	Gene Pair
-0.0303193	0.00212576	0.268377	_Other	_Other	TMEM176A-FXYD7	Gene Pair
0.180694	0.00164771	0.695242	_Other	_Other	TMEM176A-HLA.DPB1	Gene Pair
-0.0276603	0	0.563387	_Other	_Other	TMEM176A-EPB41L4A.AS1	Gene Pair
0.0143324	0.000606307	0.464601	_Other	_Other	TMEM176A-AC079767.4	Gene Pair
0.0521922	0.000465491	0.517392	_Other	_Other	TMEM176A-LINC01272	Gene Pair
-0.0561556	0.000838324	0.317502	_Other	_Other	TMEM176A-MIAT	Gene Pair
-0.0231715	0.000618681	0.313839	_Other	_Other	TMEM176A-KIAA0125	Gene Pair
-0.0335513	0.000735507	0.237418	_Other	_Other	TMEM176A-LTA	Gene Pair
-0.0465696	0.00192804	0.422469	_Other	_Other	TMEM176A-TRGC2	Gene Pair
-0.116296	0.000383508	0.515855	_Other	_Other	TMEM176A-LTB	Gene Pair
-0.0273256	0.00174759	0.439708	_Other	_Other	TMEM176A-PATL2	Gene Pair
0.164561	0.00158802	0.69284	_Other	_Other	TMEM176A-HLA.DPA1	Gene Pair
0.107399	0.0016905	0.714887	_Other	_Other	TMEM176A-HLA.DQB2	Gene Pair
-0.0245667	0.00106543	0.646448	_Other	_Other	TMEM176A-TNF	Gene Pair
-0.0258517	0.0016372	0.222534	_Other	_Other	TMEM176A-LINC00892	Gene Pair
0.232846	0	0.707798	_Other	_Other	TMEM176A-GPX1	Gene Pair
-0.0161927	0.000464916	0.206712	_Other	_Other	TMEM176A-RP5.887A10.1	Gene Pair
0.0162238	0	0.496771	_Other	_Other	TMEM176A-MIR155HG	Gene Pair
-0.0268611	0	0.258065	_Other	_Other	TMEM176A-RP11.693N9.2	Gene Pair
-0.0604727	0.00218138	0.312607	_Other	_Other	TMEM176A-AC092580.4	Gene Pair
-0.0245904	0.00450881	0.507307	_Other	_Other	TMEM176A-BHLHE40.AS1	Gene Pair
-0.0399606	0.000354101	0.295609	_Other	_Other	TMEM176A-PRKCQ.AS1	Gene Pair
-0.0137862	0.0104879	0.454899	_Other	_Other	TMEM176A-SNORD13	Gene Pair
-0.0782772	0.00110985	0.603032	_Other	_Other	TMEM176A-APOBEC3G	Gene Pair
-0.0270126	0.00215414	0.4507	_Other	_Other	TMEM176A-TNFRSF13B	Gene Pair
-0.0135598	0.000409619	0.199478	_Other	_Other	TMEM176A-PEG10	Gene Pair
-0.0200479	0.000612781	0.26115	_Other	_Other	TMEM176A-KIR2DL3	Gene Pair
-0.0164355	0.000807733	0.329377	_Other	_Other	TMEM176A-HBB	Gene Pair
-0.0659053	0.00130682	0.384058	_Other	_Other	TMEM176A-LINC00861	Gene Pair
0.0463931	0.000852075	0.694241	_Other	_Other	TMEM176A-NEAT1	Gene Pair
-0.0186669	0.000297116	0.180259	_Other	_Other	TMEM176A-RP11.18H21.1	Gene Pair
-0.0285685	0.000905399	0.478315	_Other	_Other	TMEM176A-LINC00926	Gene Pair
0.154484	0.000479823	0.595856	_Other	_Other	TMEM176A-SEPP1	Gene Pair
-0.0967254	0.000481096	0.589757	_Other	_Other	TMEM176A-MALAT1	Gene Pair
-0.0217282	0.00211402	0.349766	_Other	_Other	TMEM176A-AL928768.3	Gene Pair
-0.0336694	0.00655639	0.266368	_Other	_Other	TMEM176A-RP11.291B21.2	Gene Pair
0.121468	0.00344534	0.63432	_Other	_Other	TMEM176A-RP11.1143G9.4	Gene Pair
0.110505	0.00106942	0.626963	_Other	_Other	TMEM176A-CLEC5A	Gene Pair
0.138764	0.0015446	0.738916	_Other	_Other	TMEM176A-MRC1	Gene Pair
-0.0206972	0.00226714	0.0809823	_Other	_Other	TMEM176A-RP5.1028K7.2	Gene Pair
-0.0426376	0.000448295	0.485179	_Other	_Other	TMEM176A-AC006129.2	Gene Pair
-0.0305896	0.00181455	0.534395	_Other	_Other	TMEM176A-SPIB	Gene Pair
0.0217071	0.00358965	0.647854	_Other	_Other	TMEM176A-RP6.91H8.3	Gene Pair
-0.0145549	0.00146661	0.616905	_Other	_Other	TMEM176A-RP11.138A9.1	Gene Pair
-0.139347	0.000486592	0.629155	_Other	_Other	TMEM176A-CCL5	Gene Pair
0.0324755	0.000207008	0.522827	_Other	_Other	TMEM176A-LINC00936	Gene Pair
-0.0312587	0.000742699	0.491198	_Other	_Other	TMEM176A-RP11.51J9.5	Gene Pair
-0.018632	0.0015277	0.520433	_Other	_Other	TMEM176A-RP1.313I6.12	Gene Pair
-0.0212587	0.000591651	0.437116	_Other	_Other	TMEM176A-CD24	Gene Pair
-0.0243034	0.00337474	0.606975	_Other	_Other	TMEM176A-RP11.138A9.2	Gene Pair
0.0316294	0.00131158	0.528098	_Other	_Other	TMEM176A-RP11.386I14.4	Gene Pair
-0.0160241	0.00507999	0.295917	_Other	_Other	TMEM176A-RP11.1399P15.1	Gene Pair
0.027301	0.000594618	0.559033	_Other	_Other	TMEM176A-RP11.670E13.6	Gene Pair
-0.0402921	0.000802923	0.669602	_Other	_Other	TMEM176A-CCL4	Gene Pair
0.0523196	0.000655657	0.472223	_Other	_Other	TMEM176A-FCGBP	Gene Pair
0.0243731	0.000631215	0.582938	_Other	_Other	TMEM176A-CCL4L2	Gene Pair
0.0404938	0.000876962	0.627762	_Other	_Other	TMEM176A-CCL3L3	Gene Pair
0.243395	0.00151918	0.746872	_Other	_Other	TMEM176A-MARCKS	Gene Pair
0.0702477	0.00101133	0.724977	_Other	_Other	TMEM176A-CCL3	Gene Pair
-0.103777	0.000867052	0.509903	_Other	_Other	TMEM176A-TRAC	Gene Pair
-0.0392481	0.000327095	0.292029	_Other	_Other	TMEM176A-AC133644.2	Gene Pair
-0.0468324	0.00341686	0.32599	_Other	_Other	TMEM176A-FOXP3	Gene Pair
-0.0378155	0.000725895	0.329908	_Other	_Other	TMEM176A-TNIP3	Gene Pair
0.0211214	0.000140688	0.177395	_Other	_Other	TMEM176A-MAOB	Gene Pair
0.0201789	0.000742795	0.516246	_Other	_Other	TMEM176A-CDKN3	Gene Pair
0.0806269	0.00090261	0.640913	_Other	_Other	TMEM176A-CA2	Gene Pair
-0.0223568	0.00192949	0.345338	_Other	_Other	TMEM176A-CLNK	Gene Pair
0.0579602	0.00094709	0.481125	_Other	_Other	TMEM176A-RND3	Gene Pair
-0.0255871	0.000689712	0.170314	_Other	_Other	TMEM176A-EPHA4	Gene Pair
0.0177593	0.000376077	0.541715	_Other	_Other	TMEM176A-CENPF	Gene Pair
0.133071	0.00130997	0.680543	_Other	_Other	TMEM176A-PLAU	Gene Pair
0.0406476	0.000707758	0.556483	_Other	_Other	TMEM176A-APOBEC3A	Gene Pair
0.223112	0.00251091	0.671321	_Other	_Other	TMEM176A-IDO1	Gene Pair
0.137053	0.00154143	0.567189	_Other	_Other	TMEM176A-RAMP1	Gene Pair
0.0884314	0.00108242	0.610849	_Other	_Other	TMEM176A-SDS	Gene Pair
0.0613781	0.000712477	0.625786	_Other	_Other	TMEM176A-CD36	Gene Pair
0.0179833	0.00107578	0.483153	_Other	_Other	TMEM176A-CENPE	Gene Pair
-0.0376276	0.000607322	0.16933	_Other	_Other	TMEM176A-FBLN7	Gene Pair
0.0445544	0.00134451	0.542249	_Other	_Other	TMEM176A-RCAN1	Gene Pair
0.0879131	0.000478977	0.64344	_Other	_Other	TMEM176A-CXCL3	Gene Pair
0.0333229	0.000873777	0.462612	_Other	_Other	TMEM176A-PLK1	Gene Pair
-0.0289558	0	0.306762	_Other	_Other	TMEM176A-MAP1A	Gene Pair
0.0539581	0.00105874	0.521616	_Other	_Other	TMEM176A-PPP1R14A	Gene Pair
-0.0304602	0.000240054	0.133933	_Other	_Other	TMEM176A-GNG4	Gene Pair
0.0661637	0.000746229	0.640775	_Other	_Other	TMEM176A-SDC2	Gene Pair
0.0167392	0.0010554	0.443054	_Other	_Other	TMEM176A-FABP4	Gene Pair
0.0178579	0.000613722	0.514676	_Other	_Other	TMEM176A-UBE2C	Gene Pair
0.0508498	0.00201762	0.578324	_Other	_Other	TMEM176A-LPL	Gene Pair
0.0125512	0.000631528	0.461245	_Other	_Other	TMEM176A-AURKB	Gene Pair
-0.0387745	0.00427259	0.26891	_Other	_Other	TMEM176A-AKAP5	Gene Pair
0.062698	0.000676281	0.587344	_Other	_Other	TMEM176A-PHLDA2	Gene Pair
-0.0431578	0.000312234	0.122937	_Other	_Other	TMEM176A-TSHZ2	Gene Pair
0.0200962	0.00077461	0.485994	_Other	_Other	TMEM176A-APOD	Gene Pair
-0.0218146	0.000894005	0.346216	_Other	_Other	TMEM176A-PGAP1	Gene Pair
-0.0255487	0.00294737	0.354406	_Other	_Other	TMEM176A-SH2D1B	Gene Pair
-0.0462718	0.000450577	0.204915	_Other	_Other	TMEM176A-LAYN	Gene Pair
-0.0176907	0	0.0271918	_Other	_Other	TMEM176A-TRAV5	Gene Pair
-0.0151406	0	0.0260401	_Other	_Other	TMEM176A-TRAV6	Gene Pair
-0.0281796	0.00190875	0.138586	_Other	_Other	TMEM176A-TRAV8.2	Gene Pair
-0.0216855	0.0112193	0.127491	_Other	_Other	TMEM176A-TRAV13.1	Gene Pair
-0.017886	0.01	0.116886	_Other	_Other	TMEM176A-TRAV8.4	Gene Pair
-0.0280263	0.000731091	0.588611	_Other	_Other	TMEM176A-IGHG4	Gene Pair
-0.0298659	0.000807922	0.56967	_Other	_Other	TMEM176A-IGHG3	Gene Pair
-0.059199	0.00280495	0.480902	_Other	_Other	TMEM176A-KLRK1	Gene Pair
0.0810969	0.00183476	0.581294	_Other	_Other	TMEM176A-APOC2	Gene Pair
-0.0159168	0.00174521	0.378777	_Other	_Other	TMEM176A-IGKV3.20	Gene Pair
-0.0247256	0.00684977	0.326777	_Other	_Other	TMEM176A-KIR3DL2	Gene Pair
-0.0186046	0.00230049	0.451497	_Other	_Other	TMEM176A-LINC00996	Gene Pair
-0.0173754	0.00105373	0.575346	_Other	_Other	TMEM176A-IGHGP	Gene Pair
-0.0146621	0	0.500145	_Other	_Other	TMEM176A-IGLL5	Gene Pair
0.0669698	0.00224263	0.542004	_Other	_Other	TMEM176A-HCAR3	Gene Pair
-0.0128363	0	0.0134158	_Other	_Other	TMEM176A-TRAV30	Gene Pair
0.0444662	0.00098854	0.553776	_Other	_Other	TMEM176A-MGST1	Gene Pair
0.340758	0.00185371	0.549694	_Other	_Other	TMEM176A-CCL22	Gene Pair
-0.0142249	0	0.079413	_Other	_Other	TMEM176A-IL17F	Gene Pair
-0.0314186	0.00112807	0.452091	_Other	_Other	TMEM176A-CCR6	Gene Pair
0.0538725	0.00161011	0.47851	_Other	_Other	TMEM176A-FABP3	Gene Pair
0.0841363	0.0010087	0.615805	_Other	_Other	TMEM176A-MMP19	Gene Pair
0.0601998	0.00130629	0.661839	_Other	_Other	TMEM176A-EREG	Gene Pair
0.034908	0.000924752	0.554635	_Other	_Other	TMEM176A-CCNB1	Gene Pair
0.049535	0.00108503	0.612657	_Other	_Other	TMEM176A-THBS1	Gene Pair
0.155367	0.00158417	0.626007	_Other	_Other	TMEM176A-CXCL9	Gene Pair
-0.0158634	0	0.0915518	_Other	_Other	TMEM176A-SLC4A10	Gene Pair
0.0889662	0.00091443	0.619862	_Other	_Other	TMEM176A-S100B	Gene Pair
-0.0178098	0.00811278	0.246807	_Other	_Other	TMEM176A-KIR3DL1	Gene Pair
-0.0221365	0	0.0454776	_Other	_Other	TMEM176A-ZNF80	Gene Pair
0.0551895	0.00112823	0.584815	_Other	_Other	TMEM176A-CST6	Gene Pair
0.0544532	0.0015001	0.64532	_Other	_Other	TMEM176A-LILRA5	Gene Pair
-0.0194306	0.00227899	0.244138	_Other	_Other	TMEM176A-IGLV3.1	Gene Pair
-0.0191369	0	0.109092	_Other	_Other	TMEM176A-TRAV13.2	Gene Pair
-0.0150159	0	0.0871505	_Other	_Other	TMEM176A-TRAV16	Gene Pair
-0.0208871	0	0.480475	_Other	_Other	TMEM176A-IGHA2	Gene Pair
-0.0159154	0	0.0877273	_Other	_Other	TMEM176A-TRBV29.1	Gene Pair
-0.0211346	0	0.106427	_Other	_Other	TMEM176A-TRGV2	Gene Pair
-0.0319079	0.00118979	0.260507	_Other	_Other	TMEM176A-LILRA4	Gene Pair
-0.0164471	0.0030229	0.406724	_Other	_Other	TMEM176A-IGKV3.11	Gene Pair
0.031047	0.00201382	0.541936	_Other	_Other	TMEM176A-LUCAT1	Gene Pair
0.0231181	0.000614936	0.502602	_Other	_Other	TMEM176A-GTSE1	Gene Pair
-0.0172593	0.0004058	0.3637	_Other	_Other	TMEM176A-PCSK1N	Gene Pair
0.0470335	0.000501522	0.467436	_Other	_Other	TMEM176A-RETN	Gene Pair
0.0307882	0.00135858	0.395123	_Other	_Other	TMEM176A-SERPINE1	Gene Pair
0.0237866	0.00284591	0.530319	_Other	_Other	TMEM176A-CD207	Gene Pair
-0.0687001	0.00143629	0.393199	_Other	_Other	TMEM176A-CXCL13	Gene Pair
0.073194	0.000850135	0.515429	_Other	_Other	TMEM176A-CD1A	Gene Pair
0.0530292	0.000556035	0.432834	_Other	_Other	TMEM176A-S100A12	Gene Pair
-0.0288099	0.00293191	0.420347	_Other	_Other	TMEM176A-PDE7B	Gene Pair
-0.0340912	0.00165669	0.296488	_Other	_Other	TMEM176A-RTKN2	Gene Pair
-0.0261606	0	0.187494	_Other	_Other	TMEM176A-TRGV10	Gene Pair
-0.0283131	0.00570951	0.284815	_Other	_Other	TMEM176A-TRBV20.1	Gene Pair
-0.0156598	0	0.00747982	_Other	_Other	TMEM176A-TRAV22	Gene Pair
-0.0220119	0	0.108808	_Other	_Other	TMEM176A-TRAV29DV5	Gene Pair
-0.0266402	0.00111514	0.484579	_Other	_Other	TMEM176A-IGHG2	Gene Pair
-0.0291242	0	0.320358	_Other	_Other	TMEM176A-AC017002.1	Gene Pair
-0.0135542	0.00159137	0.339793	_Other	_Other	TMEM176A-IGKV3.15	Gene Pair
-0.0220123	0.00198117	0.219406	_Other	_Other	TMEM176A-TRBV7.2	Gene Pair
-0.0285795	0.000278664	0.208138	_Other	_Other	TMEM176A-DKK3	Gene Pair
0.0131421	0.000523164	0.578473	_Other	_Other	TMEM176A-ASPM	Gene Pair
0.101936	0.000688893	0.639577	_Other	_Other	TMEM176A-CXCL2	Gene Pair
0.022901	0	0.523435	_Other	_Other	TMEM176A-TPX2	Gene Pair
0.285464	0.00162067	0.57011	_Other	_Other	TMEM176A-CCL17	Gene Pair
0.0728386	0.00147645	0.657409	_Other	_Other	TMEM176A-AQP9	Gene Pair
0.0482493	0.001195	0.620444	_Other	_Other	TMEM176A-INHBA	Gene Pair
0.0854694	0.000792342	0.697791	_Other	_Other	TMEM176A-G0S2	Gene Pair
0.0315202	0	0.508941	_Other	_Other	TMEM176A-MT1G	Gene Pair
0.0173209	0.00268986	0.488688	_Other	_Other	TMEM176A-AKAP12	Gene Pair
0.17452	0.00137924	0.641098	_Other	_Other	TMEM176A-ADAMDEC1	Gene Pair
0.0753888	0.000899753	0.717031	_Other	_Other	TMEM176A-IL1RN	Gene Pair
0.0507913	0.0014276	0.539924	_Other	_Other	TMEM176A-CYP1B1	Gene Pair
0.0735007	0.000634938	0.499639	_Other	_Other	TMEM176A-SLC7A11	Gene Pair
0.0397327	0.000828224	0.611561	_Other	_Other	TMEM176A-CCNB2	Gene Pair
-0.0311018	0.00293537	0.29369	_Other	_Other	TMEM176A-VCAM1	Gene Pair
0.0365432	0.000758306	0.340559	_Other	_Other	TMEM176A-SLAMF9	Gene Pair
-0.0209109	0.0052763	0.193835	_Other	_Other	TMEM176A-CSF2	Gene Pair
0.0348466	0.000890239	0.392452	_Other	_Other	TMEM176A-RRAD	Gene Pair
0.0361712	0.00109583	0.258651	_Other	_Other	TMEM176A-MMP10	Gene Pair
-0.0132235	0.00408473	0.646489	_Other	_Other	TMEM176A-JSRP1	Gene Pair
0.0747022	0.00318611	0.526427	_Other	_Other	TMEM176A-FPR2	Gene Pair
0.0127948	0.000788317	0.533886	_Other	_Other	TMEM176A-TYMS	Gene Pair
-0.035431	0.00238895	0.194895	_Other	_Other	TMEM176A-ZBED2	Gene Pair
-0.0226219	0.00144487	0.199221	_Other	_Other	TMEM176A-CCR8	Gene Pair
0.0314435	0	0.509444	_Other	_Other	TMEM176A-MCEMP1	Gene Pair
-0.0332966	0.00409549	0.269712	_Other	_Other	TMEM176A-KIR2DL4	Gene Pair
0.0754841	0	0.560433	_Other	_Other	TMEM176A-TGM2	Gene Pair
-0.0198437	0.0016372	0.244947	_Other	_Other	TMEM176A-FANK1	Gene Pair
-0.0226417	0.00119761	0.0747759	_Other	_Other	TMEM176A-IGFL2	Gene Pair
-0.0137123	0.00811278	0.102566	_Other	_Other	TMEM176A-CD177	Gene Pair
0.0709512	0.00180095	0.473887	_Other	_Other	TMEM176A-MT1H	Gene Pair
-0.0163491	0.00531915	0.269694	_Other	_Other	TMEM176A-KRT81	Gene Pair
-0.0192932	0	0.0920445	_Other	_Other	TMEM176A-TRBV4.2	Gene Pair
-0.0211063	0	0.245849	_Other	_Other	TMEM176A-TRAV8.6	Gene Pair
-0.0138938	0	0.0842436	_Other	_Other	TMEM176A-TRAV23DV6	Gene Pair
-0.0221299	0	-0.000372787	_Other	_Other	TMEM176A-TRAV26.1	Gene Pair
-0.0140753	0	0.0311921	_Other	_Other	TMEM176A-TRAV36DV7	Gene Pair
-0.0130014	0.00197422	0.296294	_Other	_Other	TMEM176A-IGHV3.21	Gene Pair
-0.0266002	0.00277094	0.15419	_Other	_Other	TMEM176A-AC002331.1	Gene Pair
-0.0179147	0.00175473	0.14402	_Other	_Other	TMEM176A-AC145110.1	Gene Pair
0.0528543	0.000752309	0.401107	_Other	_Other	TMEM176A-CCL23	Gene Pair
-0.0146089	0.00918296	0.133672	_Other	_Other	TMEM176A-TRBV12.4	Gene Pair
0.0769398	0.00174915	0.612864	_Other	_Other	TMEM176A-MARCO	Gene Pair
0.0476349	0.00171028	0.530987	_Other	_Other	TMEM176A-CCL8	Gene Pair
0.0343408	0.000839568	0.544569	_Other	_Other	TMEM176A-CDC20	Gene Pair
0.0854773	0.00160033	0.593316	_Other	_Other	TMEM176A-TNFAIP6	Gene Pair
0.0346046	0.00182255	0.422713	_Other	_Other	TMEM176A-CHI3L1	Gene Pair
0.0186339	0.000828321	0.492716	_Other	_Other	TMEM176A-MMP7	Gene Pair
0.0271939	0.000802408	0.335946	_Other	_Other	TMEM176A-CXCL5	Gene Pair
0.308699	0.00201646	0.550145	_Other	_Other	TMEM176A-CCL19	Gene Pair
0.0936297	0.00154664	0.485315	_Other	_Other	TMEM176A-MT1M	Gene Pair
-0.0145529	0	0.103796	_Other	_Other	TMEM176A-TRAV2	Gene Pair
-0.0226015	0.01	0.237699	_Other	_Other	TMEM176A-TRAV3	Gene Pair
-0.0195971	0	0.0288408	_Other	_Other	TMEM176A-TRAV14DV4	Gene Pair
-0.018685	0.00918296	0.203229	_Other	_Other	TMEM176A-TRBV3.1	Gene Pair
-0.0140763	0	0.137671	_Other	_Other	TMEM176A-TRBV14	Gene Pair
0.023225	0.00104546	0.458423	_Other	_Other	TMEM176A-IL1A	Gene Pair
-0.0151734	0.00284776	0.262612	_Other	_Other	TMEM176A-CHAC1	Gene Pair
0.0264818	0.00290609	0.319459	_Other	_Other	TMEM176A-CHIT1	Gene Pair
0.013014	0.0015419	0.216761	_Other	_Other	TMEM176A-TIMD4	Gene Pair
0.0545676	0.000822831	0.53588	_Other	_Other	TMEM176A-CXCL1	Gene Pair
0.0213891	0.000969705	0.440058	_Other	_Other	TMEM176A-DEFB1	Gene Pair
0.107482	0.00178982	0.447245	_Other	_Other	TMEM176A-CCL13	Gene Pair
-0.0369216	0.00331847	0.356623	_Other	_Other	TMEM176A-KLRC3	Gene Pair
-0.0216778	0	0.1911	_Other	_Other	TMEM176A-TRBV6.5	Gene Pair
-0.0143836	0	0.0561432	_Other	_Other	TMEM176A-TRBV5.6	Gene Pair
-0.0144231	0	0.163864	_Other	_Other	TMEM176A-TRBV24.1	Gene Pair
-0.0176116	0	0.0942259	_Other	_Other	TMEM176A-TRAV12.1	Gene Pair
-0.0255711	0.015	0.273188	_Other	_Other	TMEM176A-TRAV19	Gene Pair
-0.018034	0	0.233092	_Other	_Other	TMEM176A-TRAV21	Gene Pair
-0.0164531	0	0.166556	_Other	_Other	TMEM176A-TRAV38.2DV8	Gene Pair
-0.0169558	0.00195724	0.298094	_Other	_Other	TMEM176A-IGHV3.30	Gene Pair
0.099234	0.00157774	0.605993	_Other	_Other	TMEM176A-CCL18	Gene Pair
0.0258573	0.000443782	0.480908	_Other	_Other	TMEM176A-BIRC5	Gene Pair
-0.0349889	0.000585466	0.485942	_Other	_Other	TMEM176A-IGJ	Gene Pair
-0.0204706	0.00543547	0.39251	_Other	_Other	TMEM176A-TRBV28	Gene Pair
-0.0269679	0.00184145	0.425728	_Other	_Other	TMEM176A-CCL4L1	Gene Pair
0.0303232	0.000530721	0.369854	_Other	_Other	TMEM176A-PTX3	Gene Pair
0.0384728	0.00222755	0.497708	_Other	_Other	TMEM176A-TNFSF15	Gene Pair
-0.0186963	0.00320327	0.179653	_Other	_Other	TMEM176A-TRGV4	Gene Pair
-0.0188527	0	0.119678	_Other	_Other	TMEM176A-TRBV27	Gene Pair
-0.0140359	0.00194327	0.103437	_Other	_Other	TMEM176A-IGHV1.2	Gene Pair
0.0565366	0.00204116	0.565025	_Other	_Other	TMEM176A-CXCL11	Gene Pair
-0.0129546	0.0158496	0.169326	_Other	_Other	TMEM176A-TRGV8	Gene Pair
-0.0127591	0	0.0673758	_Other	_Other	TMEM176A-TRAV39	Gene Pair
0.19998	0.00199431	0.493528	_Other	_Other	TMEM176A-UBD	Gene Pair
-0.0301687	0.00174989	0.20088	_Other	_Other	TMEM176A-SCT	Gene Pair
0.0625249	0.00184387	0.207367	_Other	_Other	TMEM176A-IL22RA2	Gene Pair
0.0149007	0.00421625	0.435393	_Other	_Other	TMEM176A-FFAR3	Gene Pair
-0.0163527	0.00194526	0.208487	_Other	_Other	TMEM176A-IGLV6.57	Gene Pair
-0.0221398	0	0.108938	_Other	_Other	TMEM176A-TRBV7.6	Gene Pair
-0.0198886	0	0.364263	_Other	_Other	TMEM176A-IGHV3.23	Gene Pair
-0.0146364	0.00171874	0.335897	_Other	_Other	TMEM176A-IGHV3.48	Gene Pair
-0.0135124	0.01	0.170206	_Other	_Other	TMEM176A-TRBV2	Gene Pair
-0.0146921	0	0.0706933	_Other	_Other	TMEM176A-TRBV21.1	Gene Pair
-0.022769	0.00918296	0.205274	_Other	_Other	TMEM176A-TRBV7.9	Gene Pair
0.0214808	0.00211984	0.49496	_Other	_Other	TMEM176A-CES1	Gene Pair
-0.0150985	0.0018246	0.149304	_Other	_Other	TMEM176A-IGHV1.3	Gene Pair
-0.0154105	0.00223357	0.174642	_Other	_Other	TMEM176A-IGHV3.15	Gene Pair
-0.0167982	0.00704434	0.326419	_Other	_Other	TMEM176A-IGHV4.34	Gene Pair
-0.0163682	0	0.0516328	_Other	_Other	TMEM176A-TRBV6.1	Gene Pair
-0.0232133	0.00170951	0.148384	_Other	_Other	TMEM176A-TRBV5.1	Gene Pair
-0.014357	0.00334498	0.243038	_Other	_Other	TMEM176A-IGHV3.33	Gene Pair
-0.01288	0.00227881	0.344543	_Other	_Other	TMEM176A-IGHV4.59	Gene Pair
-0.0156228	0.00388707	0.366309	_Other	_Other	TMEM176A-IGHV3.7	Gene Pair
-0.0161989	0.01	0.159852	_Other	_Other	TMEM176A-TRBV11.2	Gene Pair
-0.0283412	0.00384807	0.349015	_Other	_Other	TMEM176A-IGKV1.12	Gene Pair
0.169531	0.00137591	0.543793	_Other	_Other	TMEM176A-MMP12	Gene Pair
0.0189159	0	0.352623	_Other	_Other	TMEM176A-CCL7	Gene Pair
0.0274026	0.00045338	0.572826	_Other	_Other	TMEM176A-SPINK1	Gene Pair
0.0403949	0.000623523	0.427156	_Other	_Other	TMEM176A-MMP1	Gene Pair
-0.0174698	0.00170951	0.157669	_Other	_Other	TMEM176A-TRBV7.3	Gene Pair
-0.0154912	0	0.0789159	_Other	_Other	TMEM176A-TRAV35	Gene Pair
-0.0160427	0	0.0860567	_Other	_Other	TMEM176A-TRAV10	Gene Pair
-0.012911	0.00306097	0.250364	_Other	_Other	TMEM176A-IGKV1.16	Gene Pair
-0.0201842	0	0.0474727	_Other	_Other	TMEM176A-TRAV1.2	Gene Pair
-0.0195034	0	-0.00411905	_Other	_Other	TMEM176A-IL21	Gene Pair
-0.0165649	0.00170951	0.121187	_Other	_Other	TMEM176A-TRBV19	Gene Pair
-0.0245476	0	0.164764	_Other	_Other	TMEM176A-TRAV8.3	Gene Pair
-0.0199004	0	0.105888	_Other	_Other	TMEM176A-TRAV9.2	Gene Pair
-0.0170848	0	0.0931522	_Other	_Other	TMEM176A-TRBV5.4	Gene Pair
-0.0165754	0.00223716	0.34027	_Other	_Other	TMEM176A-IGHV4.39	Gene Pair
-0.0158545	0.00918296	0.103279	_Other	_Other	TMEM176A-TRBV9	Gene Pair
-0.0147032	0	0.0745183	_Other	_Other	TMEM176A-TRBV10.2	Gene Pair
0.122865	0	0.639373	_Other	_Other	TMEM176A-C1orf54	Gene Pair
-0.0244003	0	0.45062	_Other	_Other	TMEM176A-C1orf186	Gene Pair
-0.0163385	0.00651012	0.355717	_Other	_Other	TMEM176A-IGKV1.8	Gene Pair
-0.0141887	0.000195869	0.231294	_Other	_Other	TMEM176A-IGKV1.39	Gene Pair
-0.0156929	0.00666667	0.235293	_Other	_Other	TMEM176A-IGKV1D.39	Gene Pair
0.0418147	0.0002684	0.520176	_Other	_Other	TMEM176A-LTC4S	Gene Pair
-0.0160914	0	0.180203	_Other	_Other	TMEM176A-TRBV4.1	Gene Pair
-0.0125452	0.01	0.0312845	_Other	_Other	TMEM176A-TRBV6.6	Gene Pair
-0.0160756	0	0.0767525	_Other	_Other	TMEM176A-TRBV7.7	Gene Pair
-0.0138101	0	0.0655416	_Other	_Other	TMEM176A-TRBV10.3	Gene Pair
-0.016912	0	0.0777627	_Other	_Other	TMEM176A-TRBV12.3	Gene Pair
-0.0175053	0	0.0824115	_Other	_Other	TMEM176A-TRBV18	Gene Pair
-0.0151735	0	0.0809598	_Other	_Other	TMEM176A-TRBV30	Gene Pair
-0.0809909	0	0.545959	_Other	_Other	TMEM176A-C12orf75	Gene Pair
-0.0142604	0	0.0312577	_Other	_Other	TMEM176A-TRAV8.1	Gene Pair
-0.014035	0.01	0.0757368	_Other	_Other	TMEM176A-TRAV26.2	Gene Pair
-0.0151748	0.00170951	0.111021	_Other	_Other	TMEM176A-IGHV1.69	Gene Pair
0.189189	0	0.750431	_Other	_Other	TMEM176A-C15orf48	Gene Pair
-0.0392813	0	0.520724	_Other	_Other	TMEM176A-C16orf54	Gene Pair
-0.0124663	0.000613036	0.256514	_Other	_Other	TMEM176A-IGLC1	Gene Pair
0.0570959	0.00157	0.477709	_Other	_Other	TMEM176A-CCL3L1	Gene Pair
0.0144985	0	0.161748	_Other	_Other	TMEM176A-RNU6.514P	Gene Pair
0.0607111	0	0.386845	_Other	_Other	TMEM176A-C19orf59	Gene Pair
0.0643114	0.00262518	0.466595	_Other	_Other	TMEM176A-IL8	Gene Pair
-0.0166093	0.00152015	0.466303	_Other	_Other	ICA1-PDK4	Gene Pair
-0.0221485	0.00274443	0.297622	_Other	_Other	ICA1-MATK	Gene Pair
0.0213206	0.000489561	0.396079	_Other	_Other	ICA1-CD79B	Gene Pair
0.124475	0.00131282	0.586745	_Other	_Other	ICA1-IL32	Gene Pair
0.0568544	0.00314709	0.589778	_Other	_Other	ICA1-FYN	Gene Pair
-0.031385	0.002792	0.49549	_Other	_Other	ICA1-PLAUR	Gene Pair
-0.0702805	0.0015565	0.522268	_Other	_Other	ICA1-TYROBP	Gene Pair
-0.0141406	0.00295509	0.4393	_Other	_Other	ICA1-CD22	Gene Pair
0.0481982	0.00218565	0.458461	_Other	_Other	ICA1-CD6	Gene Pair
-0.0510394	0.002127	0.578896	_Other	_Other	ICA1-CD74	Gene Pair
0.0502932	0.0023363	0.527873	_Other	_Other	ICA1-BIRC3	Gene Pair
-0.0349127	0.00288643	0.415975	_Other	_Other	ICA1-SLAMF7	Gene Pair
0.0494523	0.00137814	0.421371	_Other	_Other	ICA1-SH2D2A	Gene Pair
0.073641	0.00281158	0.394241	_Other	_Other	ICA1-IKZF2	Gene Pair
-0.0331756	0.00179863	0.520543	_Other	_Other	ICA1-GRN	Gene Pair
-0.0249833	0.00132673	0.56779	_Other	_Other	ICA1-VCAN	Gene Pair
-0.0201633	0.00150161	0.529317	_Other	_Other	ICA1-CAPG	Gene Pair
0.0644463	0.00297601	0.530828	_Other	_Other	ICA1-SYNE2	Gene Pair
0.0501575	0.00229473	0.42121	_Other	_Other	ICA1-PRDM1	Gene Pair
0.0331003	0.00313557	0.566206	_Other	_Other	ICA1-SLC2A3	Gene Pair
0.0145243	0.00204869	0.224544	_Other	_Other	ICA1-CHI3L2	Gene Pair
-0.04002	0.00108158	0.442209	_Other	_Other	ICA1-SPI1	Gene Pair
0.0544043	0.00355136	0.574614	_Other	_Other	ICA1-CLEC2D	Gene Pair
0.068573	0.00235438	0.441707	_Other	_Other	ICA1-RORA	Gene Pair
0.0185193	0.00263397	0.59183	_Other	_Other	ICA1-TCOF1	Gene Pair
0.0532386	0.0035576	0.553148	_Other	_Other	ICA1-TFRC	Gene Pair
0.0179441	0.00292017	0.415922	_Other	_Other	ICA1-TXK	Gene Pair
0.0368516	0	0.569027	_Other	_Other	ICA1-ACTB	Gene Pair
-0.0156028	0.00161993	0.509105	_Other	_Other	ICA1-CST7	Gene Pair
-0.022049	0.00346622	0.372188	_Other	_Other	ICA1-LAMP3	Gene Pair
0.112455	0.00318337	0.556844	_Other	_Other	ICA1-ITM2A	Gene Pair
0.0850582	0.00370567	0.475031	_Other	_Other	ICA1-SESN1	Gene Pair
0.043154	0.00328124	0.600243	_Other	_Other	ICA1-TCF7	Gene Pair
-0.0252424	0.0015	0.461178	_Other	_Other	ICA1-MEF2C	Gene Pair
-0.0264692	0.00230537	0.484953	_Other	_Other	ICA1-FCN1	Gene Pair
-0.0337974	0.00173507	0.558028	_Other	_Other	ICA1-FTL	Gene Pair
0.117402	0.00263165	0.438181	_Other	_Other	ICA1-SIRPG	Gene Pair
0.0806426	0.00141559	0.558529	_Other	_Other	ICA1-RGS1	Gene Pair
-0.0539703	0	0.525986	_Other	_Other	ICA1-LYZ	Gene Pair
0.129331	0.0052517	0.532057	_Other	_Other	ICA1-CD200	Gene Pair
0.0133285	0.00127783	0.44204	_Other	_Other	ICA1-CLSPN	Gene Pair
0.0145667	0.00131534	0.518276	_Other	_Other	ICA1-CREM	Gene Pair
-0.0273491	0.000811356	0.410352	_Other	_Other	ICA1-DERL3	Gene Pair
-0.0272745	0.00309564	0.455774	_Other	_Other	ICA1-LGALS2	Gene Pair
-0.041195	0.00110163	0.54267	_Other	_Other	ICA1-LGALS1	Gene Pair
0.0676874	0.00140733	0.49546	_Other	_Other	ICA1-CENPM	Gene Pair
-0.0227176	0.00108235	0.524803	_Other	_Other	ICA1-XBP1	Gene Pair
0.0353046	0.0023704	0.452363	_Other	_Other	ICA1-IL2RB	Gene Pair
-0.0392367	0.000797533	0.395328	_Other	_Other	ICA1-GZMH	Gene Pair
-0.048305	0.0006923	0.376714	_Other	_Other	ICA1-GZMB	Gene Pair
-0.0161487	0.000558196	0.209822	_Other	_Other	ICA1-TCL1A	Gene Pair
0.0613492	0.00153343	0.539031	_Other	_Other	ICA1-NFKBIA	Gene Pair
-0.031485	0.000329052	0.3721	_Other	_Other	ICA1-CTSZ	Gene Pair
-0.056483	0.00220414	0.531152	_Other	_Other	ICA1-CST3	Gene Pair
0.101451	0.00281971	0.485372	_Other	_Other	ICA1-PIM2	Gene Pair
0.033894	0.00254746	0.337651	_Other	_Other	ICA1-CD40LG	Gene Pair
0.0129448	0.00282493	0.51162	_Other	_Other	ICA1-GLA	Gene Pair
0.0757276	0.00226502	0.313055	_Other	_Other	ICA1-NDFIP2	Gene Pair
0.0173275	0.00220239	0.423443	_Other	_Other	ICA1-TNFSF13B	Gene Pair
0.0267341	0.00135249	0.521637	_Other	_Other	ICA1-ACP5	Gene Pair
-0.0168959	0.00678023	0.208383	_Other	_Other	ICA1-SMPD3	Gene Pair
0.0218872	0.0018011	0.542028	_Other	_Other	ICA1-PLD3	Gene Pair
0.03458	0.00318605	0.493475	_Other	_Other	ICA1-EBI3	Gene Pair
-0.0516094	0.00124347	0.552224	_Other	_Other	ICA1-NKG7	Gene Pair
0.0203792	0.00238342	0.577349	_Other	_Other	ICA1-NAMPT	Gene Pair
-0.0273363	0.00338596	0.534225	_Other	_Other	ICA1-CPVL	Gene Pair
0.0320823	0.00130999	0.548086	_Other	_Other	ICA1-HSPB1	Gene Pair
-0.0222417	0.00141075	0.450664	_Other	_Other	ICA1-TMEM176B	Gene Pair
-0.025781	0.00139353	0.213934	_Other	_Other	ICA1-PTGDS	Gene Pair
0.0565117	0.00105352	0.42366	_Other	_Other	ICA1-GATA3	Gene Pair
0.105048	0.0015205	0.558965	_Other	_Other	ICA1-SPOCK2	Gene Pair
0.0183434	0	0.526279	_Other	_Other	ICA1-CTSC	Gene Pair
-0.0218831	0.0023155	0.57257	_Other	_Other	ICA1-MS4A6A	Gene Pair
0.058189	0	0.458017	_Other	_Other	ICA1-CD5	Gene Pair
0.0309289	0.00141414	0.312548	_Other	_Other	ICA1-POU2AF1	Gene Pair
0.0183765	0.00133057	0.544541	_Other	_Other	ICA1-CD69	Gene Pair
0.0694903	0.00145868	0.560605	_Other	_Other	ICA1-GAPDH	Gene Pair
0.0669872	0.00159426	0.465118	_Other	_Other	ICA1-KLRB1	Gene Pair
-0.020879	0.0016007	0.505393	_Other	_Other	ICA1-SOD2	Gene Pair
-0.0196444	0.00248609	0.465029	_Other	_Other	ICA1-PHACTR1	Gene Pair
-0.0322999	0.0016528	0.546305	_Other	_Other	ICA1-CD83	Gene Pair
-0.0373152	0.00202112	0.57788	_Other	_Other	ICA1-GZMK	Gene Pair
0.0720754	0.00435681	0.608697	_Other	_Other	ICA1-ITK	Gene Pair
0.0439532	0.00239901	0.486775	_Other	_Other	ICA1-PDE4D	Gene Pair
0.0275581	0.001836	0.545351	_Other	_Other	ICA1-SMC4	Gene Pair
0.0702411	0.00422843	0.57568	_Other	_Other	ICA1-ZAP70	Gene Pair
-0.0367547	0.00120995	0.436569	_Other	_Other	ICA1-GNLY	Gene Pair
0.0307441	0.00231118	0.460365	_Other	_Other	ICA1-IL1R2	Gene Pair
0.0798507	0.00245058	0.492972	_Other	_Other	ICA1-PASK	Gene Pair
-0.0353902	0.00289476	0.536168	_Other	_Other	ICA1-PLEK	Gene Pair
0.140877	0.00454957	0.577601	_Other	_Other	ICA1-THADA	Gene Pair
0.057709	0.00121437	0.447646	_Other	_Other	ICA1-GADD45A	Gene Pair
0.0973571	0.00217835	0.587176	_Other	_Other	ICA1-CD2	Gene Pair
0.0615274	0.00271923	0.489174	_Other	_Other	ICA1-SLAMF1	Gene Pair
0.0484252	0.00186614	0.412636	_Other	_Other	ICA1-ID3	Gene Pair
-0.016346	0.00232204	0.250909	_Other	_Other	ICA1-FASLG	Gene Pair
0.0130629	0.00169111	0.5442	_Other	_Other	ICA1-CTSD	Gene Pair
0.0344168	0.00164181	0.543328	_Other	_Other	ICA1-TNFAIP3	Gene Pair
0.0273243	0	0.465065	_Other	_Other	ICA1-CCND2	Gene Pair
-0.028578	0.00137139	0.540607	_Other	_Other	ICA1-NPC2	Gene Pair
-0.0238089	0.00462123	0.364768	_Other	_Other	ICA1-BCL11A	Gene Pair
-0.0196969	0.00219708	0.368798	_Other	_Other	ICA1-IFIT3	Gene Pair
0.0376344	0.00184627	0.565154	_Other	_Other	ICA1-DUSP1	Gene Pair
-0.0212765	0.00251358	0.540994	_Other	_Other	ICA1-TGFBI	Gene Pair
0.0789649	0.00148145	0.530446	_Other	_Other	ICA1-DUSP4	Gene Pair
-0.0168891	0.000852021	0.452834	_Other	_Other	ICA1-CSTA	Gene Pair
0.0256313	0.00147113	0.547352	_Other	_Other	ICA1-CXCR4	Gene Pair
0.0206187	0	0.471507	_Other	_Other	ICA1-EGR2	Gene Pair
0.0274104	0.00120214	0.587406	_Other	_Other	ICA1-CKS2	Gene Pair
-0.0126254	0.00139672	0.497582	_Other	_Other	ICA1-CDKN1A	Gene Pair
0.027309	0.000602928	0.506289	_Other	_Other	ICA1-MT2A	Gene Pair
-0.0241396	0.00352269	0.428263	_Other	_Other	ICA1-IL1B	Gene Pair
0.0227271	0.00091353	0.44993	_Other	_Other	ICA1-IFI6	Gene Pair
-0.0196728	0	0.452682	_Other	_Other	ICA1-CFP	Gene Pair
0.0174341	0.00387633	0.43287	_Other	_Other	ICA1-WDR60	Gene Pair
-0.019601	0.001415	0.429151	_Other	_Other	ICA1-KLF2	Gene Pair
0.0352521	0.00207517	0.465483	_Other	_Other	ICA1-TUBA4A	Gene Pair
-0.03083	0.00240793	0.493776	_Other	_Other	ICA1-FGL2	Gene Pair
0.0134754	0.00128355	0.518753	_Other	_Other	ICA1-ZFP36	Gene Pair
-0.014436	0.00036332	0.187572	_Other	_Other	ICA1-VPREB3	Gene Pair
0.119092	0.00324867	0.439457	_Other	_Other	ICA1-CHN1	Gene Pair
-0.0371158	0.00221233	0.541295	_Other	_Other	ICA1-CD68	Gene Pair
-0.0125543	0.0029838	0.378168	_Other	_Other	ICA1-RNASE1	Gene Pair
0.020168	0.00180936	0.557252	_Other	_Other	ICA1-SAT1	Gene Pair
-0.0161917	0.00127386	0.4888	_Other	_Other	ICA1-APOE	Gene Pair
0.0658465	0.00140156	0.415673	_Other	_Other	ICA1-GADD45G	Gene Pair
0.0226876	0.0031246	0.515245	_Other	_Other	ICA1-ZNF331	Gene Pair
0.0174589	0.00081477	0.397422	_Other	_Other	ICA1-TOP2A	Gene Pair
0.0304079	0.00205115	0.545077	_Other	_Other	ICA1-DNAJB1	Gene Pair
-0.0162398	9.01274e-05	0.203709	_Other	_Other	ICA1-FCRLA	Gene Pair
-0.0237819	0.00289255	0.375189	_Other	_Other	ICA1-SERPINF1	Gene Pair
-0.0308355	0.00214592	0.214347	_Other	_Other	ICA1-JCHAIN	Gene Pair
-0.0206325	0.00250254	0.49502	_Other	_Other	ICA1-CLEC10A	Gene Pair
0.0315198	0.0012217	0.441448	_Other	_Other	ICA1-PCNA	Gene Pair
0.0251085	0.00141009	0.577128	_Other	_Other	ICA1-ALOX5AP	Gene Pair
0.0209179	0.00252646	0.347572	_Other	_Other	ICA1-BEX2	Gene Pair
0.0177801	0.00471121	0.233653	_Other	_Other	ICA1-LYVE1	Gene Pair
0.0915278	0.00124278	0.450709	_Other	_Other	ICA1-IL2RA	Gene Pair
-0.039152	0	0.375453	_Other	_Other	ICA1-KLRD1	Gene Pair
-0.0144962	0.00245824	0.365574	_Other	_Other	ICA1-KLRC1	Gene Pair
-0.052359	0.00165503	0.508741	_Other	_Other	ICA1-ANXA1	Gene Pair
0.0187899	0.00342766	0.457152	_Other	_Other	ICA1-ADAM19	Gene Pair
0.0175822	0.00246698	0.622189	_Other	_Other	ICA1-HAVCR2	Gene Pair
-0.0127281	0.00302693	0.341791	_Other	_Other	ICA1-OASL	Gene Pair
0.0262164	0.00307223	0.477013	_Other	_Other	ICA1-HILPDA	Gene Pair
0.0616627	0.0029085	0.678319	_Other	_Other	ICA1-CPM	Gene Pair
-0.0274728	0.00194102	0.487969	_Other	_Other	ICA1-GLUL	Gene Pair
-0.0283223	0.00191069	0.469908	_Other	_Other	ICA1-ITM2C	Gene Pair
0.143685	0.00250827	0.643217	_Other	_Other	ICA1-TBC1D4	Gene Pair
-0.021804	0.00382132	0.539891	_Other	_Other	ICA1-AOAH	Gene Pair
-0.021076	0.00277279	0.508676	_Other	_Other	ICA1-KLF4	Gene Pair
0.0572906	0	0.478753	_Other	_Other	ICA1-SIT1	Gene Pair
-0.0217901	0.00134149	0.463964	_Other	_Other	ICA1-IER3	Gene Pair
-0.0211188	0.00207961	0.290362	_Other	_Other	ICA1-FGFBP2	Gene Pair
0.0727629	0.00134748	0.566913	_Other	_Other	ICA1-GCHFR	Gene Pair
0.0628099	0.00105656	0.254734	_Other	_Other	ICA1-CH25H	Gene Pair
0.0315967	0.00118834	0.47171	_Other	_Other	ICA1-KIF20B	Gene Pair
0.0798237	0.00211344	0.601866	_Other	_Other	ICA1-ENTPD1	Gene Pair
0.0464283	0.00369146	0.619705	_Other	_Other	ICA1-STAT4	Gene Pair
-0.0214457	0.00295378	0.328882	_Other	_Other	ICA1-ARHGAP24	Gene Pair
0.0249559	0.00154967	0.465424	_Other	_Other	ICA1-HERC5	Gene Pair
0.0937833	0.00275097	0.360922	_Other	_Other	ICA1-LEF1	Gene Pair
0.144634	0.00200997	0.532334	_Other	_Other	ICA1-CD27	Gene Pair
0.0687467	0.000861515	0.498562	_Other	_Other	ICA1-PHLDA1	Gene Pair
0.0251784	0.00267508	0.270119	_Other	_Other	ICA1-GPR84	Gene Pair
0.024029	0.00317517	0.473312	_Other	_Other	ICA1-LPAR6	Gene Pair
-0.0291966	0.00175119	0.508838	_Other	_Other	ICA1-BCL2A1	Gene Pair
-0.0168664	0.00272818	0.553282	_Other	_Other	ICA1-IGSF6	Gene Pair
-0.0216372	0.00265122	0.572029	_Other	_Other	ICA1-IRF8	Gene Pair
0.0227923	0.00431797	0.542144	_Other	_Other	ICA1-TOB1	Gene Pair
0.0712505	0.00283817	0.509543	_Other	_Other	ICA1-SKAP1	Gene Pair
0.0777016	0.00246792	0.531043	_Other	_Other	ICA1-PMAIP1	Gene Pair
0.0529769	0.00184968	0.431304	_Other	_Other	ICA1-IGFBP4	Gene Pair
-0.0151491	0.00074112	0.275051	_Other	_Other	ICA1-FCRL5	Gene Pair
0.0189219	0.00170676	0.233616	_Other	_Other	ICA1-RGS16	Gene Pair
-0.024702	0.00140089	0.360724	_Other	_Other	ICA1-S100A8	Gene Pair
-0.0412155	0	0.43691	_Other	_Other	ICA1-PLAC8	Gene Pair
0.0243831	0.00169301	0.50351	_Other	_Other	ICA1-CCNA2	Gene Pair
0.0156609	0.0027566	0.480639	_Other	_Other	ICA1-PLK2	Gene Pair
-0.0486018	0.00076404	0.51799	_Other	_Other	ICA1-GZMA	Gene Pair
0.0133815	0.00352003	0.52319	_Other	_Other	ICA1-SLC25A37	Gene Pair
-0.0165084	0.00272618	0.579174	_Other	_Other	ICA1-GSN	Gene Pair
0.0577475	0.00182785	0.621325	_Other	_Other	ICA1-SESN3	Gene Pair
0.0214359	0.0022586	0.440052	_Other	_Other	ICA1-SERPINH1	Gene Pair
-0.0199619	0.00358193	0.382997	_Other	_Other	ICA1-KLRF1	Gene Pair
0.128794	0.00259951	0.628499	_Other	_Other	ICA1-ARID5B	Gene Pair
0.0147138	0.00173296	0.38534	_Other	_Other	ICA1-CAMK4	Gene Pair
-0.0241332	0.00109306	0.303022	_Other	_Other	ICA1-BANK1	Gene Pair
0.0562982	0.00252154	0.501981	_Other	_Other	ICA1-CD96	Gene Pair
-0.0311908	0.00301387	0.505756	_Other	_Other	ICA1-CD8A	Gene Pair
0.0406721	0.00199668	0.494819	_Other	_Other	ICA1-GBP5	Gene Pair
0.0689035	0.00298564	0.486257	_Other	_Other	ICA1-OXNAD1	Gene Pair
0.153898	0.00137679	0.578667	_Other	_Other	ICA1-BATF	Gene Pair
-0.0199639	0	0.431404	_Other	_Other	ICA1-MS4A1	Gene Pair
0.0846726	0.00136661	0.531869	_Other	_Other	ICA1-TSC22D3	Gene Pair
0.0221533	0.00177264	0.560241	_Other	_Other	ICA1-DUSP2	Gene Pair
-0.0170806	0.00254445	0.427285	_Other	_Other	ICA1-CD1C	Gene Pair
-0.0460316	0.00175599	0.462796	_Other	_Other	ICA1-FCER1G	Gene Pair
-0.0166907	0.00141707	0.460147	_Other	_Other	ICA1-C1QC	Gene Pair
0.0195079	0	0.451518	_Other	_Other	ICA1-HK2	Gene Pair
0.0733911	0	0.582777	_Other	_Other	ICA1-CD3G	Gene Pair
0.0147848	0.00155168	0.500588	_Other	_Other	ICA1-LMNA	Gene Pair
0.0401657	0	0.354314	_Other	_Other	ICA1-FCRL3	Gene Pair
-0.0312046	0.00283868	0.520048	_Other	_Other	ICA1-CXCL16	Gene Pair
0.0341614	0.00252314	0.479586	_Other	_Other	ICA1-DNAJB4	Gene Pair
-0.013026	0.00255356	0.456588	_Other	_Other	ICA1-IER5	Gene Pair
0.0278245	0.00348199	0.447486	_Other	_Other	ICA1-HPGDS	Gene Pair
-0.0250115	0.00158865	0.452397	_Other	_Other	ICA1-S100A9	Gene Pair
0.0182185	0.00252421	0.196357	_Other	_Other	ICA1-CLDN1	Gene Pair
-0.0184424	0.00495916	0.233698	_Other	_Other	ICA1-EOMES	Gene Pair
0.0366954	0.0028497	0.520626	_Other	_Other	ICA1-TRAT1	Gene Pair
-0.0174427	0.00205615	0.475873	_Other	_Other	ICA1-MNDA	Gene Pair
0.0499224	0.00316291	0.46189	_Other	_Other	ICA1-PYHIN1	Gene Pair
0.173364	0	0.703009	_Other	_Other	ICA1-CTLA4	Gene Pair
0.113117	0.00269203	0.529967	_Other	_Other	ICA1-ICOS	Gene Pair
0.0840632	0.00262341	0.516454	_Other	_Other	ICA1-PTPN13	Gene Pair
-0.0231659	0.00170679	0.416613	_Other	_Other	ICA1-SMIM14	Gene Pair
0.0401182	0.00103201	0.525004	_Other	_Other	ICA1-HMGB2	Gene Pair
0.0345686	0.00185306	0.456046	_Other	_Other	ICA1-MAD2L1	Gene Pair
0.02957	0.000460467	0.4671	_Other	_Other	ICA1-CITED2	Gene Pair
-0.0145909	0.00286615	0.285318	_Other	_Other	ICA1-SAMD3	Gene Pair
0.0662312	0.00125406	0.395598	_Other	_Other	ICA1-PTTG1	Gene Pair
0.0228232	0.00141778	0.49448	_Other	_Other	ICA1-SYTL3	Gene Pair
0.036606	0.00138998	0.482869	_Other	_Other	ICA1-FABP5	Gene Pair
0.0144404	0.00229831	0.556958	_Other	_Other	ICA1-CTSB	Gene Pair
0.0743962	0	0.469596	_Other	_Other	ICA1-GEM	Gene Pair
-0.0130042	0.00392103	0.464545	_Other	_Other	ICA1-ALDH1A1	Gene Pair
-0.0316011	0.00274154	0.439609	_Other	_Other	ICA1-CYBB	Gene Pair
0.0140927	0.000624573	0.552256	_Other	_Other	ICA1-MID1IP1	Gene Pair
0.0334346	0.000969346	0.382744	_Other	_Other	ICA1-AQP3	Gene Pair
0.0759956	0.00106752	0.257262	_Other	_Other	ICA1-PGM2L1	Gene Pair
-0.0305477	0.00174584	0.378507	_Other	_Other	ICA1-PLD4	Gene Pair
0.0330104	0.00216174	0.480929	_Other	_Other	ICA1-MCM7	Gene Pair
0.0605873	0.00132447	0.352423	_Other	_Other	ICA1-NGFRAP1	Gene Pair
0.0169531	0.00025921	0.387111	_Other	_Other	ICA1-KIAA0101	Gene Pair
-0.0286092	0.00180204	0.494679	_Other	_Other	ICA1-MS4A7	Gene Pair
0.0425996	0.00262305	0.364466	_Other	_Other	ICA1-MEI1	Gene Pair
0.118317	0.00176508	0.587495	_Other	_Other	ICA1-CD3D	Gene Pair
-0.0207977	0.000596951	0.155987	_Other	_Other	ICA1-FAM129C	Gene Pair
0.0128073	0.0039136	0.644395	_Other	_Other	ICA1-NFKBID	Gene Pair
0.0967507	0.00120231	0.200799	_Other	_Other	ICA1-LAIR2	Gene Pair
0.033461	0.00167825	0.431309	_Other	_Other	ICA1-CYB5D2	Gene Pair
0.021641	0	0.468317	_Other	_Other	ICA1-TK1	Gene Pair
-0.0151111	0.00152131	0.558622	_Other	_Other	ICA1-FTH1	Gene Pair
0.0647715	0.00207465	0.530499	_Other	_Other	ICA1-DDIT4	Gene Pair
-0.013689	0.00178476	0.203119	_Other	_Other	ICA1-PTGDR	Gene Pair
0.0284775	0.00477564	0.467762	_Other	_Other	ICA1-FILIP1L	Gene Pair
0.0452809	0	0.572653	_Other	_Other	ICA1-LDLRAD4	Gene Pair
0.039324	0.0010628	0.549213	_Other	_Other	ICA1-IL7R	Gene Pair
-0.0157725	0.00402162	0.369079	_Other	_Other	ICA1-ADRB2	Gene Pair
-0.0208803	0.00291392	0.476234	_Other	_Other	ICA1-RNASE6	Gene Pair
-0.0290951	0.00172008	0.377329	_Other	_Other	ICA1-CXCL8	Gene Pair
0.0241698	0.00135648	0.582069	_Other	_Other	ICA1-CD52	Gene Pair
-0.0361914	0	0.205319	_Other	_Other	ICA1-CLIC3	Gene Pair
0.0255032	0	0.457206	_Other	_Other	ICA1-MT1E	Gene Pair
0.0199867	0	0.41225	_Other	_Other	ICA1-CDK1	Gene Pair
0.0336192	0.00158338	0.541037	_Other	_Other	ICA1-FOS	Gene Pair
-0.0210498	0.00216115	0.490672	_Other	_Other	ICA1-CD14	Gene Pair
-0.0145926	0.00146438	0.39268	_Other	_Other	ICA1-MZB1	Gene Pair
-0.0144518	0.00101491	0.33831	_Other	_Other	ICA1-S1PR1	Gene Pair
0.0720684	0	0.563618	_Other	_Other	ICA1-JUNB	Gene Pair
-0.0224253	0.001313	0.38621	_Other	_Other	ICA1-HOPX	Gene Pair
0.0223077	0.0025216	0.406414	_Other	_Other	ICA1-GPR34	Gene Pair
0.0221614	0.00136195	0.371209	_Other	_Other	ICA1-RRM2	Gene Pair
0.106347	0.00291217	0.246143	_Other	_Other	ICA1-MAL	Gene Pair
-0.021105	0.00468026	0.505274	_Other	_Other	ICA1-CD8B	Gene Pair
-0.0359655	0.00145879	0.496098	_Other	_Other	ICA1-CTSW	Gene Pair
0.0272326	0.00204293	0.418793	_Other	_Other	ICA1-CYSLTR1	Gene Pair
0.0316418	0.00111488	0.397573	_Other	_Other	ICA1-CKS1B	Gene Pair
-0.0219506	0.00215366	0.520741	_Other	_Other	ICA1-C1QB	Gene Pair
-0.0230145	0.00249446	0.508319	_Other	_Other	ICA1-C1QA	Gene Pair
-0.0151694	0.000977207	0.421046	_Other	_Other	ICA1-PPP1R14B	Gene Pair
0.100436	0.000578763	0.452562	_Other	_Other	ICA1-CD7	Gene Pair
-0.0137702	0.0083556	0.484245	_Other	_Other	ICA1-P2RY14	Gene Pair
0.0243146	0.00327529	0.457057	_Other	_Other	ICA1-GPR171	Gene Pair
-0.0227103	0.000817838	0.418949	_Other	_Other	ICA1-MARCKSL1	Gene Pair
-0.0231335	0.00327525	0.409582	_Other	_Other	ICA1-GAPT	Gene Pair
-0.0211551	0.00247603	0.172859	_Other	_Other	ICA1-ZNF683	Gene Pair
-0.024061	0.000881726	0.402735	_Other	_Other	ICA1-BASP1	Gene Pair
0.0365931	0.000778042	0.532598	_Other	_Other	ICA1-JUN	Gene Pair
0.093492	0.00207841	0.556563	_Other	_Other	ICA1-MAF	Gene Pair
0.014116	0.00177634	0.408899	_Other	_Other	ICA1-TMEM107	Gene Pair
0.0159412	0.00194585	0.583304	_Other	_Other	ICA1-GIMAP7	Gene Pair
-0.0429752	0.00160241	0.549703	_Other	_Other	ICA1-HLA.DQB1	Gene Pair
0.013105	0.00389774	0.523057	_Other	_Other	ICA1-EGR3	Gene Pair
-0.0187398	0.00235372	0.428505	_Other	_Other	ICA1-FCER1A	Gene Pair
-0.0208369	0.00235043	0.560481	_Other	_Other	ICA1-MYADM	Gene Pair
-0.0215178	0	0.222182	_Other	_Other	ICA1-S1PR5	Gene Pair
0.0315871	0.00123492	0.533797	_Other	_Other	ICA1-SSR4	Gene Pair
-0.0141242	0.00838177	0.414339	_Other	_Other	ICA1-FCRL6	Gene Pair
-0.0128264	0.00331769	0.273656	_Other	_Other	ICA1-F2R	Gene Pair
0.170146	0.00206452	0.578972	_Other	_Other	ICA1-TIGIT	Gene Pair
0.0828299	0.00272205	0.599374	_Other	_Other	ICA1-LCK	Gene Pair
0.0319685	0.00369718	0.422473	_Other	_Other	ICA1-CADM1	Gene Pair
0.0176987	0.00320329	0.479686	_Other	_Other	ICA1-FAM46C	Gene Pair
0.0861926	0	0.538523	_Other	_Other	ICA1-SH2D1A	Gene Pair
0.0350458	0	0.510341	_Other	_Other	ICA1-TSPYL2	Gene Pair
0.0423427	0.00202261	0.23348	_Other	_Other	ICA1-PTP4A3	Gene Pair
0.0452265	0.00122977	0.502147	_Other	_Other	ICA1-SOCS3	Gene Pair
0.0836196	0.00250017	0.501217	_Other	_Other	ICA1-TMEM173	Gene Pair
0.0501425	0.00103136	0.376786	_Other	_Other	ICA1-SOCS1	Gene Pair
-0.0207352	0	0.42057	_Other	_Other	ICA1-IRF7	Gene Pair
0.0442563	0.00177909	0.560572	_Other	_Other	ICA1-IFITM1	Gene Pair
-0.0198872	0	0.0634085	_Other	_Other	ICA1-KRT5	Gene Pair
-0.0208104	0.0025704	0.34682	_Other	_Other	ICA1-CD300E	Gene Pair
-0.0136774	0.00190489	0.58794	_Other	_Other	ICA1-INSIG1	Gene Pair
0.0271035	0.00291095	0.402368	_Other	_Other	ICA1-CXCR3	Gene Pair
0.141668	0.0017788	0.475846	_Other	_Other	ICA1-TNFRSF4	Gene Pair
0.163361	0.00164199	0.478953	_Other	_Other	ICA1-TNFRSF18	Gene Pair
0.0355912	0.00111522	0.510162	_Other	_Other	ICA1-MT1X	Gene Pair
0.192693	0.00282328	0.486224	_Other	_Other	ICA1-MAGEH1	Gene Pair
0.0226328	0.00118779	0.503139	_Other	_Other	ICA1-ISG15	Gene Pair
0.112748	0.00517106	0.499138	_Other	_Other	ICA1-PDCD1	Gene Pair
0.050732	0.00160265	0.582234	_Other	_Other	ICA1-SELL	Gene Pair
-0.0169738	0.00329638	0.50119	_Other	_Other	ICA1-FAM26F	Gene Pair
-0.0500553	0.00147962	0.564653	_Other	_Other	ICA1-HLA.DRB1	Gene Pair
0.0591867	0.000819777	0.519175	_Other	_Other	ICA1-S100A4	Gene Pair
-0.0264036	0.00125478	0.424492	_Other	_Other	ICA1-TCF4	Gene Pair
-0.0446759	0	0.607411	_Other	_Other	ICA1-HLA.DQA1	Gene Pair
0.0387919	0.00563841	0.510812	_Other	_Other	ICA1-DTHD1	Gene Pair
-0.0241736	0.00241997	0.510217	_Other	_Other	ICA1-SERPINA1	Gene Pair
-0.0158905	0.00212372	0.444051	_Other	_Other	ICA1-C5AR1	Gene Pair
0.0126909	0.00145716	0.393629	_Other	_Other	ICA1-GZMM	Gene Pair
-0.0282682	0.00188906	0.46726	_Other	_Other	ICA1-MPEG1	Gene Pair
0.14002	0.00223477	0.520694	_Other	_Other	ICA1-NMB	Gene Pair
-0.0277489	0.00137844	0.40753	_Other	_Other	ICA1-CFD	Gene Pair
-0.0322459	0.00237717	0.559829	_Other	_Other	ICA1-HLA.DRB5	Gene Pair
0.0668371	0.00171108	0.536848	_Other	_Other	ICA1-GK	Gene Pair
0.0848358	0.00191457	0.464319	_Other	_Other	ICA1-CD247	Gene Pair
0.100808	0.00272299	0.588618	_Other	_Other	ICA1-TOX	Gene Pair
0.0970437	0.00103176	0.537917	_Other	_Other	ICA1-CD3E	Gene Pair
0.0262349	0.00187094	0.350209	_Other	_Other	ICA1-PRC1	Gene Pair
-0.0292075	0.00170592	0.459248	_Other	_Other	ICA1-FCGR3A	Gene Pair
-0.0274932	0.00226404	0.456302	_Other	_Other	ICA1-MAFB	Gene Pair
-0.0578207	0.00261222	0.571835	_Other	_Other	ICA1-HLA.DRA	Gene Pair
0.0324637	0.00152416	0.541424	_Other	_Other	ICA1-HSPA1B	Gene Pair
0.015216	0.00154401	0.543944	_Other	_Other	ICA1-HSPA1A	Gene Pair
-0.0433049	0.00169668	0.535691	_Other	_Other	ICA1-AIF1	Gene Pair
0.0217179	0.00117365	0.303125	_Other	_Other	ICA1-NCR3	Gene Pair
-0.0188017	0.0017573	0.469007	_Other	_Other	ICA1-LST1	Gene Pair
-0.042351	0.000815274	0.46227	_Other	_Other	ICA1-IGKC	Gene Pair
-0.0159698	0.000809318	0.472543	_Other	_Other	ICA1-IGLC2	Gene Pair
-0.0197853	0.00135029	0.474132	_Other	_Other	ICA1-IGLC3	Gene Pair
-0.0128939	0.00372386	0.402276	_Other	_Other	ICA1-TRGC1	Gene Pair
0.0290897	0.0032229	0.5712	_Other	_Other	ICA1-TRBC2	Gene Pair
0.0133616	0.00595731	0.18964	_Other	_Other	ICA1-TRAV4	Gene Pair
0.0277944	0.00304262	0.244477	_Other	_Other	ICA1-TRAV17	Gene Pair
-0.019035	0.00607961	0.386894	_Other	_Other	ICA1-TRDC	Gene Pair
-0.0207163	0.000610536	0.332215	_Other	_Other	ICA1-IGHA1	Gene Pair
-0.0238092	0.00177342	0.486732	_Other	_Other	ICA1-IGHG1	Gene Pair
-0.0167114	0.00289093	0.472271	_Other	_Other	ICA1-IGHM	Gene Pair
0.0525987	0.000867881	0.379774	_Other	_Other	ICA1-CRIP1	Gene Pair
0.0867961	0	0.548109	_Other	_Other	ICA1-LBH	Gene Pair
0.090458	0.0020738	0.534216	_Other	_Other	ICA1-LAT	Gene Pair
-0.0173424	0.00111664	0.262318	_Other	_Other	ICA1-ITGA1	Gene Pair
0.0737167	0	0.404806	_Other	_Other	ICA1-TNFRSF25	Gene Pair
-0.0386582	0.00243061	0.534018	_Other	_Other	ICA1-IFI30	Gene Pair
-0.037458	0.00131119	0.456886	_Other	_Other	ICA1-CEBPD	Gene Pair
-0.0469257	0.00206313	0.58267	_Other	_Other	ICA1-HLA.DPB1	Gene Pair
-0.0202963	0.000632102	0.229971	_Other	_Other	ICA1-LINC01272	Gene Pair
-0.0152053	0.00086175	0.0798966	_Other	_Other	ICA1-KIAA0125	Gene Pair
0.0523286	0.00314144	0.256659	_Other	_Other	ICA1-LTA	Gene Pair
0.0699954	0.000811862	0.436653	_Other	_Other	ICA1-LTB	Gene Pair
0.0241605	0.00361456	0.364505	_Other	_Other	ICA1-PATL2	Gene Pair
-0.0442487	0.00202271	0.574124	_Other	_Other	ICA1-HLA.DPA1	Gene Pair
0.0489984	0.00368553	0.347848	_Other	_Other	ICA1-LINC00892	Gene Pair
0.0152906	0	0.562296	_Other	_Other	ICA1-MIR155HG	Gene Pair
0.0216781	0.00935882	0.502742	_Other	_Other	ICA1-RP11.693N9.2	Gene Pair
-0.0124804	0.00290051	0.257218	_Other	_Other	ICA1-AC092580.4	Gene Pair
0.118293	0.00405771	0.555532	_Other	_Other	ICA1-BHLHE40.AS1	Gene Pair
0.0189749	0.000507802	0.180777	_Other	_Other	ICA1-HBB	Gene Pair
0.0267676	0.00365111	0.379397	_Other	_Other	ICA1-LINC00861	Gene Pair
-0.019821	0.00126677	0.182116	_Other	_Other	ICA1-LINC00926	Gene Pair
0.0126045	0.00279547	0.448637	_Other	_Other	ICA1-CLEC5A	Gene Pair
0.0846839	0.00699269	0.343086	_Other	_Other	ICA1-RP5.1028K7.2	Gene Pair
-0.0168699	0	0.426641	_Other	_Other	ICA1-CTD.3252C9.4	Gene Pair
0.0252641	0.0041214	0.415422	_Other	_Other	ICA1-AC006129.2	Gene Pair
-0.0450297	0.00227719	0.548825	_Other	_Other	ICA1-MTRNR2L12	Gene Pair
-0.0263277	0.00314341	0.393205	_Other	_Other	ICA1-SPIB	Gene Pair
0.0413981	0.00580982	0.428676	_Other	_Other	ICA1-RP6.91H8.3	Gene Pair
0.0611857	0.00159483	0.374476	_Other	_Other	ICA1-LINC01480	Gene Pair
0.041736	0.00528891	0.482063	_Other	_Other	ICA1-RP11.138A9.1	Gene Pair
-0.0534066	0.00158841	0.542321	_Other	_Other	ICA1-CCL5	Gene Pair
0.0240754	0.00402854	0.334176	_Other	_Other	ICA1-RP11.51J9.5	Gene Pair
0.0545772	0.00680442	0.516699	_Other	_Other	ICA1-RP11.138A9.2	Gene Pair
0.041243	0.00412827	0.493331	_Other	_Other	ICA1-RP11.386I14.4	Gene Pair
0.0526995	0.0051595	0.382615	_Other	_Other	ICA1-RP11.1399P15.1	Gene Pair
-0.0336901	0.00166888	0.451459	_Other	_Other	ICA1-CCL4	Gene Pair
0.0144446	0.0015773	0.393425	_Other	_Other	ICA1-FCGBP	Gene Pair
-0.0165608	0.00152099	0.300779	_Other	_Other	ICA1-CCL4L2	Gene Pair
-0.0147455	0.00191024	0.347006	_Other	_Other	ICA1-CCL3L3	Gene Pair
-0.0165896	0.000880406	0.253629	_Other	_Other	ICA1-CH17.373J23.1	Gene Pair
-0.0284355	0.00108803	0.468297	_Other	_Other	ICA1-MARCKS	Gene Pair
-0.0306444	0.00252531	0.405535	_Other	_Other	ICA1-CCL3	Gene Pair
0.0548843	0.00288999	0.588396	_Other	_Other	ICA1-TRAC	Gene Pair
0.036458	0.000515944	0.228805	_Other	_Other	ICA1-AC133644.2	Gene Pair
0.0519836	0.00270323	0.417603	_Other	_Other	ICA1-TNFRSF9	Gene Pair
0.134003	0.000612349	0.420038	_Other	_Other	ICA1-FOXP3	Gene Pair
0.0213063	0.00273207	0.265737	_Other	_Other	ICA1-TNIP3	Gene Pair
0.0207166	0.00156665	0.37685	_Other	_Other	ICA1-CDKN3	Gene Pair
0.0351587	0.00416946	0.389023	_Other	_Other	ICA1-CLNK	Gene Pair
0.0194938	0.00294372	0.199506	_Other	_Other	ICA1-RND3	Gene Pair
-0.0169438	0.000165322	0.186121	_Other	_Other	ICA1-EPHA4	Gene Pair
0.0167487	0.00308697	0.448996	_Other	_Other	ICA1-PLAU	Gene Pair
-0.0246172	0.0024587	0.278832	_Other	_Other	ICA1-APOBEC3A	Gene Pair
-0.0228956	0.00728844	0.418623	_Other	_Other	ICA1-IDO1	Gene Pair
-0.0153562	0.00158018	0.322155	_Other	_Other	ICA1-RAMP1	Gene Pair
-0.0136275	0.000798588	0.339318	_Other	_Other	ICA1-SDS	Gene Pair
-0.024015	0.00316054	0.436476	_Other	_Other	ICA1-CD36	Gene Pair
0.0304893	0.0015356	0.423687	_Other	_Other	ICA1-CENPE	Gene Pair
0.12674	0.00409558	0.463853	_Other	_Other	ICA1-FBLN7	Gene Pair
0.0138355	0.000560476	0.169706	_Other	_Other	ICA1-ACTG2	Gene Pair
-0.0280389	0.0063431	0.300704	_Other	_Other	ICA1-DNASE1L3	Gene Pair
0.0233527	0.00180999	0.410424	_Other	_Other	ICA1-PLK1	Gene Pair
-0.0253642	0	0.295127	_Other	_Other	ICA1-MAP1A	Gene Pair
-0.0205153	0.00135271	0.348861	_Other	_Other	ICA1-PPP1R14A	Gene Pair
0.127786	0.00416572	0.527548	_Other	_Other	ICA1-GNG4	Gene Pair
-0.0129873	0.00172655	0.412347	_Other	_Other	ICA1-SDC2	Gene Pair
-0.0145401	0.000200899	0.217409	_Other	_Other	ICA1-FABP4	Gene Pair
0.0148506	0.00161001	0.405398	_Other	_Other	ICA1-AURKB	Gene Pair
0.0143176	0.00112343	0.46554	_Other	_Other	ICA1-PHLDA2	Gene Pair
0.0962468	0.00220022	0.395374	_Other	_Other	ICA1-TSHZ2	Gene Pair
0.0851553	0.00147534	0.317055	_Other	_Other	ICA1-LAYN	Gene Pair
0.012511	0.0010917	0.0826177	_Other	_Other	ICA1-IGLV4.69	Gene Pair
0.0341918	0.00815288	0.438738	_Other	_Other	ICA1-TRAV8.4	Gene Pair
-0.0236792	0.00104587	0.471852	_Other	_Other	ICA1-IGHG4	Gene Pair
-0.0263013	0.00152158	0.489652	_Other	_Other	ICA1-IGHG3	Gene Pair
0.0151509	0.00411763	0.285844	_Other	_Other	ICA1-APOC2	Gene Pair
-0.0197395	0.00168163	0.189919	_Other	_Other	ICA1-LINC00996	Gene Pair
-0.0265702	0.00214326	0.453419	_Other	_Other	ICA1-IGHGP	Gene Pair
0.0211142	0.00157904	0.380819	_Other	_Other	ICA1-MGST1	Gene Pair
0.0655388	0.00542106	0.366204	_Other	_Other	ICA1-CAV1	Gene Pair
0.0224035	0.000567992	0.459856	_Other	_Other	ICA1-CCR6	Gene Pair
-0.0218716	0.00213862	0.425447	_Other	_Other	ICA1-EREG	Gene Pair
0.0240992	0.00189806	0.251397	_Other	_Other	ICA1-CD70	Gene Pair
0.0223836	0.00684977	0.0900463	_Other	_Other	ICA1-CDO1	Gene Pair
0.0186491	0.00109924	0.354524	_Other	_Other	ICA1-CCNB1	Gene Pair
-0.0266124	0.00208043	0.46051	_Other	_Other	ICA1-THBS1	Gene Pair
0.0298844	0.00120043	0.434342	_Other	_Other	ICA1-NUSAP1	Gene Pair
-0.014134	0.00320524	0.417856	_Other	_Other	ICA1-CXCL9	Gene Pair
-0.0141369	0.00169057	0.349573	_Other	_Other	ICA1-S100B	Gene Pair
0.0208273	0.00422397	0.329693	_Other	_Other	ICA1-ANGPTL4	Gene Pair
0.0225553	0.00528369	0.273886	_Other	_Other	ICA1-ZNF80	Gene Pair
0.0269933	0.00221746	0.544167	_Other	_Other	ICA1-KPNA2	Gene Pair
-0.0224204	0.00233085	0.265299	_Other	_Other	ICA1-LILRA5	Gene Pair
-0.0126037	0.000984417	0.333115	_Other	_Other	ICA1-HES4	Gene Pair
0.0305092	0.00778328	0.279057	_Other	_Other	ICA1-TRAV16	Gene Pair
-0.0164743	0	0.25607	_Other	_Other	ICA1-IGHA2	Gene Pair
-0.0236475	0.00249171	0.190778	_Other	_Other	ICA1-LILRA4	Gene Pair
0.0151251	0.000257604	0.328172	_Other	_Other	ICA1-GTSE1	Gene Pair
0.0416957	0.000799933	0.306978	_Other	_Other	ICA1-PCSK1N	Gene Pair
-0.0125091	0.000475687	0.265567	_Other	_Other	ICA1-RETN	Gene Pair
0.0513971	0.00320832	0.377571	_Other	_Other	ICA1-SERPINE2	Gene Pair
0.132201	0.00229133	0.592529	_Other	_Other	ICA1-CXCL13	Gene Pair
-0.0164351	0.00152017	0.236168	_Other	_Other	ICA1-S100A12	Gene Pair
0.0860131	0.00256074	0.523828	_Other	_Other	ICA1-PDE7B	Gene Pair
0.132351	0.00158105	0.292715	_Other	_Other	ICA1-RTKN2	Gene Pair
-0.0169342	0	0.167386	_Other	_Other	ICA1-TRGV10	Gene Pair
-0.0252141	0.00453756	0.429336	_Other	_Other	ICA1-IGHG2	Gene Pair
0.0633097	0	0.395648	_Other	_Other	ICA1-AC017002.1	Gene Pair
0.0212156	0.004165	0.352787	_Other	_Other	ICA1-IL17RB	Gene Pair
-0.0190657	0.00235184	0.425444	_Other	_Other	ICA1-CXCL2	Gene Pair
0.0254415	0.000430684	0.0947472	_Other	_Other	ICA1-MT3	Gene Pair
0.0124842	0	0.440441	_Other	_Other	ICA1-TPX2	Gene Pair
0.108915	0.00329513	0.377253	_Other	_Other	ICA1-ADTRP	Gene Pair
0.0548867	0	0.440891	_Other	_Other	ICA1-HELLS	Gene Pair
-0.016759	0.00312125	0.408923	_Other	_Other	ICA1-IL1RN	Gene Pair
0.0352611	0.00494573	0.34119	_Other	_Other	ICA1-LRRC32	Gene Pair
-0.0132271	0.00111025	0.330162	_Other	_Other	ICA1-CYP1B1	Gene Pair
-0.0215894	0.00106754	0.278017	_Other	_Other	ICA1-SLC7A11	Gene Pair
0.033043	0.00170019	0.407669	_Other	_Other	ICA1-CCNB2	Gene Pair
0.0390953	0	0.109013	_Other	_Other	ICA1-DIRAS3	Gene Pair
-0.0151966	0.00524946	0.342613	_Other	_Other	ICA1-VCAM1	Gene Pair
0.0167523	0.00128736	0.448914	_Other	_Other	ICA1-TYMS	Gene Pair
0.0855437	0.00367029	0.31798	_Other	_Other	ICA1-ZBED2	Gene Pair
0.0809391	0.0011532	0.334098	_Other	_Other	ICA1-CCR8	Gene Pair
-0.0144857	0	0.264266	_Other	_Other	ICA1-MCEMP1	Gene Pair
0.0565682	0.00359792	0.347579	_Other	_Other	ICA1-PMCH	Gene Pair
0.0186839	0	0.445102	_Other	_Other	ICA1-TGM2	Gene Pair
0.0844686	0.0013466	0.360383	_Other	_Other	ICA1-FANK1	Gene Pair
0.0967512	0.00220096	0.580833	_Other	_Other	ICA1-IGFL2	Gene Pair
0.0473951	0.000277402	0.129587	_Other	_Other	ICA1-CD177	Gene Pair
0.0190837	0.00211501	0.246997	_Other	_Other	ICA1-MT1H	Gene Pair
0.0158351	0.00240645	0.257115	_Other	_Other	ICA1-TRAV8.6	Gene Pair
0.019601	0.0056506	0.228123	_Other	_Other	ICA1-TRAV23DV6	Gene Pair
0.0128622	0.0134859	0.411929	_Other	_Other	ICA1-TRAV36DV7	Gene Pair
0.0219329	0.0022123	0.139361	_Other	_Other	ICA1-AC002331.1	Gene Pair
0.0442402	0.00450689	0.28067	_Other	_Other	ICA1-AC145110.1	Gene Pair
0.013537	0.00230258	0.233675	_Other	_Other	ICA1-CCL23	Gene Pair
0.0165706	0.000999856	0.35286	_Other	_Other	ICA1-CDC20	Gene Pair
0.0620532	0.000583844	0.235481	_Other	_Other	ICA1-GNG8	Gene Pair
-0.0132699	0.000978253	0.324362	_Other	_Other	ICA1-CCL19	Gene Pair
0.017127	0.00517469	0.271933	_Other	_Other	ICA1-MT1M	Gene Pair
0.0199195	0.00784159	0.224314	_Other	_Other	ICA1-TRAV2	Gene Pair
0.0659416	0.00540942	0.366557	_Other	_Other	ICA1-CHGB	Gene Pair
0.0153721	0.00079127	0.139608	_Other	_Other	ICA1-EGR4	Gene Pair
0.0323538	0.00340992	0.270529	_Other	_Other	ICA1-CCL13	Gene Pair
0.0185184	0	0.251854	_Other	_Other	ICA1-TRBV5.6	Gene Pair
0.0185752	0.00743586	0.279153	_Other	_Other	ICA1-TRBV24.1	Gene Pair
0.0275212	0	0.24236	_Other	_Other	ICA1-TRAV21	Gene Pair
0.0630494	0.00505553	0.336086	_Other	_Other	ICA1-PVALB	Gene Pair
0.0139281	0.00120651	0.350221	_Other	_Other	ICA1-BIRC5	Gene Pair
-0.0205111	0.000620058	0.323979	_Other	_Other	ICA1-IGJ	Gene Pair
-0.023889	0.00131641	0.176805	_Other	_Other	ICA1-IL3RA	Gene Pair
0.0138078	0.00812212	0.172601	_Other	_Other	ICA1-TRBV27	Gene Pair
0.0270384	0.00496479	0.119173	_Other	_Other	ICA1-IGHV1.2	Gene Pair
-0.0125452	0.00242697	0.21808	_Other	_Other	ICA1-CXCL11	Gene Pair
-0.0156063	0.0010917	0.015619	_Other	_Other	ICA1-SCT	Gene Pair
-0.0147406	0.00311278	0.135674	_Other	_Other	ICA1-IGLV6.57	Gene Pair
0.0271425	0.00654638	0.261412	_Other	_Other	ICA1-TRBV21.1	Gene Pair
-0.0125734	0.0155666	0.24814	_Other	_Other	ICA1-TRBV7.9	Gene Pair
0.0191748	0.00811278	0.1716	_Other	_Other	ICA1-RNU6.190P	Gene Pair
0.0268582	0.0014162	0.171797	_Other	_Other	ICA1-TRBV6.1	Gene Pair
0.0201047	0.00878036	0.206728	_Other	_Other	ICA1-TRBV5.1	Gene Pair
-0.0217125	0.00164293	0.320694	_Other	_Other	ICA1-IGKV1.12	Gene Pair
0.0182382	0	0.198477	_Other	_Other	ICA1-CCL7	Gene Pair
0.0223284	0.00482458	0.306067	_Other	_Other	ICA1-TRBV7.3	Gene Pair
0.0710172	0.00592872	0.446128	_Other	_Other	ICA1-IL21	Gene Pair
0.0260421	0.00289049	0.257795	_Other	_Other	ICA1-TRAV8.3	Gene Pair
0.0153054	0.00316689	0.0470915	_Other	_Other	ICA1-TRAV1.1	Gene Pair
0.036802	0	0.549516	_Other	_Other	ICA1-C1orf56	Gene Pair
-0.0204369	0	0.384024	_Other	_Other	ICA1-C1orf186	Gene Pair
0.0152086	0.00646535	0.226875	_Other	_Other	ICA1-TRBV4.1	Gene Pair
0.0149824	0.00137399	0.252966	_Other	_Other	ICA1-TRBV18	Gene Pair
-0.02886	0	0.449365	_Other	_Other	ICA1-C12orf75	Gene Pair
0.0162913	0.0049669	0.26144	_Other	_Other	ICA1-TRAV26.2	Gene Pair
-0.0210478	0	0.437822	_Other	_Other	ICA1-C15orf48	Gene Pair
0.0325033	0	0.473773	_Other	_Other	ICA1-C16orf54	Gene Pair
-0.0227228	0.00630394	0.334072	_Other	_Other	ICA1-IGLC1	Gene Pair
0.0165003	0.00351779	0.283614	_Other	_Other	ICA1-CCL3L1	Gene Pair
0.0137955	0	0.1892	_Other	_Other	ICA1-C19orf59	Gene Pair
0.0176386	0.00481834	0.280538	_Other	_Other	ICA1-IL8	Gene Pair
-0.0312469	0.0015923	0.554624	_Other	_Other	CD38-PDK4	Gene Pair
0.177683	0.00112967	0.823484	_Other	_Other	CD38-CD79B	Gene Pair
0.0130017	0.00209479	0.787173	_Other	_Other	CD38-IL32	Gene Pair
-0.0260419	0.00207598	0.610304	_Other	_Other	CD38-STAB1	Gene Pair
0.038023	0.00401282	0.731924	_Other	_Other	CD38-FYN	Gene Pair
-0.0367062	0.00144994	0.67778	_Other	_Other	CD38-PLAUR	Gene Pair
0.0405178	0.0032299	0.426164	_Other	_Other	CD38-ZBTB32	Gene Pair
-0.0470406	0.00120148	0.720507	_Other	_Other	CD38-TYROBP	Gene Pair
0.142176	0.00225583	0.510975	_Other	_Other	CD38-CD22	Gene Pair
-0.0387886	0.00150713	0.501749	_Other	_Other	CD38-SLC11A1	Gene Pair
0.0317611	0.00205317	0.840884	_Other	_Other	CD38-CD74	Gene Pair
0.0222967	0.00205243	0.833679	_Other	_Other	CD38-BIRC3	Gene Pair
0.19293	0.0039631	0.872382	_Other	_Other	CD38-SLAMF7	Gene Pair
0.0711856	0.0030333	0.645806	_Other	_Other	CD38-SH2D2A	Gene Pair
0.0500983	0.00274178	0.45321	_Other	_Other	CD38-IKZF2	Gene Pair
0.0125305	0.00162257	0.86391	_Other	_Other	CD38-GRN	Gene Pair
0.0198769	0.00609987	0.493719	_Other	_Other	CD38-MYOM2	Gene Pair
-0.0490146	0.00118261	0.531994	_Other	_Other	CD38-VCAN	Gene Pair
-0.0210956	0	0.586174	_Other	_Other	CD38-MSR1	Gene Pair
-0.0197967	0.00141067	0.755896	_Other	_Other	CD38-CAPG	Gene Pair
0.128493	0.00223907	0.870191	_Other	_Other	CD38-HERPUD1	Gene Pair
0.11873	0.00334113	0.829813	_Other	_Other	CD38-SYNE2	Gene Pair
0.0803332	0.00329422	0.876942	_Other	_Other	CD38-PRDM1	Gene Pair
0.108243	0.00180517	0.451365	_Other	_Other	CD38-CHI3L2	Gene Pair
-0.0125127	0.000254534	0.736196	_Other	_Other	CD38-SPI1	Gene Pair
0.139715	0.00209786	0.630471	_Other	_Other	CD38-STAG3	Gene Pair
0.114226	0.00364439	0.801266	_Other	_Other	CD38-CLEC2D	Gene Pair
-0.0153711	0.00217686	0.731243	_Other	_Other	CD38-RORA	Gene Pair
0.0904408	0.00308114	0.786474	_Other	_Other	CD38-TCOF1	Gene Pair
0.149764	0.00406357	0.766513	_Other	_Other	CD38-TFRC	Gene Pair
-0.0310017	0.00285857	0.510036	_Other	_Other	CD38-PTGS2	Gene Pair
0.0282047	0.00620323	0.503275	_Other	_Other	CD38-TXK	Gene Pair
-0.0166339	0.0011683	0.512916	_Other	_Other	CD38-FSCN1	Gene Pair
0.069295	0.00217425	0.77152	_Other	_Other	CD38-CST7	Gene Pair
0.0443462	0.00228429	0.522498	_Other	_Other	CD38-LAMP3	Gene Pair
0.0470004	0.00262145	0.775334	_Other	_Other	CD38-ITM2A	Gene Pair
0.0326563	0.00144094	0.819001	_Other	_Other	CD38-HSP90AA1	Gene Pair
0.115633	0.00200525	0.786623	_Other	_Other	CD38-MEF2C	Gene Pair
-0.0476747	0.00125851	0.563388	_Other	_Other	CD38-FCN1	Gene Pair
-0.0779868	0.00155016	0.830809	_Other	_Other	CD38-FTL	Gene Pair
0.100027	0.00515463	0.608388	_Other	_Other	CD38-SIRPG	Gene Pair
0.130933	0.00153225	0.587687	_Other	_Other	CD38-LAG3	Gene Pair
0.0626974	0.00258705	0.842389	_Other	_Other	CD38-RGS1	Gene Pair
0.0628565	0.00238535	0.765631	_Other	_Other	CD38-ICAM1	Gene Pair
-0.0838466	0	0.766329	_Other	_Other	CD38-LYZ	Gene Pair
0.0186317	0.00308907	0.472984	_Other	_Other	CD38-CD200	Gene Pair
0.0640694	0.000960937	0.655998	_Other	_Other	CD38-CLSPN	Gene Pair
0.0294635	0.00215687	0.818706	_Other	_Other	CD38-CREM	Gene Pair
-0.0334384	0.000922533	0.4864	_Other	_Other	CD38-TREM2	Gene Pair
0.140046	0.0017993	0.833217	_Other	_Other	CD38-DERL3	Gene Pair
-0.0211975	0.00219848	0.640779	_Other	_Other	CD38-LGALS2	Gene Pair
-0.0242472	0.000677406	0.79654	_Other	_Other	CD38-LGALS1	Gene Pair
0.10772	0.00181487	0.715208	_Other	_Other	CD38-CENPM	Gene Pair
0.0796419	0.00188108	0.898406	_Other	_Other	CD38-XBP1	Gene Pair
-0.015254	0.000314091	0.318445	_Other	_Other	CD38-TIMP3	Gene Pair
-0.0245872	0.000792901	0.676101	_Other	_Other	CD38-HMOX1	Gene Pair
0.0397989	0.00348982	0.541189	_Other	_Other	CD38-APOBEC3H	Gene Pair
0.083042	0.00377797	0.686686	_Other	_Other	CD38-IL2RB	Gene Pair
-0.0172923	0	0.287616	_Other	_Other	CD38-CTSG	Gene Pair
0.0776678	0.00316626	0.670325	_Other	_Other	CD38-GZMH	Gene Pair
0.121405	0.00214839	0.76818	_Other	_Other	CD38-GZMB	Gene Pair
0.0357518	0.00199173	0.718844	_Other	_Other	CD38-LGMN	Gene Pair
0.197772	0.00132169	0.500905	_Other	_Other	CD38-TCL1A	Gene Pair
-0.0388233	0.00181025	0.835221	_Other	_Other	CD38-NFKBIA	Gene Pair
-0.0263098	0.000476211	0.453311	_Other	_Other	CD38-MMP9	Gene Pair
0.124356	0.0017797	0.767016	_Other	_Other	CD38-CD40	Gene Pair
0.100654	0.00259134	0.720374	_Other	_Other	CD38-SLA2	Gene Pair
-0.0288283	0.000113611	0.668776	_Other	_Other	CD38-CTSZ	Gene Pair
-0.0618701	0.00141472	0.787729	_Other	_Other	CD38-CST3	Gene Pair
0.135829	0.0026797	0.877147	_Other	_Other	CD38-PIM2	Gene Pair
-0.036145	0.00250043	0.463908	_Other	_Other	CD38-CD40LG	Gene Pair
-0.0447269	0.000856496	0.753659	_Other	_Other	CD38-TIMP1	Gene Pair
0.0536902	0.00248612	0.833534	_Other	_Other	CD38-GLA	Gene Pair
0.0568836	0.00337456	0.486207	_Other	_Other	CD38-NDFIP2	Gene Pair
0.0174883	0.00213175	0.614159	_Other	_Other	CD38-TNFSF13B	Gene Pair
0.0564979	0.00194464	0.812416	_Other	_Other	CD38-ACP5	Gene Pair
-0.0346272	0.00131284	0.814894	_Other	_Other	CD38-RGCC	Gene Pair
0.0407075	0.00160521	0.637427	_Other	_Other	CD38-TSC22D1	Gene Pair
0.0877012	0.00270328	0.419004	_Other	_Other	CD38-SMPD3	Gene Pair
0.0405477	0.00209894	0.333407	_Other	_Other	CD38-FCER2	Gene Pair
0.0401734	0.00179476	0.596603	_Other	_Other	CD38-IL4I1	Gene Pair
0.0217947	0.00208724	0.819154	_Other	_Other	CD38-PLD3	Gene Pair
0.156235	0.00173155	0.839444	_Other	_Other	CD38-CD79A	Gene Pair
0.106887	0.00223191	0.747614	_Other	_Other	CD38-NKG7	Gene Pair
0.0418546	0.00214332	0.735227	_Other	_Other	CD38-TWISTNB	Gene Pair
-0.0308981	0.00209126	0.70409	_Other	_Other	CD38-CPVL	Gene Pair
-0.0131377	0.000775738	0.83008	_Other	_Other	CD38-HSPB1	Gene Pair
0.121171	0.00129533	0.699909	_Other	_Other	CD38-TSPAN13	Gene Pair
-0.0435412	0.00126658	0.577116	_Other	_Other	CD38-TMEM176B	Gene Pair
0.034053	0.0022512	0.460519	_Other	_Other	CD38-PTGDS	Gene Pair
0.0232799	0.00215032	0.559131	_Other	_Other	CD38-GATA3	Gene Pair
0.0158836	0.00191504	0.728159	_Other	_Other	CD38-LIPA	Gene Pair
0.0403	0.00196055	0.813554	_Other	_Other	CD38-PPIF	Gene Pair
0.0378308	0.00319422	0.560667	_Other	_Other	CD38-RASD1	Gene Pair
-0.0128849	0.0063846	0.149213	_Other	_Other	CD38-IL2	Gene Pair
0.0785546	0	0.849198	_Other	_Other	CD38-CTSC	Gene Pair
0.0431587	0.00354824	0.612648	_Other	_Other	CD38-CRTAM	Gene Pair
-0.0247914	0.00170048	0.685994	_Other	_Other	CD38-MS4A6A	Gene Pair
-0.0135157	0.00160811	0.596669	_Other	_Other	CD38-MS4A4A	Gene Pair
0.18752	0.00246631	0.735137	_Other	_Other	CD38-POU2AF1	Gene Pair
-0.0146354	0.00250557	0.789313	_Other	_Other	CD38-CD69	Gene Pair
-0.0188144	0.00188626	0.345798	_Other	_Other	CD38-IL23A	Gene Pair
0.0891315	0.00341288	0.673084	_Other	_Other	CD38-IFNG	Gene Pair
0.0651054	0.00168949	0.862996	_Other	_Other	CD38-GAPDH	Gene Pair
-0.0232287	0.00291254	0.71789	_Other	_Other	CD38-KLRB1	Gene Pair
-0.0382134	0.000956643	0.825379	_Other	_Other	CD38-SOD2	Gene Pair
0.0339973	0.00213313	0.678296	_Other	_Other	CD38-PHACTR1	Gene Pair
0.0619713	0	0.523633	_Other	_Other	CD38-BACH2	Gene Pair
-0.0241434	0.000737104	0.389588	_Other	_Other	CD38-SLC16A10	Gene Pair
-0.0241433	0.00179096	0.614491	_Other	_Other	CD38-VEGFA	Gene Pair
0.0138258	0.00276591	0.624837	_Other	_Other	CD38-FAM46A	Gene Pair
-0.0215153	0.00285835	0.579257	_Other	_Other	CD38-HBEGF	Gene Pair
0.0734639	0.00254093	0.653313	_Other	_Other	CD38-GZMK	Gene Pair
0.0395522	0.00484093	0.680427	_Other	_Other	CD38-ITK	Gene Pair
0.0608197	0.00277079	0.737841	_Other	_Other	CD38-PDE4D	Gene Pair
0.126641	0.00188438	0.867113	_Other	_Other	CD38-SMC4	Gene Pair
-0.0180133	0.00111328	0.536891	_Other	_Other	CD38-HES1	Gene Pair
0.0246227	0.00258588	0.474015	_Other	_Other	CD38-CISH	Gene Pair
-0.0302899	0.000833605	0.386236	_Other	_Other	CD38-CCL20	Gene Pair
0.0767976	0.00473139	0.704881	_Other	_Other	CD38-ZAP70	Gene Pair
-0.0308665	0.000977707	0.525537	_Other	_Other	CD38-FN1	Gene Pair
0.0466602	0.00164476	0.68223	_Other	_Other	CD38-GNLY	Gene Pair
-0.0365857	0.00310856	0.521112	_Other	_Other	CD38-IL1R2	Gene Pair
0.0418317	0.00519207	0.52857	_Other	_Other	CD38-IL18RAP	Gene Pair
0.0131914	0.00266919	0.531759	_Other	_Other	CD38-PASK	Gene Pair
0.0415436	0	0.836356	_Other	_Other	CD38-ID2	Gene Pair
0.0737374	0.00216759	0.841887	_Other	_Other	CD38-PLEK	Gene Pair
0.0657484	0.00354956	0.7243	_Other	_Other	CD38-THADA	Gene Pair
0.0427261	0.00237472	0.837917	_Other	_Other	CD38-RGS2	Gene Pair
0.0492648	0.00230213	0.704648	_Other	_Other	CD38-CD2	Gene Pair
0.0377249	0.00265051	0.623209	_Other	_Other	CD38-SLAMF1	Gene Pair
0.128923	0.00292772	0.744559	_Other	_Other	CD38-GBP1	Gene Pair
0.0202446	0.0041612	0.517057	_Other	_Other	CD38-CD160	Gene Pair
0.0758407	0.00145328	0.77493	_Other	_Other	CD38-ID3	Gene Pair
0.108452	0.00568532	0.536118	_Other	_Other	CD38-FASLG	Gene Pair
0.069995	0.00216136	0.251759	_Other	_Other	CD38-TNFSF4	Gene Pair
0.121205	0.00134278	0.822665	_Other	_Other	CD38-STMN1	Gene Pair
0.0260901	0.00196276	0.834914	_Other	_Other	CD38-CTSD	Gene Pair
-0.0174427	0.000969132	0.458007	_Other	_Other	CD38-NRP2	Gene Pair
-0.0164059	0.00231728	0.744259	_Other	_Other	CD38-SGK1	Gene Pair
-0.0457991	0.000480956	0.554367	_Other	_Other	CD38-SPP1	Gene Pair
0.0808882	0	0.830099	_Other	_Other	CD38-CCND2	Gene Pair
0.0258047	0.00289341	0.668373	_Other	_Other	CD38-NR4A3	Gene Pair
0.140712	0.00367316	0.569763	_Other	_Other	CD38-BCL11A	Gene Pair
0.105861	0.00320408	0.567225	_Other	_Other	CD38-IFIT3	Gene Pair
0.0672216	0.00304157	0.530685	_Other	_Other	CD38-IFIT2	Gene Pair
-0.0631233	0.00241585	0.840419	_Other	_Other	CD38-DUSP1	Gene Pair
0.0137682	0.00137562	0.83608	_Other	_Other	CD38-HSPH1	Gene Pair
0.0489274	0.00181683	0.777307	_Other	_Other	CD38-DUSP4	Gene Pair
-0.0500741	0.000729898	0.506144	_Other	_Other	CD38-CSTA	Gene Pair
0.0277354	0.00267907	0.655502	_Other	_Other	CD38-CCR2	Gene Pair
0.0907304	0.00254296	0.762016	_Other	_Other	CD38-TNFSF10	Gene Pair
0.0756348	0.00322368	0.793031	_Other	_Other	CD38-LY9	Gene Pair
0.0387427	0	0.580074	_Other	_Other	CD38-EGR2	Gene Pair
0.0174193	0.00249182	0.814932	_Other	_Other	CD38-NR4A1	Gene Pair
0.0701713	0.00138923	0.85446	_Other	_Other	CD38-TUBA1B	Gene Pair
0.0761663	0.00140962	0.8329	_Other	_Other	CD38-CKS2	Gene Pair
0.0685668	0.00121175	0.786064	_Other	_Other	CD38-HIST1H1D	Gene Pair
-0.0239177	0.00261379	0.499522	_Other	_Other	CD38-TREM1	Gene Pair
0.0528125	0.000855772	0.634823	_Other	_Other	CD38-SOX4	Gene Pair
0.029036	0.0117092	0.423715	_Other	_Other	CD38-KIR2DL1	Gene Pair
-0.0492033	0.00196004	0.619583	_Other	_Other	CD38-IL1B	Gene Pair
0.0620339	0.00150211	0.56247	_Other	_Other	CD38-TNFSF9	Gene Pair
-0.0192036	0.00119347	0.504831	_Other	_Other	CD38-C3	Gene Pair
-0.0509662	0.00139919	0.621517	_Other	_Other	CD38-CCR7	Gene Pair
0.151184	0.00228682	0.852436	_Other	_Other	CD38-IFI6	Gene Pair
-0.0167351	0	0.504333	_Other	_Other	CD38-CFP	Gene Pair
0.038635	0.00308437	0.650348	_Other	_Other	CD38-WDR60	Gene Pair
0.155011	0.000660765	0.530709	_Other	_Other	CD38-RGS13	Gene Pair
-0.0528783	0.00103514	0.749365	_Other	_Other	CD38-KLF2	Gene Pair
0.0622606	0.00259298	0.896425	_Other	_Other	CD38-TUBA4A	Gene Pair
-0.025071	0.00171425	0.759301	_Other	_Other	CD38-FGL2	Gene Pair
-0.0362699	0.00190214	0.842714	_Other	_Other	CD38-ZFP36	Gene Pair
0.0816544	0.0012711	0.516128	_Other	_Other	CD38-SPINK2	Gene Pair
0.152057	0.00104008	0.519684	_Other	_Other	CD38-VPREB3	Gene Pair
-0.0209266	0.00134043	0.73408	_Other	_Other	CD38-CD68	Gene Pair
-0.035248	0.000807322	0.50828	_Other	_Other	CD38-RNASE1	Gene Pair
-0.0149246	0.00182213	0.401725	_Other	_Other	CD38-CDKN1C	Gene Pair
-0.0398972	0.000616719	0.605423	_Other	_Other	CD38-APOE	Gene Pair
-0.0290313	0.000508914	0.617965	_Other	_Other	CD38-APOC1	Gene Pair
0.0404239	0.00288593	0.781511	_Other	_Other	CD38-ZNF331	Gene Pair
0.0839395	0.00133509	0.707216	_Other	_Other	CD38-TOP2A	Gene Pair
-0.0281389	0.00131511	0.804998	_Other	_Other	CD38-LGALS3	Gene Pair
-0.0225903	0.00179923	0.830451	_Other	_Other	CD38-DNAJB1	Gene Pair
0.147457	0.00205418	0.65217	_Other	_Other	CD38-FCRLA	Gene Pair
0.0595208	0.00208879	0.536426	_Other	_Other	CD38-SERPINF1	Gene Pair
0.0144592	0.000367436	0.523541	_Other	_Other	CD38-JCHAIN	Gene Pair
-0.0224658	0.0017897	0.601401	_Other	_Other	CD38-CLEC10A	Gene Pair
0.102673	0.00145408	0.809191	_Other	_Other	CD38-PCNA	Gene Pair
0.0779229	0.00170561	0.727269	_Other	_Other	CD38-ALOX5AP	Gene Pair
-0.012492	0.000935123	0.330947	_Other	_Other	CD38-LYVE1	Gene Pair
0.0789152	0.00215586	0.871568	_Other	_Other	CD38-FKBP11	Gene Pair
0.129175	0.00400341	0.497642	_Other	_Other	CD38-RSAD2	Gene Pair
0.0687658	0	0.703302	_Other	_Other	CD38-KLRD1	Gene Pair
0.0345615	0.00269862	0.465072	_Other	_Other	CD38-KLRC1	Gene Pair
-0.0597144	0.00170843	0.736512	_Other	_Other	CD38-ANXA1	Gene Pair
-0.0310134	0.000883898	0.629299	_Other	_Other	CD38-CTSL	Gene Pair
0.138628	0.00374425	0.801328	_Other	_Other	CD38-ADAM19	Gene Pair
0.150594	0.00343316	0.735667	_Other	_Other	CD38-HAVCR2	Gene Pair
0.149712	0.00505617	0.689211	_Other	_Other	CD38-OASL	Gene Pair
-0.0182963	0	0.224844	_Other	_Other	CD38-NT5E	Gene Pair
-0.0337404	0.00154293	0.787125	_Other	_Other	CD38-GLUL	Gene Pair
0.102216	0.002556	0.832469	_Other	_Other	CD38-ITM2C	Gene Pair
-0.0222918	0.000773874	0.400711	_Other	_Other	CD38-CYP27A1	Gene Pair
0.0254799	0.00232457	0.69847	_Other	_Other	CD38-TBC1D4	Gene Pair
-0.0321824	0.00122865	0.565606	_Other	_Other	CD38-GPNMB	Gene Pair
-0.012567	0.000938142	0.366582	_Other	_Other	CD38-IL6	Gene Pair
0.0630768	0.00474549	0.70046	_Other	_Other	CD38-AOAH	Gene Pair
0.0974113	0.00126902	0.552051	_Other	_Other	CD38-BLK	Gene Pair
0.0402702	0.000916832	0.838287	_Other	_Other	CD38-TXN	Gene Pair
-0.0226269	0.00221869	0.668854	_Other	_Other	CD38-KLF4	Gene Pair
0.0900186	0	0.715377	_Other	_Other	CD38-SIT1	Gene Pair
0.129678	0.00364547	0.678113	_Other	_Other	CD38-CD72	Gene Pair
0.12462	0.00234229	0.797959	_Other	_Other	CD38-IRF4	Gene Pair
-0.0590921	0.000770403	0.752468	_Other	_Other	CD38-IER3	Gene Pair
0.0341446	0.00294032	0.675602	_Other	_Other	CD38-RNF144B	Gene Pair
0.0196918	0.00549255	0.563233	_Other	_Other	CD38-FGFBP2	Gene Pair
-0.0293751	0.0016543	0.506497	_Other	_Other	CD38-SLCO2B1	Gene Pair
0.0824934	0	0.525568	_Other	_Other	CD38-SYTL2	Gene Pair
0.0387846	0.00148673	0.419748	_Other	_Other	CD38-FXYD2	Gene Pair
0.0756673	0.00211447	0.784069	_Other	_Other	CD38-GCHFR	Gene Pair
0.149882	0.00359686	0.616623	_Other	_Other	CD38-IFI44L	Gene Pair
-0.0160735	0.00286242	0.445868	_Other	_Other	CD38-CH25H	Gene Pair
0.0696033	0.00131689	0.778472	_Other	_Other	CD38-DUSP5	Gene Pair
0.0827006	0.00201453	0.73163	_Other	_Other	CD38-KIF20B	Gene Pair
0.10502	0.00292956	0.814561	_Other	_Other	CD38-ENTPD1	Gene Pair
0.074137	0.00486299	0.669	_Other	_Other	CD38-STAT4	Gene Pair
-0.0159861	0.00167428	0.598371	_Other	_Other	CD38-SLC40A1	Gene Pair
0.0358964	0.00408761	0.590404	_Other	_Other	CD38-ARHGAP24	Gene Pair
0.100787	0.00326323	0.714582	_Other	_Other	CD38-HERC5	Gene Pair
-0.0299756	0.00286873	0.451044	_Other	_Other	CD38-LEF1	Gene Pair
0.0463559	0.00449647	0.554511	_Other	_Other	CD38-KLRG1	Gene Pair
0.12787	0.00238871	0.825103	_Other	_Other	CD38-CD27	Gene Pair
0.0175048	0.00146237	0.700001	_Other	_Other	CD38-PHLDA1	Gene Pair
-0.0173007	0.00263514	0.731703	_Other	_Other	CD38-DUSP6	Gene Pair
0.140521	0.00283011	0.881475	_Other	_Other	CD38-WARS	Gene Pair
-0.0158514	0.00200686	0.745328	_Other	_Other	CD38-BCL2A1	Gene Pair
0.190933	0.00251395	0.709513	_Other	_Other	CD38-NEIL1	Gene Pair
0.0335708	0.00298351	0.624693	_Other	_Other	CD38-DNAJA4	Gene Pair
0.0247733	0.00383136	0.635463	_Other	_Other	CD38-ITGAX	Gene Pair
0.155917	0.00247901	0.796642	_Other	_Other	CD38-IRF8	Gene Pair
0.0844458	0.00455113	0.786645	_Other	_Other	CD38-TOB1	Gene Pair
0.0662612	0.00377666	0.752587	_Other	_Other	CD38-SKAP1	Gene Pair
0.0610523	0.00287565	0.801748	_Other	_Other	CD38-PMAIP1	Gene Pair
-0.0138949	0.000883548	0.787419	_Other	_Other	CD38-IFITM3	Gene Pair
-0.0396314	0.00177702	0.700388	_Other	_Other	CD38-FCGR2A	Gene Pair
0.132629	0.00304457	0.665112	_Other	_Other	CD38-FCRL5	Gene Pair
0.0619896	0.00209446	0.628028	_Other	_Other	CD38-RGS16	Gene Pair
-0.0458088	0.000640021	0.469441	_Other	_Other	CD38-S100A8	Gene Pair
-0.0412154	0.000585751	0.771538	_Other	_Other	CD38-RHOB	Gene Pair
0.0495026	0	0.707256	_Other	_Other	CD38-PLAC8	Gene Pair
0.0940011	0.00118544	0.723016	_Other	_Other	CD38-CCNA2	Gene Pair
0.0193114	0.00325043	0.449309	_Other	_Other	CD38-PLK2	Gene Pair
0.0970073	0.00225802	0.767654	_Other	_Other	CD38-GZMA	Gene Pair
-0.0194027	0.00141463	0.448464	_Other	_Other	CD38-PLA2G7	Gene Pair
0.0514265	0	0.628571	_Other	_Other	CD38-SCML4	Gene Pair
0.0817307	0.00127661	0.663239	_Other	_Other	CD38-MKI67	Gene Pair
-0.020142	0.00140573	0.594752	_Other	_Other	CD38-ADM	Gene Pair
-0.0314913	0.00159699	0.565919	_Other	_Other	CD38-SESN3	Gene Pair
0.0216574	0.00726053	0.577917	_Other	_Other	CD38-KLRF1	Gene Pair
0.062513	0.00262823	0.838288	_Other	_Other	CD38-ARID5B	Gene Pair
0.0403574	0.00320592	0.412517	_Other	_Other	CD38-PRSS23	Gene Pair
0.0129384	0.00238205	0.702837	_Other	_Other	CD38-ACSL1	Gene Pair
-0.0142385	0.00127623	0.711566	_Other	_Other	CD38-BAG3	Gene Pair
0.0290964	0.00194252	0.611248	_Other	_Other	CD38-BANK1	Gene Pair
0.048782	0.00276392	0.812116	_Other	_Other	CD38-NR4A2	Gene Pair
0.0595386	0.00427524	0.712199	_Other	_Other	CD38-CD96	Gene Pair
0.0801897	0.0024484	0.682918	_Other	_Other	CD38-CD8A	Gene Pair
0.0424953	0.00111821	0.700909	_Other	_Other	CD38-DNAAF1	Gene Pair
0.106613	0.00366296	0.803546	_Other	_Other	CD38-GBP5	Gene Pair
0.0418723	0.0031784	0.679971	_Other	_Other	CD38-OXNAD1	Gene Pair
0.117691	0.00274404	0.664529	_Other	_Other	CD38-TTN	Gene Pair
-0.0338285	0.00139713	0.557567	_Other	_Other	CD38-VSIG4	Gene Pair
0.0443681	0	0.512917	_Other	_Other	CD38-PPP2R2B	Gene Pair
0.10312	0	0.668019	_Other	_Other	CD38-MS4A1	Gene Pair
-0.020109	0.00225437	0.842645	_Other	_Other	CD38-TSC22D3	Gene Pair
0.200479	0.00290765	0.811045	_Other	_Other	CD38-MX1	Gene Pair
-0.0146664	0.00218022	0.489734	_Other	_Other	CD38-CD1E	Gene Pair
-0.0324552	0.00155734	0.711155	_Other	_Other	CD38-FCER1G	Gene Pair
-0.0396881	0.00149636	0.655351	_Other	_Other	CD38-C1QC	Gene Pair
0.0679626	0.00264799	0.70749	_Other	_Other	CD38-SPON2	Gene Pair
0.0283765	0.00148906	0.545092	_Other	_Other	CD38-TNFRSF13C	Gene Pair
-0.0170352	0.000756517	0.833966	_Other	_Other	CD38-CSTB	Gene Pair
0.0772778	0	0.693908	_Other	_Other	CD38-CD3G	Gene Pair
-0.0484548	0.000851403	0.746225	_Other	_Other	CD38-LMNA	Gene Pair
0.101448	0	0.595565	_Other	_Other	CD38-FCRL3	Gene Pair
-0.036469	0.00199483	0.717275	_Other	_Other	CD38-CXCL16	Gene Pair
-0.0289227	0.00229456	0.490715	_Other	_Other	CD38-NLRP3	Gene Pair
-0.0384885	0.00178618	0.768637	_Other	_Other	CD38-IER5	Gene Pair
-0.0499442	0.000668317	0.518021	_Other	_Other	CD38-S100A9	Gene Pair
0.0584619	0.0037416	0.472886	_Other	_Other	CD38-EOMES	Gene Pair
0.0277368	0.00318399	0.59547	_Other	_Other	CD38-TRAT1	Gene Pair
0.0879554	0.00421578	0.429151	_Other	_Other	CD38-FCRL1	Gene Pair
-0.0347109	0.0015954	0.636836	_Other	_Other	CD38-MNDA	Gene Pair
0.116765	0.00501876	0.735149	_Other	_Other	CD38-PYHIN1	Gene Pair
0.0623646	0	0.568887	_Other	_Other	CD38-CTLA4	Gene Pair
0.0246908	0.0031628	0.604843	_Other	_Other	CD38-ICOS	Gene Pair
0.13115	0.00126647	0.780861	_Other	_Other	CD38-SMIM14	Gene Pair
0.0177455	0.00349799	0.445225	_Other	_Other	CD38-SPRY1	Gene Pair
0.114219	0.00143156	0.822311	_Other	_Other	CD38-HMGB2	Gene Pair
0.080902	0.00126977	0.645452	_Other	_Other	CD38-MAD2L1	Gene Pair
-0.0203375	0.000611653	0.827227	_Other	_Other	CD38-CITED2	Gene Pair
0.0542855	0.0046273	0.618367	_Other	_Other	CD38-SAMD3	Gene Pair
0.107098	0.00145923	0.809157	_Other	_Other	CD38-PTTG1	Gene Pair
0.048497	0.0025646	0.748944	_Other	_Other	CD38-SYTL3	Gene Pair
0.0710453	0.00101925	0.800282	_Other	_Other	CD38-FABP5	Gene Pair
0.0346044	0	0.581336	_Other	_Other	CD38-GEM	Gene Pair
0.0171739	0.00169923	0.615167	_Other	_Other	CD38-ABCA1	Gene Pair
-0.0138947	0.00172936	0.692301	_Other	_Other	CD38-FBP1	Gene Pair
-0.02753	0.00017911	0.430849	_Other	_Other	CD38-MID1IP1	Gene Pair
0.0149495	0.00239126	0.377926	_Other	_Other	CD38-SLC18A2	Gene Pair
0.043067	0.00140745	0.641663	_Other	_Other	CD38-IFI27	Gene Pair
-0.0172467	0	0.273977	_Other	_Other	CD38-HTRA1	Gene Pair
0.0673997	0.0021979	0.599609	_Other	_Other	CD38-PLD4	Gene Pair
0.112697	0.00224469	0.835917	_Other	_Other	CD38-MCM7	Gene Pair
-0.0269863	0	0.482	_Other	_Other	CD38-CLEC4E	Gene Pair
0.12574	0.000403742	0.430566	_Other	_Other	CD38-KIAA0101	Gene Pair
-0.0429254	0.00184256	0.639384	_Other	_Other	CD38-MS4A7	Gene Pair
0.07919	0.00437269	0.713769	_Other	_Other	CD38-MEI1	Gene Pair
0.041952	0.00245749	0.73911	_Other	_Other	CD38-CD3D	Gene Pair
0.0939088	0.00118944	0.394142	_Other	_Other	CD38-FAM129C	Gene Pair
0.0446919	0.003629	0.624264	_Other	_Other	CD38-AXL	Gene Pair
0.0844558	0.00348474	0.714905	_Other	_Other	CD38-NFKBID	Gene Pair
0.013783	0.00327282	0.516893	_Other	_Other	CD38-LAIR2	Gene Pair
0.0398286	0.00433292	0.432306	_Other	_Other	CD38-TMIGD2	Gene Pair
0.0347171	0.00296918	0.619822	_Other	_Other	CD38-CYB5D2	Gene Pair
0.106518	0	0.702064	_Other	_Other	CD38-TK1	Gene Pair
-0.0973012	0.00140224	0.835815	_Other	_Other	CD38-FTH1	Gene Pair
0.0385415	0.00206551	0.852325	_Other	_Other	CD38-DDIT4	Gene Pair
0.0263116	0.00580036	0.511938	_Other	_Other	CD38-PTGDR	Gene Pair
0.0621498	0.00140924	0.817854	_Other	_Other	CD38-HIST1H1E	Gene Pair
0.0308623	0.00371447	0.544377	_Other	_Other	CD38-FILIP1L	Gene Pair
0.0322386	0	0.670471	_Other	_Other	CD38-LDLRAD4	Gene Pair
-0.108131	0.00108693	0.710352	_Other	_Other	CD38-IL7R	Gene Pair
0.0270522	0	0.591296	_Other	_Other	CD38-CXCL10	Gene Pair
0.0228803	0.00433589	0.641273	_Other	_Other	CD38-ADRB2	Gene Pair
0.018375	0.00239839	0.829683	_Other	_Other	CD38-RNASE6	Gene Pair
-0.0601105	0.00164391	0.618464	_Other	_Other	CD38-CXCL8	Gene Pair
0.0679808	0.00185373	0.570063	_Other	_Other	CD38-RASSF6	Gene Pair
0.027996	0.00144963	0.832659	_Other	_Other	CD38-CD52	Gene Pair
0.09994	0	0.591136	_Other	_Other	CD38-CLIC3	Gene Pair
0.0961502	0	0.668697	_Other	_Other	CD38-CDK1	Gene Pair
-0.0710988	0.00232623	0.841724	_Other	_Other	CD38-FOS	Gene Pair
0.013915	0	0.340786	_Other	_Other	CD38-KRT86	Gene Pair
-0.0510296	0.000994364	0.611534	_Other	_Other	CD38-CD14	Gene Pair
0.197376	0.00235315	0.783344	_Other	_Other	CD38-MZB1	Gene Pair
-0.0171777	0.00324128	0.522898	_Other	_Other	CD38-S1PR1	Gene Pair
-0.0366675	0	0.577939	_Other	_Other	CD38-FPR1	Gene Pair
-0.0632247	0	0.818785	_Other	_Other	CD38-JUNB	Gene Pair
0.0775737	0.00282139	0.634027	_Other	_Other	CD38-HOPX	Gene Pair
0.0245625	0.00333967	0.49517	_Other	_Other	CD38-ENC1	Gene Pair
-0.015652	0.00212693	0.601627	_Other	_Other	CD38-GPR34	Gene Pair
0.0908184	0.00124913	0.671773	_Other	_Other	CD38-RRM2	Gene Pair
0.0738426	0.00367346	0.61633	_Other	_Other	CD38-CD8B	Gene Pair
0.0596835	0.00371272	0.651934	_Other	_Other	CD38-CXCR6	Gene Pair
0.0990192	0.00336762	0.744882	_Other	_Other	CD38-CTSW	Gene Pair
0.0315342	0.00284063	0.505593	_Other	_Other	CD38-THEMIS	Gene Pair
0.01315	0.00224867	0.683113	_Other	_Other	CD38-CYSLTR1	Gene Pair
0.0844709	0.00126803	0.795115	_Other	_Other	CD38-CKS1B	Gene Pair
-0.0425856	0.0012739	0.698762	_Other	_Other	CD38-C1QB	Gene Pair
-0.0479447	0.00127554	0.734048	_Other	_Other	CD38-C1QA	Gene Pair
-0.0288968	0.00225059	0.512442	_Other	_Other	CD38-OLR1	Gene Pair
0.0339727	0.000819473	0.557519	_Other	_Other	CD38-PPP1R14B	Gene Pair
0.0149362	0.000756622	0.645169	_Other	_Other	CD38-CD7	Gene Pair
0.144689	0.00265624	0.533567	_Other	_Other	CD38-GCSAM	Gene Pair
0.0798435	0.00408335	0.475844	_Other	_Other	CD38-P2RY14	Gene Pair
0.0359914	0.00409059	0.655187	_Other	_Other	CD38-GPR171	Gene Pair
0.0981965	0.000526172	0.760668	_Other	_Other	CD38-MARCKSL1	Gene Pair
0.0430784	0.00305577	0.537795	_Other	_Other	CD38-GAPT	Gene Pair
0.0342979	0.0014252	0.627453	_Other	_Other	CD38-A2M	Gene Pair
-0.0137777	0	0.467171	_Other	_Other	CD38-NUPR1	Gene Pair
0.0126257	0.00306848	0.36167	_Other	_Other	CD38-ZNF683	Gene Pair
0.0681494	0.000764436	0.734153	_Other	_Other	CD38-BASP1	Gene Pair
0.14529	0.00281873	0.627941	_Other	_Other	CD38-CD19	Gene Pair
-0.031019	0.00181205	0.648468	_Other	_Other	CD38-CD163	Gene Pair
-0.0628419	0.00107082	0.843776	_Other	_Other	CD38-JUN	Gene Pair
0.0153001	0.00213755	0.766679	_Other	_Other	CD38-ZFAND2A	Gene Pair
0.0166655	0.00156083	0.568139	_Other	_Other	CD38-THBD	Gene Pair
0.0140636	0.00504154	0.371195	_Other	_Other	CD38-CPNE7	Gene Pair
0.064304	0.00181236	0.798072	_Other	_Other	CD38-TMEM107	Gene Pair
0.0478905	0.00361548	0.762104	_Other	_Other	CD38-GIMAP7	Gene Pair
0.0338915	0.00174001	0.644608	_Other	_Other	CD38-FUCA1	Gene Pair
0.034183	0.00154585	0.842381	_Other	_Other	CD38-HLA.DQB1	Gene Pair
-0.0271292	0.00147402	0.439074	_Other	_Other	CD38-FCER1A	Gene Pair
0.0357465	0.0023818	0.820518	_Other	_Other	CD38-MYADM	Gene Pair
0.04882	0.00248127	0.789729	_Other	_Other	CD38-HIST1H2AC	Gene Pair
0.126351	0.00366056	0.685703	_Other	_Other	CD38-PRF1	Gene Pair
0.023868	0.00563229	0.450633	_Other	_Other	CD38-S1PR5	Gene Pair
0.0906718	0.00187902	0.875806	_Other	_Other	CD38-SSR4	Gene Pair
0.0450101	0.00746411	0.623477	_Other	_Other	CD38-FCRL6	Gene Pair
0.0643168	0.00318257	0.575576	_Other	_Other	CD38-F2R	Gene Pair
0.0651359	0.00351211	0.726111	_Other	_Other	CD38-TIGIT	Gene Pair
-0.0275994	0.000904204	0.546221	_Other	_Other	CD38-VMO1	Gene Pair
0.0858736	0.00355219	0.768585	_Other	_Other	CD38-LCK	Gene Pair
0.0793314	0.0031727	0.664149	_Other	_Other	CD38-CADM1	Gene Pair
0.091007	0.00265368	0.825921	_Other	_Other	CD38-FAM46C	Gene Pair
0.0771235	0.0054619	0.556017	_Other	_Other	CD38-KLRC4	Gene Pair
0.0591085	0	0.67949	_Other	_Other	CD38-SH2D1A	Gene Pair
0.036884	0	0.78745	_Other	_Other	CD38-TSPYL2	Gene Pair
0.0229302	0.00384688	0.298859	_Other	_Other	CD38-PCDH9	Gene Pair
0.0636868	0.0016373	0.609019	_Other	_Other	CD38-CLECL1	Gene Pair
0.0672676	0.00108463	0.606575	_Other	_Other	CD38-HIST1H1B	Gene Pair
0.0429699	0.00224952	0.371779	_Other	_Other	CD38-CSF1	Gene Pair
0.0378127	0.00151857	0.575293	_Other	_Other	CD38-PTP4A3	Gene Pair
-0.0126264	0.00199285	0.776775	_Other	_Other	CD38-SOCS3	Gene Pair
0.0233697	0.00328264	0.71028	_Other	_Other	CD38-TMEM173	Gene Pair
0.0290097	0.00333892	0.398672	_Other	_Other	CD38-NELL2	Gene Pair
0.13783	0	0.833015	_Other	_Other	CD38-IRF7	Gene Pair
0.0545277	0.00274714	0.460785	_Other	_Other	CD38-MYBL1	Gene Pair
0.0415636	0.0025234	0.836672	_Other	_Other	CD38-IFITM1	Gene Pair
0.0658145	0	0.238947	_Other	_Other	CD38-KRT5	Gene Pair
-0.0194735	0.00202575	0.38811	_Other	_Other	CD38-CD300E	Gene Pair
0.0244489	0.00201495	0.77075	_Other	_Other	CD38-INSIG1	Gene Pair
0.103685	0.00358503	0.774572	_Other	_Other	CD38-CXCR3	Gene Pair
-0.0125979	0.00111848	0.620522	_Other	_Other	CD38-TNFRSF4	Gene Pair
0.0638808	0.00282825	0.833649	_Other	_Other	CD38-CMC1	Gene Pair
-0.021299	0.000516117	0.717273	_Other	_Other	CD38-MT1X	Gene Pair
-0.0184874	0.00156077	0.532393	_Other	_Other	CD38-FPR3	Gene Pair
0.0137499	0.0035855	0.772721	_Other	_Other	CD38-MAGEH1	Gene Pair
0.149678	0.00251382	0.830031	_Other	_Other	CD38-ISG15	Gene Pair
0.0748113	0.00188023	0.841669	_Other	_Other	CD38-HIST1H1C	Gene Pair
0.10946	0.00463243	0.620168	_Other	_Other	CD38-PDCD1	Gene Pair
0.0224569	0.00222052	0.724175	_Other	_Other	CD38-SELL	Gene Pair
0.0276104	0.0023307	0.693957	_Other	_Other	CD38-FAM26F	Gene Pair
0.0692312	0.00147406	0.83928	_Other	_Other	CD38-HLA.DRB1	Gene Pair
0.0295512	0	0.478408	_Other	_Other	CD38-AKR1C3	Gene Pair
-0.0723449	0.00128753	0.802449	_Other	_Other	CD38-S100A4	Gene Pair
0.0912013	0.00135688	0.861169	_Other	_Other	CD38-TUBB	Gene Pair
0.124273	0.00199554	0.774064	_Other	_Other	CD38-TCF4	Gene Pair
0.077506	0	0.80916	_Other	_Other	CD38-HLA.DQA1	Gene Pair
0.0909232	0.00586286	0.589183	_Other	_Other	CD38-DTHD1	Gene Pair
0.0492583	0.000785644	0.833448	_Other	_Other	CD38-HIST1H4C	Gene Pair
-0.0577157	0.00138116	0.675896	_Other	_Other	CD38-SERPINA1	Gene Pair
-0.0159227	0.00148742	0.417083	_Other	_Other	CD38-TPSB2	Gene Pair
-0.0413121	0.00149809	0.568143	_Other	_Other	CD38-C5AR1	Gene Pair
0.019666	0.00208662	0.64606	_Other	_Other	CD38-MPEG1	Gene Pair
-0.0460123	0.0016182	0.597532	_Other	_Other	CD38-CFD	Gene Pair
0.0215915	0.00110558	0.649435	_Other	_Other	CD38-MT1F	Gene Pair
0.0607173	0.00187188	0.827208	_Other	_Other	CD38-HLA.DRB5	Gene Pair
0.0518376	0.00310912	0.717152	_Other	_Other	CD38-CD247	Gene Pair
0.13478	0.00304149	0.697038	_Other	_Other	CD38-TOX	Gene Pair
0.0867849	0.00206753	0.645139	_Other	_Other	CD38-PRC1	Gene Pair
-0.0547731	0.000823164	0.599499	_Other	_Other	CD38-MAFB	Gene Pair
0.0560653	0.00201158	0.824053	_Other	_Other	CD38-HLA.DRA	Gene Pair
-0.0296883	0.00129705	0.83386	_Other	_Other	CD38-HSPA1B	Gene Pair
-0.0385288	0.000982921	0.814359	_Other	_Other	CD38-HSPA1A	Gene Pair
-0.0643381	0.00134628	0.723943	_Other	_Other	CD38-AIF1	Gene Pair
0.0279625	0.00318572	0.599862	_Other	_Other	CD38-NCR3	Gene Pair
-0.0465309	0.00100226	0.661211	_Other	_Other	CD38-LST1	Gene Pair
0.0462861	0.00424144	0.494922	_Other	_Other	CD38-KLRC2	Gene Pair
0.038602	0.0018923	0.810694	_Other	_Other	CD38-ANKRD28	Gene Pair
0.0473295	0.00140753	0.818359	_Other	_Other	CD38-IGKC	Gene Pair
0.0276779	0.00140512	0.728412	_Other	_Other	CD38-IGLC2	Gene Pair
0.037775	0.00181418	0.738951	_Other	_Other	CD38-IGLC3	Gene Pair
0.0798242	0.00268951	0.557312	_Other	_Other	CD38-IGLC7	Gene Pair
0.0805331	0.00457277	0.660795	_Other	_Other	CD38-TRGC1	Gene Pair
0.0597679	0.00469262	0.514854	_Other	_Other	CD38-TRGV9	Gene Pair
-0.0333944	0.000307112	0.317102	_Other	_Other	CD38-TRBC1	Gene Pair
0.057829	0.00328789	0.79433	_Other	_Other	CD38-TRBC2	Gene Pair
0.0340862	0.00449104	0.152725	_Other	_Other	CD38-TRAV12.2	Gene Pair
0.0180143	0.00411733	0.155374	_Other	_Other	CD38-TRAV20	Gene Pair
0.0138042	0.0117095	0.224465	_Other	_Other	CD38-TRAV24	Gene Pair
0.0174059	0.00572945	0.273855	_Other	_Other	CD38-TRAV27	Gene Pair
0.0511356	0.00714182	0.538355	_Other	_Other	CD38-TRDC	Gene Pair
0.0616194	0.0024558	0.82941	_Other	_Other	CD38-IGHG1	Gene Pair
0.0631325	0.00353636	0.435888	_Other	_Other	CD38-IGHD	Gene Pair
0.0747785	0.00312268	0.780073	_Other	_Other	CD38-IGHM	Gene Pair
0.0853107	0	0.698837	_Other	_Other	CD38-LBH	Gene Pair
0.0393577	0.00350439	0.688447	_Other	_Other	CD38-LAT	Gene Pair
0.0408414	0.00298996	0.347509	_Other	_Other	CD38-ITGA1	Gene Pair
-0.0502317	0.000942426	0.61064	_Other	_Other	CD38-CEBPD	Gene Pair
-0.0305435	0.00311844	0.308444	_Other	_Other	CD38-FXYD7	Gene Pair
0.0656453	0.00177049	0.818695	_Other	_Other	CD38-HLA.DPB1	Gene Pair
0.0266486	0	0.763784	_Other	_Other	CD38-EPB41L4A.AS1	Gene Pair
0.102352	0.000968602	0.364875	_Other	_Other	CD38-AC079767.4	Gene Pair
-0.048457	8.12213e-05	0.317197	_Other	_Other	CD38-LINC01272	Gene Pair
0.0579138	0.00336334	0.649961	_Other	_Other	CD38-MIAT	Gene Pair
0.0845547	0.00116589	0.484539	_Other	_Other	CD38-KIAA0125	Gene Pair
0.0530383	0.0037033	0.395003	_Other	_Other	CD38-LTA	Gene Pair
0.0736954	0.00660169	0.649379	_Other	_Other	CD38-TRGC2	Gene Pair
0.0215749	0.00107367	0.684895	_Other	_Other	CD38-LTB	Gene Pair
0.0978813	0.00540758	0.658072	_Other	_Other	CD38-PATL2	Gene Pair
0.0807477	0.00164094	0.840553	_Other	_Other	CD38-HLA.DPA1	Gene Pair
0.0714448	0.00288118	0.722188	_Other	_Other	CD38-HLA.DQB2	Gene Pair
-0.0160058	0.0037498	0.334763	_Other	_Other	CD38-LINC00892	Gene Pair
-0.0405876	0	0.845196	_Other	_Other	CD38-GPX1	Gene Pair
0.0608698	0	0.755791	_Other	_Other	CD38-MIR155HG	Gene Pair
0.0512755	0.00690123	0.374083	_Other	_Other	CD38-RP11.693N9.2	Gene Pair
0.0193662	0.00310764	0.33871	_Other	_Other	CD38-AC092580.4	Gene Pair
0.0456762	0.00291878	0.595238	_Other	_Other	CD38-BHLHE40.AS1	Gene Pair
0.0148859	0.00600183	0.378132	_Other	_Other	CD38-SNORD13	Gene Pair
0.141073	0.00361984	0.874658	_Other	_Other	CD38-APOBEC3G	Gene Pair
0.071551	0.00446584	0.373775	_Other	_Other	CD38-PEG10	Gene Pair
0.0414528	0.00513054	0.408347	_Other	_Other	CD38-KIR2DL3	Gene Pair
0.0254771	0.00114656	0.851345	_Other	_Other	CD38-NEAT1	Gene Pair
-0.0229109	0.000507923	0.428782	_Other	_Other	CD38-SEPP1	Gene Pair
-0.0737281	0.00178571	0.695961	_Other	_Other	CD38-MALAT1	Gene Pair
0.0500978	0.000816825	0.599942	_Other	_Other	CD38-AL928768.3	Gene Pair
0.0613932	0.00440638	0.464472	_Other	_Other	CD38-RP11.291B21.2	Gene Pair
0.0262528	0.00399648	0.712551	_Other	_Other	CD38-RP11.1143G9.4	Gene Pair
-0.0239155	0.0016985	0.38392	_Other	_Other	CD38-CLEC5A	Gene Pair
0.0322921	0.00104207	0.389739	_Other	_Other	CD38-RPPH1	Gene Pair
-0.0283897	0.00196485	0.594037	_Other	_Other	CD38-MRC1	Gene Pair
0.0159354	0.00233793	0.653601	_Other	_Other	CD38-CTA.29F11.1	Gene Pair
0.0446178	0.00749895	0.391624	_Other	_Other	CD38-RP5.1028K7.2	Gene Pair
-0.0243149	0	0.66917	_Other	_Other	CD38-CTD.3252C9.4	Gene Pair
0.104828	0.00388222	0.788173	_Other	_Other	CD38-AC006129.2	Gene Pair
0.0154322	0.0014597	0.82755	_Other	_Other	CD38-MTRNR2L12	Gene Pair
0.12232	0.0030586	0.515445	_Other	_Other	CD38-SPIB	Gene Pair
0.0160739	0.00625963	0.486223	_Other	_Other	CD38-RP6.91H8.3	Gene Pair
0.0924645	0.00362511	0.730714	_Other	_Other	CD38-RP11.138A9.1	Gene Pair
0.0341514	0.00180631	0.804925	_Other	_Other	CD38-CCL5	Gene Pair
-0.0159081	0.000184815	0.454668	_Other	_Other	CD38-LINC00936	Gene Pair
0.0334386	0.00338127	0.461915	_Other	_Other	CD38-RP11.51J9.5	Gene Pair
0.0339786	0.00216311	0.642424	_Other	_Other	CD38-RP11.338I21.1	Gene Pair
0.0401199	0.00212252	0.499088	_Other	_Other	CD38-RP1.313I6.12	Gene Pair
0.128915	0.00495206	0.770472	_Other	_Other	CD38-RP11.138A9.2	Gene Pair
0.0843245	0.00308458	0.685601	_Other	_Other	CD38-RP11.386I14.4	Gene Pair
0.0782744	0.00522212	0.450395	_Other	_Other	CD38-RP11.1399P15.1	Gene Pair
0.0625642	0.00395517	0.770729	_Other	_Other	CD38-HIST1H2BG	Gene Pair
-0.0281925	0.00180153	0.468385	_Other	_Other	CD38-RP11.670E13.6	Gene Pair
0.016571	0.00195366	0.790462	_Other	_Other	CD38-CCL4	Gene Pair
-0.0167294	0.0010899	0.44048	_Other	_Other	CD38-FCGBP	Gene Pair
0.0393087	0.00184712	0.432776	_Other	_Other	CD38-CCL4L2	Gene Pair
-0.0140859	0.00104468	0.616848	_Other	_Other	CD38-CH17.373J23.1	Gene Pair
-0.0158743	0.00161453	0.327526	_Other	_Other	CD38-RP11.467L13.7	Gene Pair
-0.0336401	0.00093282	0.783046	_Other	_Other	CD38-MARCKS	Gene Pair
0.0198972	0.00191189	0.770131	_Other	_Other	CD38-CCL3	Gene Pair
0.0646265	0.00365058	0.773944	_Other	_Other	CD38-TRAC	Gene Pair
0.054436	0.00359102	0.570839	_Other	_Other	CD38-TNFRSF9	Gene Pair
-0.0156454	0.00114586	0.480335	_Other	_Other	CD38-FOXP3	Gene Pair
0.065213	0.0033136	0.399682	_Other	_Other	CD38-TNIP3	Gene Pair
0.0936871	0.00163238	0.633911	_Other	_Other	CD38-CDKN3	Gene Pair
-0.0146255	0.00106494	0.451943	_Other	_Other	CD38-CA2	Gene Pair
0.0208854	0.00393136	0.535967	_Other	_Other	CD38-CLNK	Gene Pair
0.075919	0.000831359	0.644559	_Other	_Other	CD38-CENPF	Gene Pair
0.0317495	0.000860199	0.451348	_Other	_Other	CD38-RAMP1	Gene Pair
0.0665083	0.00238601	0.713755	_Other	_Other	CD38-CENPE	Gene Pair
-0.0133609	0.00281066	0.344148	_Other	_Other	CD38-FBLN7	Gene Pair
0.061447	0.0026889	0.563056	_Other	_Other	CD38-DNASE1L3	Gene Pair
-0.0387819	0.000622323	0.457994	_Other	_Other	CD38-CXCL3	Gene Pair
0.0640645	0.000911477	0.548926	_Other	_Other	CD38-PLK1	Gene Pair
0.0655108	0	0.257851	_Other	_Other	CD38-MAP1A	Gene Pair
0.033764	0.00173821	0.410656	_Other	_Other	CD38-PPP1R14A	Gene Pair
-0.0289795	0.00165326	0.414223	_Other	_Other	CD38-SDC2	Gene Pair
-0.0150058	0.000485655	0.287481	_Other	_Other	CD38-FABP4	Gene Pair
0.0772976	0.00111562	0.606927	_Other	_Other	CD38-UBE2C	Gene Pair
-0.0227254	0.00106222	0.405514	_Other	_Other	CD38-LPL	Gene Pair
0.0978992	0.00172137	0.62672	_Other	_Other	CD38-AURKB	Gene Pair
0.0660515	0.00264238	0.374357	_Other	_Other	CD38-AKAP5	Gene Pair
0.020203	0.00108657	0.358205	_Other	_Other	CD38-TSHZ2	Gene Pair
0.121091	0.00424091	0.502958	_Other	_Other	CD38-IFIT1	Gene Pair
0.0495575	0.00279387	0.833435	_Other	_Other	CD38-ANKRD37	Gene Pair
0.0158709	0.000562934	0.343491	_Other	_Other	CD38-HBA2	Gene Pair
0.0227471	0.00355508	0.461762	_Other	_Other	CD38-PGAP1	Gene Pair
0.0448889	0.00733295	0.53375	_Other	_Other	CD38-SH2D1B	Gene Pair
0.042135	0.00280241	0.422935	_Other	_Other	CD38-LAYN	Gene Pair
0.012823	0.00614226	0.493235	_Other	_Other	CD38-IGLV4.69	Gene Pair
0.0146961	0.00590178	0.278647	_Other	_Other	CD38-TRAV5	Gene Pair
0.0125376	0.00477663	0.312465	_Other	_Other	CD38-TRAV8.2	Gene Pair
0.039724	0.00150756	0.727497	_Other	_Other	CD38-IGHG4	Gene Pair
0.0372948	0.00171242	0.796001	_Other	_Other	CD38-IGHG3	Gene Pair
0.132516	0.00643428	0.662392	_Other	_Other	CD38-KLRK1	Gene Pair
0.0236142	0.00261037	0.517882	_Other	_Other	CD38-IGKV3.20	Gene Pair
0.0305319	0.00693478	0.43861	_Other	_Other	CD38-KIR3DL2	Gene Pair
0.0741007	0.00250158	0.335046	_Other	_Other	CD38-LINC00996	Gene Pair
0.0449176	0.00186122	0.723882	_Other	_Other	CD38-IGHGP	Gene Pair
0.150397	0	0.711596	_Other	_Other	CD38-IGLL5	Gene Pair
0.0308842	0.0017902	0.634654	_Other	_Other	CD38-KCNQ1OT1	Gene Pair
0.0691643	0.00100258	0.544631	_Other	_Other	CD38-RNU12	Gene Pair
-0.0232558	0.00108008	0.347173	_Other	_Other	CD38-CCL22	Gene Pair
0.0608948	0.00285909	0.665382	_Other	_Other	CD38-CAV1	Gene Pair
-0.0387637	0.0019015	0.495232	_Other	_Other	CD38-CCR6	Gene Pair
-0.013844	0.000809995	0.563347	_Other	_Other	CD38-MMP19	Gene Pair
-0.0361473	0.00149116	0.509991	_Other	_Other	CD38-EREG	Gene Pair
0.0267671	0.00180434	0.55497	_Other	_Other	CD38-CD70	Gene Pair
0.0790119	0.00117489	0.565824	_Other	_Other	CD38-CCNB1	Gene Pair
-0.026584	0.00122432	0.523701	_Other	_Other	CD38-THBS1	Gene Pair
0.12112	0.001517	0.717999	_Other	_Other	CD38-NUSAP1	Gene Pair
0.0230795	0.00302086	0.546664	_Other	_Other	CD38-CXCL9	Gene Pair
-0.0130465	0	0.152202	_Other	_Other	CD38-SLC4A10	Gene Pair
-0.0181273	0.00131035	0.554344	_Other	_Other	CD38-S100B	Gene Pair
0.0235192	0.00722127	0.427037	_Other	_Other	CD38-KIR3DL1	Gene Pair
0.0249607	0.00879524	0.388467	_Other	_Other	CD38-ZNF80	Gene Pair
0.103678	0.00187973	0.835426	_Other	_Other	CD38-KPNA2	Gene Pair
0.0136393	0.00219536	0.500085	_Other	_Other	CD38-LILRA5	Gene Pair
0.0169924	0	0.325287	_Other	_Other	CD38-HBA1	Gene Pair
0.0152588	0.00356787	0.683384	_Other	_Other	CD38-IGLV1.40	Gene Pair
0.0258286	0.00288033	0.596047	_Other	_Other	CD38-IGLV2.23	Gene Pair
0.0461621	0.000945879	0.571738	_Other	_Other	CD38-IGLV3.1	Gene Pair
0.0227354	0.00969318	0.366353	_Other	_Other	CD38-TRAV16	Gene Pair
0.0128478	0	0.627504	_Other	_Other	CD38-IGHA2	Gene Pair
0.0799049	0.00534876	0.461298	_Other	_Other	CD38-TRGV2	Gene Pair
0.0689388	0.00228011	0.278414	_Other	_Other	CD38-LILRA4	Gene Pair
0.0386797	0.00340584	0.719927	_Other	_Other	CD38-IGKV3.11	Gene Pair
0.0671384	0.00100102	0.507748	_Other	_Other	CD38-GTSE1	Gene Pair
-0.0234348	0.00149905	0.283976	_Other	_Other	CD38-RETN	Gene Pair
0.0157719	0.000725639	0.281726	_Other	_Other	CD38-SERPINE2	Gene Pair
0.053338	0.00245634	0.632569	_Other	_Other	CD38-CXCL13	Gene Pair
-0.0410773	0.00145111	0.272637	_Other	_Other	CD38-S100A12	Gene Pair
0.021085	0.00180908	0.462449	_Other	_Other	CD38-PDE7B	Gene Pair
0.0372354	0.00855292	0.355122	_Other	_Other	CD38-RNU6.946P	Gene Pair
0.0351489	0.002406	0.571978	_Other	_Other	CD38-IGLV1.44	Gene Pair
0.0340287	0	0.397355	_Other	_Other	CD38-TRGV10	Gene Pair
0.0233612	0.00284352	0.287289	_Other	_Other	CD38-TRAV29DV5	Gene Pair
0.0609025	0.00186752	0.718723	_Other	_Other	CD38-IGHG2	Gene Pair
0.0658438	0.00645594	0.549113	_Other	_Other	CD38-IGLC6	Gene Pair
0.0868669	0	0.439109	_Other	_Other	CD38-AC017002.1	Gene Pair
0.119519	0.00519531	0.640358	_Other	_Other	CD38-AC069363.1	Gene Pair
0.026622	0.0027847	0.61395	_Other	_Other	CD38-IGLV2.8	Gene Pair
0.0317222	0.00645951	0.376788	_Other	_Other	CD38-IL17RB	Gene Pair
0.0653755	0.00162091	0.595746	_Other	_Other	CD38-ASPM	Gene Pair
-0.0441704	0.000925856	0.511287	_Other	_Other	CD38-CXCL2	Gene Pair
0.0769601	0	0.656172	_Other	_Other	CD38-TPX2	Gene Pair
-0.0205791	0.000908142	0.346488	_Other	_Other	CD38-CCL17	Gene Pair
-0.0268589	0.00161523	0.425063	_Other	_Other	CD38-AQP9	Gene Pair
0.0252431	0.000900505	0.334252	_Other	_Other	CD38-ADTRP	Gene Pair
0.129449	0	0.715659	_Other	_Other	CD38-HELLS	Gene Pair
-0.0348798	0.00170397	0.657699	_Other	_Other	CD38-G0S2	Gene Pair
0.0731692	0.00385304	0.432045	_Other	_Other	CD38-EGLN3	Gene Pair
-0.0181127	0.00163034	0.588115	_Other	_Other	CD38-IL1RN	Gene Pair
0.0131828	0.00313903	0.352784	_Other	_Other	CD38-LRRC32	Gene Pair
-0.0193514	0.00028333	0.341966	_Other	_Other	CD38-CYP1B1	Gene Pair
0.0154675	0.00078348	0.405543	_Other	_Other	CD38-SLC7A11	Gene Pair
0.0736403	0.00172227	0.599595	_Other	_Other	CD38-CCNB2	Gene Pair
0.0125506	0	0.127797	_Other	_Other	CD38-DIRAS3	Gene Pair
0.113764	0.00263567	0.43926	_Other	_Other	CD38-VCAM1	Gene Pair
-0.0170801	0.00249444	0.281542	_Other	_Other	CD38-SLAMF9	Gene Pair
0.0676322	0.00372119	0.861139	_Other	_Other	CD38-JSRP1	Gene Pair
-0.016696	0.00127785	0.365222	_Other	_Other	CD38-FPR2	Gene Pair
0.095467	0.00105756	0.728407	_Other	_Other	CD38-TYMS	Gene Pair
0.039511	0.00290521	0.38081	_Other	_Other	CD38-ZBED2	Gene Pair
-0.0275747	0	0.262171	_Other	_Other	CD38-MCEMP1	Gene Pair
0.0779731	0.00424106	0.404822	_Other	_Other	CD38-KIR2DL4	Gene Pair
0.0290076	0	0.508301	_Other	_Other	CD38-TGM2	Gene Pair
-0.0130095	0.00438972	0.305245	_Other	_Other	CD38-FANK1	Gene Pair
-0.0140917	0.01	0.179845	_Other	_Other	CD38-CD177	Gene Pair
[truncated: 313,367+ more rows]

## Sheet: Figure 3
Figure 3A-E,H				Figure 3F					Figure 3I
Barcode	Coarse	CellAssign	GeneVector	T Cell Pseudo-probability	Myeloid Pseudo-probability	B/Plasma Pseudo-probability				CD3D	CD3G	CD3E	TRAC	IL32	CD2	CD79A	CD79B	MZB1	CD19	BANK1	LYZ	CST3	AIF1	CD68	C1QA	C1QB	C1QC
X130075864524517_1_1_1_1	Myeloid	Myeloid	Myeloid	0.14971	0.721973	0.128317			B/Plasma_Myeloid	0.0233183	0.000192308	0.0138364	0.00654044	0.0398912	0.0332385	0.25955	0.193185	0.916407	0.0451289	0.102426	0.0382765	0.278553	0.0308543	0.153862	0	0.0169783	0
X1642915699845539_1_1_1_1	Myeloid	Myeloid	Myeloid	0.115729	0.768541	0.115729			T Cell_B/Plasma	0.621741	0.349336	0.81406	0.279781	0.93862	0.560367	0.594491	0.236578	0.259878	0.15286	0.310889	0.0433835	0.0597095	0.00956873	0.0187724	0.00601512	0.0328462	0.0112392
X1822694793963427_1_1_1_1	Myeloid	Myeloid	Myeloid	0.266348	0.583856	0.149796			Myeloid_T Cell	0.189701	0.0682782	0.202404	0.0513314	0.291841	0.216861	0.0376173	0.057039	0.0301804	0.00392345	0.0176057	0.716189	0.889694	0.281626	0.233077	0.3216	0.265141	0.161021
X1858643684150622_1_1_1_1	Myeloid	Myeloid	Myeloid	0.114612	0.770777	0.114612			Myeloid_B/Plasma	0.0794407	0.00320719	0.0183571	0.0449331	0.122909	0.0392101	0.663403	0.223879	0.259519	0.0725143	0.168804	0.622293	0.704875	0.256502	0.204068	0.233414	0.172652	0.0638999
X12335657961278172_1_1_1_1	Myeloid	Myeloid	Myeloid	0.111476	0.777048	0.111476			T Cell_Myeloid	0.41134	0.260398	0.376187	0.438865	1.13604	0.513639	0.0324299	0.0475838	0.0486244	0.0013764	0.0136326	0.212978	0.361835	0.118322	0.101276	0.0491802	0.0509983	0.0238902
X14841032725157724_1_1_1_1	Myeloid	Myeloid	Myeloid	0.113777	0.772447	0.113777			B/Plasma_T Cell	0.0381798	0.0169316	0.0381247	0.0292181	0.0339224	0.103357	0.864857	0.374404	0.336081	0.138045	0.339068	0.0254485	0.058983	0.00660731	0.0327992	0.0242541	0.0157647	0.00799167
X62724173173045664_1_1_1_1	Myeloid	Myeloid	Myeloid	0.118157	0.763685	0.118157
X64415813703199144_1_1_1_1	Myeloid	Myeloid	Myeloid	0.115778	0.768444	0.115778
X102401673790437744_1_1_1_1	Myeloid	Myeloid	Myeloid	0.113421	0.773158	0.113421
X118626023346497952_1_1_1_1	B/Plasma	B/Plasma	B/Plasma	0.134395	0.134395	0.73121
X130211034553691_2_1_1_1	Myeloid	Myeloid	Myeloid	0.266111	0.579913	0.153976
X197058962611420_2_1_1_1	Myeloid	Myeloid	Myeloid	0.12152	0.75696	0.12152
X1295556979899125_2_1_1_1	Myeloid	T Cell	Myeloid	0.381027	0.458936	0.160037
X7765753647556405_2_1_1_1	Myeloid	Myeloid	Myeloid	0.115786	0.768427	0.115786
X8086620055193845_2_1_1_1	Myeloid	Myeloid	Myeloid	0.116363	0.767275	0.116363
X10822935039916956_2_1_1_1	Myeloid	Myeloid	Myeloid	0.133122	0.7469	0.119979
X12296220593548524_2_1_1_1	Myeloid	Myeloid	Myeloid	0.118062	0.763876	0.118062
X62437319855687600_2_1_1_1	Myeloid	Myeloid	Myeloid	0.13172	0.736559	0.13172
X104909046703150896_2_1_1_1	Myeloid	Myeloid	Myeloid	0.132606	0.734787	0.132606
X121270371793646_1_1_1	Myeloid	Myeloid	Myeloid	0.116453	0.767095	0.116453
X126903913953716_1_1_1	T Cell	T Cell	T Cell	0.76748	0.11626	0.11626
X129586207283099_1_1_1	T Cell	T Cell	T Cell	0.769977	0.115011	0.115011
X130075860552501_1_1_1	B/Plasma	B/Plasma	B/Plasma	0.136694	0.136694	0.726611
X130545106245467_1_1_1	Myeloid	Myeloid	Myeloid	0.137352	0.740725	0.121924
X165164958468917_1_1_1	T Cell	T Cell	T Cell	0.76643	0.116785	0.116785
X226341133338422_1_1_1	Myeloid	Myeloid	Myeloid	0.113149	0.773702	0.113149
X227846734956278_1_1_1	T Cell	T Cell	T Cell	0.771632	0.114184	0.114184
X1251635841648883_1_1_1	B/Plasma	B/Plasma	B/Plasma	0.135209	0.135209	0.729582
X1256507426335156_1_1_1	T Cell	T Cell	T Cell	0.756729	0.121636	0.121636
X1366399231413148_1_1_1	T Cell	T Cell	T Cell	0.772078	0.113961	0.113961
X1858643684932916_1_1_1	T Cell	T Cell	T Cell	0.754835	0.122583	0.122583
X8578239911021484_1_1_1	T Cell	T Cell	T Cell	0.761661	0.119169	0.119169
X15079696135044012_1_1_1	T Cell	T Cell	T Cell	0.77261	0.113695	0.113695
X84642315790928608_1_1_1	T Cell	T Cell	T Cell	0.765665	0.117168	0.117168
X116699676806626032_1_1_1	T Cell	T Cell	T Cell	0.771591	0.114204	0.114204
X126903915797235_2_1_1	B/Plasma	B/Plasma	B/Plasma	0.137384	0.137384	0.725233
X131088505748403_2_1_1	T Cell	T Cell	T Cell	0.747243	0.126379	0.126379
X165389068527926_2_1_1	Myeloid	Myeloid	Myeloid	0.113303	0.773394	0.113303
X205372240607093_2_1_1	Myeloid	Myeloid	Myeloid	0.114579	0.770843	0.114579
X1035635627546349_2_1_1	T Cell	T Cell	T Cell	0.725567	0.146743	0.127691
X1037077396437939_2_1_1	T Cell	T Cell	T Cell	0.761885	0.119058	0.119058
X1366399231900956_2_1_1	T Cell	T Cell	T Cell	0.770489	0.114755	0.114755
X1533120598951774_2_1_1	T Cell	T Cell	T Cell	0.772373	0.113814	0.113814
X1577694442477916_2_1_1	Myeloid	Myeloid	Myeloid	0.113876	0.772247	0.113876
X1823314071992174_2_1_1	T Cell	T Cell	T Cell	0.761607	0.119197	0.119197
X1850330492647259_2_1_1	T Cell	T Cell	T Cell	0.767077	0.116461	0.116461
X1854220522711339_2_1_1	Myeloid	Myeloid	Myeloid	0.110989	0.778022	0.110989
X1888741487765814_2_1_1	B/Plasma	B/Plasma	B/Plasma	0.130509	0.130509	0.738981
X1888741492374884_2_1_1	T Cell	T Cell	T Cell	0.760825	0.119587	0.119587
X8573825740035941_2_1_1	Myeloid	Myeloid	Myeloid	0.114702	0.770596	0.114702
X14520070492510572_2_1_1	T Cell	T Cell	T Cell	0.752397	0.123802	0.123802
X14582657975011764_2_1_1	Myeloid	Myeloid	Myeloid	0.111973	0.776053	0.111973
X14763586680666028_2_1_1	Myeloid	Myeloid	Myeloid	0.115251	0.769498	0.115251
X80175068779563936_2_1_1	T Cell	T Cell	T Cell	0.774772	0.112614	0.112614
X84642315787261744_2_1_1	T Cell	T Cell	T Cell	0.715532	0.156648	0.12782
X87417680724944624_2_1_1	Myeloid	Myeloid	Myeloid	0.114744	0.770512	0.114744
X87448315632413536_2_1_1	Myeloid	Myeloid	Myeloid	0.113852	0.772296	0.113852
X105462796803029360_2_1_1	Myeloid	Myeloid	Myeloid	0.118253	0.763495	0.118253
X116757378618309552_2_1_1	T Cell	T Cell	T Cell	0.76441	0.117795	0.117795
X121896198359979_1_1_2_1	T Cell	T Cell	T Cell	0.771928	0.114036	0.114036
X129586202889438_1_1_2_1	T Cell	T Cell	T Cell	0.774235	0.112883	0.112883
X165936525859251_1_1_2_1	T Cell	T Cell	T Cell	0.760811	0.119595	0.119595
X227370930989924_1_1_2_1	T Cell	T Cell	T Cell	0.769503	0.116932	0.113565
X1528723252923763_1_1_2_1	T Cell	T Cell	T Cell	0.74763	0.133352	0.119018
X1569319285550326_1_1_2_1	T Cell	T Cell	T Cell	0.767344	0.116328	0.116328
X1598462119242547_1_1_2_1	Myeloid	Myeloid	Myeloid	0.113771	0.772457	0.113771
X1849289228900779_1_1_2_1	Myeloid	Myeloid	Myeloid	0.112965	0.774071	0.112965
X7839851497273206_1_1_2_1	T Cell	T Cell	T Cell	0.761682	0.119159	0.119159
X10008224844895972_1_1_2_1	T Cell	T Cell	T Cell	0.756552	0.121724	0.121724
X12296220592229156_1_1_2_1	T Cell	T Cell	T Cell	0.771242	0.114379	0.114379
X12625034681473332_1_1_2_1	T Cell	T Cell	T Cell	0.759403	0.120299	0.120299
X13138927423802164_1_1_2_1	T Cell	T Cell	T Cell	0.748184	0.125908	0.125908
X15079558081559910_1_1_2_1	T Cell	T Cell	T Cell	0.769877	0.115062	0.115062
X86645265216953120_1_1_2_1	T Cell	T Cell	T Cell	0.616668	0.2351	0.148233
X102375431490168560_1_1_2_1	T Cell	T Cell	T Cell	0.755433	0.122283	0.122283
X116413803800423264_1_1_2_1	T Cell	T Cell	T Cell	0.768937	0.115531	0.115531
X118068628933433184_1_1_2_1	T Cell	T Cell	T Cell	0.769215	0.115393	0.115393
X121347513998556_2_1_2_1	Myeloid	Myeloid	Myeloid	0.114695	0.77061	0.114695
X157562579576742_2_1_2_1	T Cell	T Cell	T Cell	0.773478	0.113261	0.113261
X165180915989229_2_1_2_1	T Cell	T Cell	T Cell	0.763746	0.118127	0.118127
X191209373919020_2_1_2_1	T Cell	T Cell	T Cell	0.770345	0.114828	0.114828
X192856573827499_2_1_2_1	Myeloid	Myeloid	Myeloid	0.114214	0.771572	0.114214
X226341126597363_2_1_2_1	T Cell	T Cell	T Cell	0.772876	0.113562	0.113562
X1283575327406830_2_1_2_1	T Cell	T Cell	T Cell	0.766696	0.116652	0.116652
X1317047136086364_2_1_2_1	T Cell	T Cell	Myeloid	0.390755	0.447844	0.161401
X1567798031173365_2_1_2_1	T Cell	T Cell	T Cell	0.766014	0.116993	0.116993
X1573173045975467_2_1_2_1	T Cell	T Cell	T Cell	0.758035	0.120982	0.120982
X1577694443030771_2_1_2_1	T Cell	T Cell	T Cell	0.759516	0.123165	0.117318
X1822694791886771_2_1_2_1	T Cell	T Cell	T Cell	0.768632	0.115684	0.115684
X1858411636837174_2_1_2_1	T Cell	T Cell	T Cell	0.7548	0.1226	0.1226
X1919588989262630_2_1_2_1	Myeloid	Myeloid	Myeloid	0.112925	0.774149	0.112925
X7765753647713014_2_1_2_1	T Cell	T Cell	T Cell	0.756525	0.121738	0.121738
X8292358650808102_2_1_2_1	T Cell	T Cell	T Cell	0.771867	0.114066	0.114066
X8297837954546027_2_1_2_1	T Cell	T Cell	T Cell	0.773075	0.113462	0.113462
X8367184509623516_2_1_2_1	T Cell	T Cell	T Cell	0.767426	0.116287	0.116287
X10860681210285476_2_1_2_1	T Cell	T Cell	T Cell	0.769062	0.115469	0.115469
X12238994166889692_2_1_2_1	T Cell	T Cell	T Cell	0.771671	0.114165	0.114165
X12826797101143924_2_1_2_1	T Cell	T Cell	T Cell	0.77112	0.11444	0.11444
X62437319854976288_2_1_2_1	T Cell	T Cell	T Cell	0.757865	0.121067	0.121067
X87417680723303648_2_1_2_1	T Cell	T Cell	T Cell	0.769906	0.115047	0.115047
X118169864500047152_2_1_2_1	T Cell	T Cell	T Cell	0.771253	0.114373	0.114373
X195427115644717_1_2_1	T Cell	T Cell	T Cell	0.756629	0.121686	0.121686
X226419326999915_1_2_1	T Cell	T Cell	T Cell	0.764427	0.117787	0.117787
X227846733388075_1_2_1	T Cell	T Cell	T Cell	0.770314	0.114843	0.114843
X1252608669764333_1_2_1	T Cell	T Cell	T Cell	0.767878	0.116061	0.116061
X1296173458480547_1_2_1	T Cell	T Cell	T Cell	0.769818	0.115091	0.115091
X1569319285898077_1_2_1	T Cell	T Cell	T Cell	0.76313	0.118435	0.118435
X1638724866586997_1_2_1	T Cell	T Cell	T Cell	0.773933	0.113034	0.113034
X1858411638934262_1_2_1	T Cell	T Cell	T Cell	0.748598	0.1204	0.131002
X7800312183797670_1_2_1	T Cell	T Cell	T Cell	0.770241	0.11488	0.11488
X8008008109082358_1_2_1	T Cell	T Cell	T Cell	0.763516	0.118242	0.118242
X8076854283352822_1_2_1	T Cell	T Cell	T Cell	0.772931	0.113534	0.113534
X10891468712597228_1_2_1	T Cell	T Cell	T Cell	0.76874	0.11563	0.11563
X12273142390799260_1_2_1	T Cell	T Cell	T Cell	0.723604	0.150167	0.126228
X12516003352823596_1_2_1	T Cell	T Cell	T Cell	0.773589	0.113206	0.113206
X14547876272879526_1_2_1	Myeloid	T Cell	T Cell	0.741448	0.129276	0.129276
X68528536948697824_1_2_1	T Cell	T Cell	T Cell	0.770867	0.114566	0.114566
X82110758989752688_1_2_1	T Cell	T Cell	T Cell	0.758255	0.120873	0.120873
X84846464193121072_1_2_1	T Cell	T Cell	T Cell	0.710594	0.130712	0.158694
X85162988232464688_1_2_1	T Cell	T Cell	T Cell	0.757012	0.121494	0.121494
X98461046646159728_1_2_1	T Cell	T Cell	T Cell	0.75715	0.121425	0.121425
X100401258411212192_1_2_1	Myeloid	Myeloid	Myeloid	0.117213	0.765999	0.116788
X100432952048347952_1_2_1	T Cell	T Cell	T Cell	0.754134	0.122933	0.122933
X116413803806477552_1_2_1	T Cell	T Cell	T Cell	0.770522	0.114739	0.114739
X200484335348011_2_2_1	Myeloid	Myeloid	Myeloid	0.127002	0.754614	0.118385
X1084022291347379_2_2_1	T Cell	T Cell	T Cell	0.764736	0.117632	0.117632
X12343439463935222_2_2_1	T Cell	T Cell	T Cell	0.77247	0.113765	0.113765
X82883226034195360_2_2_1	B/Plasma	B/Plasma	B/Plasma	0.129899	0.129899	0.740202
X226419327810908_1_3_1	T Cell	T Cell	T Cell	0.770585	0.114707	0.114707
X226889657925019_1_3_1	Myeloid	Myeloid	Myeloid	0.113369	0.773261	0.113369
X7800312181712803_1_3_1	Myeloid	Myeloid	Myeloid	0.112653	0.774695	0.112653
X64895226541168864_1_3_1	Myeloid	Myeloid	Myeloid	0.112906	0.774187	0.112906
X121270374153643_2_3_1	Myeloid	Myeloid	Myeloid	0.112014	0.77615	0.111836
X121896200419699_2_3_1	Myeloid	Myeloid	Myeloid	0.112635	0.773109	0.114256
X122430688254181_2_3_1	Myeloid	Myeloid	Myeloid	0.115451	0.771489	0.11306
X134051758230389_2_3_1	T Cell	T Cell	T Cell	0.771142	0.115864	0.112995
X134952902846749_2_3_1	Myeloid	Myeloid	Myeloid	0.114894	0.770211	0.114894
X162071492348147_2_3_1	Myeloid	Myeloid	Myeloid	0.113389	0.773223	0.113389
X191209372236573_2_3_1	Myeloid	Myeloid	Myeloid	0.112087	0.775826	0.112087
X191209372596059_2_3_1	Myeloid	Myeloid	Myeloid	0.11625	0.770145	0.113605
X191570147138357_2_3_1	Myeloid	Myeloid	Myeloid	0.113013	0.773973	0.113013
X195615054223724_2_3_1	Myeloid	Myeloid	Myeloid	0.120405	0.764679	0.114916
X226341128694173_2_3_1	Myeloid	Myeloid	Myeloid	0.11186	0.77628	0.11186
X226419329121516_2_3_1	Myeloid	Myeloid	Myeloid	0.114029	0.771941	0.114029
X226889660251549_2_3_1	Myeloid	Myeloid	Myeloid	0.112973	0.774055	0.112973
X227370929408805_2_3_1	T Cell	T Cell	T Cell	0.759206	0.120397	0.120397
X232319940942573_2_3_1	T Cell	T Cell	T Cell	0.771071	0.11551	0.113419
X235625990240117_2_3_1	Myeloid	Myeloid	Myeloid	0.112906	0.774188	0.112906
X235625996533156_2_3_1	T Cell	T Cell	T Cell	0.761941	0.121503	0.116556
X236161537854388_2_3_1	Myeloid	Myeloid	Myeloid	0.113391	0.773217	0.113391
X240136551262493_2_3_1	T Cell	T Cell	T Cell	0.774273	0.112863	0.112863
X1040513468942582_2_3_1	T Cell	T Cell	T Cell	0.770934	0.114533	0.114533
X1084913947430237_2_3_1	T Cell	T Cell	T Cell	0.7006	0.165941	0.133459
X1084931884109150_2_3_1	Myeloid	Myeloid	Myeloid	0.112046	0.775908	0.112046
X1084931889059739_2_3_1	Myeloid	Myeloid	Myeloid	0.115475	0.769051	0.115475
X1261403786042603_2_3_1	Myeloid	Myeloid	Myeloid	0.113676	0.772649	0.113676
X1541982997567222_2_3_1	T Cell	T Cell	T Cell	0.768324	0.115838	0.115838
X1850166339353326_2_3_1	T Cell	T Cell	Myeloid	0.341031	0.49982	0.159149
X1854220524177774_2_3_1	Myeloid	Myeloid	Myeloid	0.113487	0.773026	0.113487
X1854642685392757_2_3_1	Myeloid	Myeloid	Myeloid	0.11305	0.773899	0.11305
X1919588989094812_2_3_1	Myeloid	Myeloid	Myeloid	0.112405	0.775189	0.112405
X7765753645971246_2_3_1	T Cell	T Cell	T Cell	0.768724	0.115638	0.115638
X7765753652197286_2_3_1	Myeloid	Myeloid	Myeloid	0.112735	0.774531	0.112735
X8086620052802918_2_3_1	Myeloid	Myeloid	Myeloid	0.114517	0.770966	0.114517
X8367184513226661_2_3_1	T Cell	Myeloid	Myeloid	0.125451	0.749098	0.125451
X8570475796912885_2_3_1	T Cell	T Cell	T Cell	0.767458	0.117849	0.114693
X10091708002777012_2_3_1	T Cell	T Cell	T Cell	0.750428	0.124786	0.124786
X10923413370783990_2_3_1	Myeloid	Myeloid	Myeloid	0.113643	0.772714	0.113643
X12335657961012124_2_3_1	Myeloid	Myeloid	Myeloid	0.113142	0.773716	0.113142
X12624915283797804_2_3_1	B/Plasma	B/Plasma	B/Plasma	0.138848	0.189672	0.67148
X14807023834524956_2_3_1	Myeloid	Myeloid	Myeloid	0.114576	0.770848	0.114576
X15087322120206198_2_3_1	Myeloid	Myeloid	Myeloid	0.113275	0.77345	0.113275
X15320918867168486_2_3_1	Myeloid	Myeloid	Myeloid	0.112554	0.774893	0.112554
X62724173171153632_2_3_1	Myeloid	Myeloid	Myeloid	0.114197	0.772413	0.11339
X67227211212437880_2_3_1	Myeloid	Myeloid	Myeloid	0.111268	0.777464	0.111268
X68528536946592112_2_3_1	B/Plasma	B/Plasma	B/Plasma	0.129914	0.129914	0.740173
X84642315788741424_2_3_1	Myeloid	Myeloid	Myeloid	0.113076	0.773848	0.113076
X84642315788801968_2_3_1	Myeloid	Myeloid	Myeloid	0.112378	0.775245	0.112378
X86617023657433520_2_3_1	B/Plasma	B/Plasma	B/Plasma	0.177059	0.150395	0.672546
X98461046651107760_2_3_1	T Cell	T Cell	T Cell	0.76896	0.11552	0.11552
X104936192997739424_2_3_1	Myeloid	Myeloid	Myeloid	0.113202	0.773596	0.113202
X116413803804121824_2_3_1	Myeloid	Myeloid	Myeloid	0.11306	0.773879	0.11306
X116453515036121504_2_3_1	T Cell	T Cell	T Cell	0.540781	0.303557	0.155663
X118354991561759152_2_3_1	Myeloid	Myeloid	Myeloid	0.112646	0.774707	0.112646
X118626023345147184_2_3_1	Myeloid	Myeloid	Myeloid	0.11236	0.775279	0.11236
X120878362175138016_2_3_1	T Cell	T Cell	T Cell	0.758858	0.120571	0.120571
X227370931504998_3_1	Myeloid	Myeloid	Myeloid	0.112358	0.775285	0.112358
X240025932323243_3_1	Myeloid	Myeloid	Myeloid	0.117451	0.765098	0.117451
X156590058687211_1_1_1_4_1	T Cell	T Cell	T Cell	0.773349	0.113325	0.113325
X164761049712883_1_1_1_4_1	Myeloid	B/Plasma	Myeloid	0.12119	0.75762	0.12119
X166357852351773_1_1_1_4_1	T Cell	T Cell	T Cell	0.771917	0.114042	0.114042
X192103646387444_1_1_1_4_1	T Cell	T Cell	T Cell	0.768065	0.115968	0.115968
X195427109812973_1_1_1_4_1	T Cell	T Cell	T Cell	0.767699	0.11615	0.11615
X195969372281587_1_1_1_4_1	Myeloid	B/Plasma	Myeloid	0.135154	0.729692	0.135154
X226889660321179_1_1_1_4_1	T Cell	T Cell	T Cell	0.770706	0.114647	0.114647
X236161541818718_1_1_1_4_1	T Cell	T Cell	T Cell	0.775446	0.112277	0.112277
X1006512542799724_1_1_1_4_1	T Cell	T Cell	T Cell	0.761089	0.119455	0.119455
X1295556978105564_1_1_1_4_1	T Cell	T Cell	T Cell	0.738171	0.130914	0.130914
X1322545850244340_1_1_1_4_1	Myeloid	Myeloid	Myeloid	0.113903	0.771935	0.114162
X1813897528334172_1_1_1_4_1	T Cell	T Cell	T Cell	0.76549	0.117255	0.117255
X1822694789004014_1_1_1_4_1	Myeloid	T Cell	T Cell	0.733168	0.135865	0.130968
X1853481959738676_1_1_1_4_1	T Cell	T Cell	T Cell	0.768429	0.115785	0.115785
X8086620055165683_1_1_1_4_1	T Cell	T Cell	T Cell	0.769593	0.115204	0.115204
X8086801297860915_1_1_1_4_1	T Cell	T Cell	T Cell	0.758453	0.120774	0.120774
X8367184511417701_1_1_1_4_1	Myeloid	B/Plasma	Myeloid	0.124202	0.751595	0.124202
X10083453462001580_1_1_1_4_1	Myeloid	T Cell	Myeloid	0.123117	0.753767	0.123117
X10860681208220516_1_1_1_4_1	T Cell	T Cell	T Cell	0.770501	0.114749	0.114749
X10891468714719132_1_1_1_4_1	Myeloid	Myeloid	Myeloid	0.126419	0.747162	0.126419
X10896055601904988_1_1_1_4_1	Myeloid	T Cell	T Cell	0.771027	0.114487	0.114487
X10896055605352678_1_1_1_4_1	Myeloid	Myeloid	Myeloid	0.113243	0.773513	0.113243
X12335657954536222_1_1_1_4_1	T Cell	T Cell	T Cell	0.749791	0.125105	0.125105
X12624915280353180_1_1_1_4_1	T Cell	T Cell	T Cell	0.767022	0.116489	0.116489
X12624915284539692_1_1_1_4_1	Myeloid	B/Plasma	Myeloid	0.131468	0.737064	0.131468
X14521488113093404_1_1_1_4_1	Myeloid	T Cell	T Cell	0.397366	0.293996	0.308637
X14586505329530788_1_1_1_4_1	T Cell	T Cell	T Cell	0.774062	0.112969	0.112969
X15320918867003244_1_1_1_4_1	T Cell	T Cell	T Cell	0.770405	0.114798	0.114798
X62340577848112984_1_1_1_4_1	T Cell	T Cell	T Cell	0.765899	0.117051	0.117051
X66377222204549432_1_1_1_4_1	T Cell	T Cell	T Cell	0.768431	0.115785	0.115785
X84846464189513120_1_1_1_4_1	T Cell	T Cell	T Cell	0.770993	0.114504	0.114504
X86645265212492592_1_1_1_4_1	T Cell	T Cell	T Cell	0.749876	0.125062	0.125062
X100401258410499488_1_1_1_4_1	T Cell	T Cell	T Cell	0.758733	0.120634	0.120634
X116699676810369760_1_1_1_4_1	Myeloid	Myeloid	Myeloid	0.113971	0.769487	0.116542
X118169864502660336_1_1_1_4_1	Myeloid	Myeloid	Myeloid	0.111876	0.774583	0.113541
X120887829328948464_1_1_1_4_1	T Cell	T Cell	T Cell	0.759511	0.120245	0.120245
X126834334128885_2_1_1_4_1	Myeloid	T Cell	T Cell	0.746493	0.131091	0.122416
X130545102797150_2_1_1_4_1	T Cell	T Cell	T Cell	0.752283	0.129199	0.118518
X134607992998811_2_1_1_4_1	Myeloid	Myeloid	Myeloid	0.120257	0.764476	0.115266
X165389070977374_2_1_1_4_1	Myeloid	T Cell	T Cell	0.73606	0.141348	0.122591
X226419327592747_2_1_1_4_1	Myeloid	B/Plasma	B/Plasma	0.229337	0.241574	0.529088
X227914028857179_2_1_1_4_1	Myeloid	T Cell	T Cell	0.764285	0.119958	0.115757
X232251242531166_2_1_1_4_1	Myeloid	B/Plasma	Myeloid	0.143885	0.730921	0.125194
X236083001617139_2_1_1_4_1	Myeloid	Myeloid	Myeloid	0.130479	0.748515	0.121006
X236083003734877_2_1_1_4_1	Myeloid	T Cell	T Cell	0.461007	0.379933	0.15906
X239931577985771_2_1_1_4_1	Myeloid	Myeloid	Myeloid	0.131081	0.74702	0.121899
X240136548674867_2_1_1_4_1	Myeloid	Myeloid	Myeloid	0.329308	0.51553	0.155163
X1001918804748652_2_1_1_4_1	T Cell	T Cell	T Cell	0.767992	0.116004	0.116004
X1035635627607915_2_1_1_4_1	Myeloid	B/Plasma	Myeloid	0.125361	0.754464	0.120176
X1040513467005357_2_1_1_4_1	Myeloid	B/Plasma	T Cell	0.408413	0.204179	0.387408
X1040513467370395_2_1_1_4_1	Myeloid	T Cell	T Cell	0.761374	0.122068	0.116558
X1048767106602724_2_1_1_4_1	Myeloid	T Cell	T Cell	0.620255	0.232665	0.14708
X1076254208907163_2_1_1_4_1	Myeloid	Myeloid	Myeloid	0.11134	0.777479	0.111181
X1252608669825757_2_1_1_4_1	Myeloid	B/Plasma	Myeloid	0.128398	0.750716	0.120886
X1282964557874982_2_1_1_4_1	Myeloid	B/Plasma	Myeloid	0.124582	0.756474	0.118943
X1598462115368182_2_1_1_4_1	Myeloid	B/Plasma	Myeloid	0.129486	0.749222	0.121292
X1642915702650790_2_1_1_4_1	Myeloid	T Cell	T Cell	0.734925	0.138066	0.12701
X1822694789311262_2_1_1_4_1	T Cell	T Cell	T Cell	0.753612	0.128671	0.117717
X1849289233516342_2_1_1_4_1	T Cell	T Cell	T Cell	0.756102	0.124128	0.119771
X1853481955744565_2_1_1_4_1	T Cell	T Cell	T Cell	0.76637	0.118854	0.114776
X1880075321628470_2_1_1_4_1	T Cell	T Cell	T Cell	0.760583	0.119709	0.119709
X8016862180166453_2_1_1_4_1	T Cell	T Cell	T Cell	0.763904	0.120203	0.115893
X8076854283352822_2_1_1_4_1	Myeloid	T Cell	T Cell	0.734903	0.140811	0.124286
X12233977674458870_2_1_1_4_1	Myeloid	B/Plasma	Myeloid	0.1472	0.725687	0.127113
X12554598209247476_2_1_1_4_1	Myeloid	B/Plasma	B/Plasma	0.209051	0.302659	0.48829
X64126710883989744_2_1_1_4_1	Myeloid	T Cell	T Cell	0.679312	0.185764	0.134924
X64649872259889968_2_1_1_4_1	T Cell	T Cell	T Cell	0.731062	0.144097	0.124841
X80738622132139808_2_1_1_4_1	T Cell	T Cell	T Cell	0.716245	0.130919	0.152837
X85132216955492768_2_1_1_4_1	Myeloid	B/Plasma	Myeloid	0.134273	0.741869	0.123858
X102401673793030368_2_1_1_4_1	T Cell	T Cell	T Cell	0.768264	0.116975	0.114761
X102578171176467696_2_1_1_4_1	T Cell	T Cell	T Cell	0.744869	0.133162	0.121969
X122430689000179_1_1_4_1	Myeloid	T Cell	T Cell	0.759679	0.123033	0.117289
X130531250366693_1_1_4_1	Myeloid	B/Plasma	Myeloid	0.148868	0.712857	0.138275
X131286878021539_1_1_4_1	T Cell	T Cell	T Cell	0.769496	0.115252	0.115252
X135478950181213_1_1_4_1	Myeloid	Myeloid	Myeloid	0.119994	0.760012	0.119994
X191209368152286_1_1_4_1	T Cell	T Cell	T Cell	0.769662	0.115169	0.115169
X195427110177013_1_1_4_1	T Cell	T Cell	T Cell	0.698521	0.133833	0.167646
X201458189285790_1_1_4_1	Myeloid	B/Plasma	Myeloid	0.126368	0.74044	0.133193
X227370934857052_1_1_4_1	T Cell	T Cell	T Cell	0.770272	0.114864	0.114864
X232319938878197_1_1_4_1	B/Plasma	B/Plasma	B/Plasma	0.132731	0.132731	0.734537
X236161537850101_1_1_4_1	T Cell	T Cell	T Cell	0.758762	0.120619	0.120619
X240625064274716_1_1_4_1	T Cell	T Cell	T Cell	0.769903	0.115861	0.114235
X970238186707251_1_1_4_1	Myeloid	Myeloid	Myeloid	0.112825	0.774351	0.112825
X1049925757328093_1_1_4_1	Myeloid	Myeloid	Myeloid	0.121332	0.757335	0.121332
X1084931886143923_1_1_4_1	Myeloid	T Cell	T Cell	0.757203	0.121398	0.121398
X1256507420663004_1_1_4_1	Myeloid	Myeloid	Myeloid	0.126464	0.749309	0.124227
X1283575332096924_1_1_4_1	T Cell	T Cell	T Cell	0.768358	0.115821	0.115821
X1537026735390053_1_1_4_1	T Cell	T Cell	T Cell	0.766435	0.116782	0.116782
X1567798033041638_1_1_4_1	T Cell	T Cell	T Cell	0.754528	0.125641	0.119831
X1569319290066718_1_1_4_1	T Cell	T Cell	T Cell	0.772178	0.113911	0.113911
X1573173048535779_1_1_4_1	T Cell	T Cell	T Cell	0.769437	0.115282	0.115282
X1603891996318107_1_1_4_1	T Cell	T Cell	T Cell	0.767108	0.116446	0.116446
X1813897523711285_1_1_4_1	Myeloid	Myeloid	Myeloid	0.116012	0.767977	0.116012
X1845930330110771_1_1_4_1	Myeloid	Myeloid	Myeloid	0.123305	0.753389	0.123305
X1854176687712619_1_1_4_1	T Cell	T Cell	T Cell	0.757372	0.121314	0.121314
X1855113221487966_1_1_4_1	Myeloid	B/Plasma	Myeloid	0.121424	0.757152	0.121424
X1858643689061787_1_1_4_1	T Cell	T Cell	T Cell	0.75871	0.123825	0.117465
X1880075321633190_1_1_4_1	B/Plasma	B/Plasma	B/Plasma	0.141458	0.141458	0.717084
X8076854287820707_1_1_4_1	Myeloid	Myeloid	Myeloid	0.113045	0.773909	0.113045
X8292358646098230_1_1_4_1	T Cell	T Cell	T Cell	0.705383	0.165077	0.129541
X8297837953243435_1_1_4_1	T Cell	T Cell	T Cell	0.769855	0.115072	0.115072
X10610678779497708_1_1_4_1	T Cell	T Cell	T Cell	0.763376	0.118312	0.118312
X10641877339655414_1_1_4_1	Myeloid	Myeloid	Myeloid	0.120308	0.759384	0.120308
X10822935039593268_1_1_4_1	Myeloid	B/Plasma	Myeloid	0.120994	0.758013	0.120994
X10822935045327718_1_1_4_1	T Cell	T Cell	T Cell	0.734398	0.140143	0.125459
X10866857341794228_1_1_4_1	T Cell	T Cell	T Cell	0.765064	0.118715	0.116221
X10866857342061924_1_1_4_1	Myeloid	B/Plasma	Myeloid	0.131147	0.737705	0.131147
X10892138740148534_1_1_4_1	Myeloid	Myeloid	Myeloid	0.11765	0.764699	0.11765
X10896055603423974_1_1_4_1	Myeloid	Myeloid	Myeloid	0.111856	0.776289	0.111856
X12308924819954406_1_1_4_1	T Cell	T Cell	T Cell	0.77321	0.113395	0.113395
X12511116765910892_1_1_4_1	T Cell	T Cell	T Cell	0.769478	0.115261	0.115261
X15333493673192182_1_1_4_1	T Cell	T Cell	T Cell	0.763884	0.118058	0.118058
X82606632308725664_1_1_4_1	T Cell	T Cell	T Cell	0.75814	0.12093	0.12093
X84642315793745712_1_1_4_1	Myeloid	Myeloid	Myeloid	0.112309	0.775382	0.112309
X116699676808800560_1_1_4_1	Myeloid	Myeloid	Myeloid	0.112839	0.774321	0.112839
X122924538237409648_1_1_4_1	T Cell	T Cell	T Cell	0.763562	0.118219	0.118219
X121347516020598_2_1_4_1	Myeloid	B/Plasma	Myeloid	0.124787	0.753554	0.12166
X121347518187243_2_1_4_1	Myeloid	Myeloid	Myeloid	0.11149	0.777019	0.11149
X121347518380453_2_1_4_1	T Cell	T Cell	T Cell	0.771143	0.114429	0.114429
X122430686877541_2_1_4_1	Myeloid	Myeloid	Myeloid	0.116463	0.770141	0.113396
X126279350343539_2_1_4_1	T Cell	T Cell	T Cell	0.755062	0.122469	0.122469
X134607992969115_2_1_4_1	T Cell	T Cell	T Cell	0.757916	0.121042	0.121042
X134952900517211_2_1_4_1	T Cell	T Cell	T Cell	0.746604	0.126698	0.126698
X156049813485806_2_1_4_1	Myeloid	Myeloid	Myeloid	0.114593	0.770814	0.114593
X156049813489515_2_1_4_1	T Cell	T Cell	T Cell	0.767879	0.116061	0.116061
X156049815235379_2_1_4_1	Myeloid	Myeloid	Myeloid	0.113579	0.772841	0.113579
X161866287627101_2_1_4_1	T Cell	T Cell	T Cell	0.766828	0.116586	0.116586
X162071488149854_2_1_4_1	T Cell	T Cell	T Cell	0.752434	0.123783	0.123783
X165164955069163_2_1_4_1	Myeloid	B/Plasma	Myeloid	0.123137	0.753726	0.123137
X165389070625587_2_1_4_1	Myeloid	T Cell	T Cell	0.771257	0.114371	0.114371
X169649791978859_2_1_4_1	T Cell	T Cell	T Cell	0.766184	0.116908	0.116908
X192103647700894_2_1_4_1	Myeloid	Myeloid	Myeloid	0.120681	0.758638	0.120681
X204968247344555_2_1_4_1	Myeloid	Myeloid	Myeloid	0.112466	0.775068	0.112466
X205924953385382_2_1_4_1	Myeloid	Myeloid	Myeloid	0.124844	0.750311	0.124844
X226341132811187_2_1_4_1	Myeloid	B/Plasma	Myeloid	0.124809	0.750383	0.124809
X226419327035820_2_1_4_1	B/Plasma	B/Plasma	B/Plasma	0.131531	0.131531	0.736938
X226889661634395_2_1_4_1	T Cell	T Cell	T Cell	0.751946	0.124027	0.124027
X227914028017510_2_1_4_1	T Cell	T Cell	T Cell	0.761743	0.119129	0.119129
X227914028563173_2_1_4_1	Myeloid	B/Plasma	Myeloid	0.121168	0.757664	0.121168
X230723291887916_2_1_4_1	T Cell	T Cell	T Cell	0.754032	0.122984	0.122984
X240136547166507_2_1_4_1	Myeloid	B/Plasma	Myeloid	0.123962	0.752075	0.123962
X970566872807284_2_1_4_1	Myeloid	Myeloid	Myeloid	0.112888	0.774224	0.112888
X970566873017243_2_1_4_1	Myeloid	B/Plasma	Myeloid	0.143246	0.725021	0.131732
X970566875102566_2_1_4_1	Myeloid	Myeloid	Myeloid	0.112039	0.775922	0.112039
X1009187070072606_2_1_4_1	T Cell	T Cell	T Cell	0.775025	0.112488	0.112488
X1037282712439707_2_1_4_1	T Cell	T Cell	T Cell	0.760105	0.119948	0.119948
X1049925755235635_2_1_4_1	Myeloid	T Cell	T Cell	0.661929	0.197798	0.140273
X1071394028448540_2_1_4_1	T Cell	T Cell	T Cell	0.770425	0.114788	0.114788
X1076254203336950_2_1_4_1	T Cell	T Cell	T Cell	0.767222	0.116389	0.116389
X1295556984359142_2_1_4_1	T Cell	T Cell	T Cell	0.770306	0.114847	0.114847
X1322545853945630_2_1_4_1	T Cell	T Cell	T Cell	0.766002	0.116999	0.116999
X1352730796252571_2_1_4_1	T Cell	T Cell	T Cell	0.767262	0.116369	0.116369
X1352730800245555_2_1_4_1	T Cell	T Cell	T Cell	0.773951	0.113024	0.113024
X1564844200479579_2_1_4_1	T Cell	T Cell	T Cell	0.755048	0.122476	0.122476
X1810255508790621_2_1_4_1	B/Plasma	B/Plasma	B/Plasma	0.130887	0.130887	0.738225
X1850166346398123_2_1_4_1	T Cell	T Cell	T Cell	0.773712	0.113144	0.113144
X1850330490228075_2_1_4_1	T Cell	T Cell	T Cell	0.751311	0.124344	0.124344
X1853481960290086_2_1_4_1	Myeloid	T Cell	T Cell	0.766863	0.116568	0.116568
X1858411636579237_2_1_4_1	T Cell	T Cell	T Cell	0.758566	0.120717	0.120717
X1881707274685237_2_1_4_1	Myeloid	Myeloid	Myeloid	0.146179	0.730548	0.123273
X1881707277600557_2_1_4_1	Myeloid	Myeloid	Myeloid	0.119844	0.760311	0.119844
X7765753649548204_2_1_4_1	T Cell	T Cell	T Cell	0.761703	0.119149	0.119149
X8332551910250331_2_1_4_1	Myeloid	Myeloid	Myeloid	0.111425	0.777151	0.111425
X8570475799821620_2_1_4_1	T Cell	T Cell	T Cell	0.77467	0.112665	0.112665
X10008224842758572_2_1_4_1	T Cell	T Cell	T Cell	0.774794	0.112603	0.112603
X10008224842861278_2_1_4_1	Myeloid	B/Plasma	Myeloid	0.126787	0.746426	0.126787
X10822935043750684_2_1_4_1	Myeloid	B/Plasma	Myeloid	0.12999	0.74002	0.12999
X10896055603423974_2_1_4_1	T Cell	T Cell	T Cell	0.76991	0.115045	0.115045
X12265452504804588_2_1_4_1	T Cell	T Cell	T Cell	0.77005	0.114975	0.114975
X12308924821859172_2_1_4_1	T Cell	T Cell	T Cell	0.771566	0.114217	0.114217
X12511116764080350_2_1_4_1	Myeloid	Myeloid	Myeloid	0.113165	0.774062	0.112773
X12516003352276212_2_1_4_1	T Cell	T Cell	T Cell	0.765531	0.118333	0.116137
X12624915283994988_2_1_4_1	B/Plasma	T Cell	T Cell	0.652841	0.142256	0.204903
X12796576484674790_2_1_4_1	Myeloid	B/Plasma	Myeloid	0.122813	0.754373	0.122813
X12832844258338550_2_1_4_1	T Cell	T Cell	T Cell	0.771466	0.114267	0.114267
X12897653087487724_2_1_4_1	T Cell	T Cell	T Cell	0.761271	0.119365	0.119365
X15075236220909996_2_1_4_1	T Cell	T Cell	T Cell	0.757375	0.121312	0.121312
X15079558079997860_2_1_4_1	Myeloid	B/Plasma	Myeloid	0.125076	0.749848	0.125076
X15320918866967796_2_1_4_1	T Cell	T Cell	T Cell	0.771762	0.114119	0.114119
X62340577849465064_2_1_4_1	T Cell	T Cell	T Cell	0.771212	0.114394	0.114394
X62715281527684024_2_1_4_1	T Cell	T Cell	T Cell	0.770432	0.114784	0.114784
X62724173167188712_2_1_4_1	Myeloid	T Cell	Myeloid	0.143836	0.724321	0.131843
X64895226544797624_2_1_4_1	T Cell	T Cell	T Cell	0.770417	0.114792	0.114792
X79897914544646048_2_1_4_1	T Cell	T Cell	T Cell	0.771433	0.114283	0.114283
X82990491753925408_2_1_4_1	T Cell	T Cell	T Cell	0.767104	0.116448	0.116448
X84639558437124400_2_1_4_1	Myeloid	Myeloid	Myeloid	0.113314	0.773803	0.112883
X84846464193214320_2_1_4_1	T Cell	T Cell	T Cell	0.753359	0.12332	0.12332
X87417680726706928_2_1_4_1	Myeloid	Myeloid	Myeloid	0.114757	0.770485	0.114757
X104909046705142192_2_1_4_1	T Cell	T Cell	T Cell	0.768886	0.115557	0.115557
X105182361193667824_2_1_4_1	T Cell	T Cell	T Cell	0.766609	0.116696	0.116696
X118068628931131760_2_1_4_1	Myeloid	Myeloid	Myeloid	0.121724	0.756553	0.121724
X122637031027656432_2_1_4_1	T Cell	T Cell	T Cell	0.769478	0.115261	0.115261
X121938126199589_1_4_1	T Cell	T Cell	T Cell	0.771241	0.114379	0.114379
X129509196949814_1_4_1	T Cell	T Cell	T Cell	0.767897	0.116051	0.116051
X130075864488670_1_4_1	T Cell	T Cell	T Cell	0.771037	0.114481	0.114481
X130607230115179_1_4_1	T Cell	T Cell	T Cell	0.772907	0.113547	0.113547
X131286880106406_1_4_1	T Cell	T Cell	T Cell	0.765423	0.117288	0.117288
X135012931759387_1_4_1	Myeloid	T Cell	T Cell	0.648123	0.210964	0.140913
X156049815747371_1_4_1	Myeloid	B/Plasma	Myeloid	0.122165	0.755671	0.122165
X157562581670110_1_4_1	T Cell	T Cell	T Cell	0.761138	0.119431	0.119431
X164761049618654_1_4_1	T Cell	T Cell	T Cell	0.767715	0.117205	0.11508
X165737917266283_1_4_1	T Cell	T Cell	T Cell	0.76802	0.11599	0.11599
X165737920120668_1_4_1	Myeloid	B/Plasma	Myeloid	0.130149	0.739701	0.130149
X166357848217389_1_4_1	T Cell	T Cell	T Cell	0.764224	0.117888	0.117888
X191150401965364_1_4_1	B/Plasma	B/Plasma	B/Plasma	0.132483	0.132483	0.735034
X204359299676531_1_4_1	T Cell	T Cell	T Cell	0.765148	0.117426	0.117426
X227370935179038_1_4_1	T Cell	T Cell	T Cell	0.76613	0.116935	0.116935
X231691705600811_1_4_1	T Cell	T Cell	T Cell	0.76311	0.118445	0.118445
X236083006032739_1_4_1	T Cell	T Cell	T Cell	0.772002	0.113999	0.113999
X240625063684958_1_4_1	T Cell	T Cell	T Cell	0.756443	0.121778	0.121778
X974406437727580_1_4_1	T Cell	T Cell	T Cell	0.764151	0.117924	0.117924
X1084022292630765_1_4_1	T Cell	T Cell	T Cell	0.767112	0.116444	0.116444
X1084931888245172_1_4_1	T Cell	T Cell	T Cell	0.738333	0.130834	0.130834
X1362050860377835_1_4_1	T Cell	T Cell	T Cell	0.768612	0.115694	0.115694
X1568921282300771_1_4_1	T Cell	T Cell	T Cell	0.758933	0.120533	0.120533
X1818375950383414_1_4_1	Myeloid	Myeloid	Myeloid	0.11566	0.76868	0.11566
X1818375951924460_1_4_1	T Cell	T Cell	T Cell	0.758799	0.120601	0.120601
X1823922764593062_1_4_1	T Cell	T Cell	T Cell	0.771446	0.114277	0.114277
X1854220520844060_1_4_1	Myeloid	T Cell	Myeloid	0.29279	0.549291	0.157919
X1880075323533541_1_4_1	Myeloid	T Cell	T Cell	0.747626	0.126187	0.126187
X1881707272943478_1_4_1	T Cell	T Cell	T Cell	0.770272	0.114864	0.114864
X1894774828816229_1_4_1	Myeloid	B/Plasma	Myeloid	0.122613	0.754774	0.122613
X7800312177511661_1_4_1	T Cell	T Cell	T Cell	0.775069	0.112466	0.112466
X7800312179407158_1_4_1	B/Plasma	B/Plasma	B/Plasma	0.137376	0.137376	0.725247
X8332551906847516_1_4_1	T Cell	T Cell	T Cell	0.759296	0.120352	0.120352
X8367184509843371_1_4_1	T Cell	T Cell	T Cell	0.769713	0.115144	0.115144
X10580492591459614_1_4_1	T Cell	T Cell	T Cell	0.759634	0.120183	0.120183
X10857529747392294_1_4_1	T Cell	T Cell	T Cell	0.771618	0.114191	0.114191
X10891468712335268_1_4_1	T Cell	T Cell	T Cell	0.773773	0.113114	0.113114
X10923413372786422_1_4_1	T Cell	T Cell	T Cell	0.761488	0.119256	0.119256
X12263805151991540_1_4_1	T Cell	T Cell	T Cell	0.744006	0.127997	0.127997
X12296220597971308_1_4_1	T Cell	T Cell	T Cell	0.766929	0.116535	0.116535
X12511116766427038_1_4_1	Myeloid	Myeloid	Myeloid	0.131392	0.749193	0.119414
X12516003352102638_1_4_1	Myeloid	T Cell	T Cell	0.765938	0.117031	0.117031
X13073027708081908_1_4_1	Myeloid	Myeloid	Myeloid	0.120653	0.764095	0.115251
X14586505329850156_1_4_1	Myeloid	B/Plasma	Myeloid	0.121977	0.756046	0.121977
X62090236017200416_1_4_1	T Cell	T Cell	T Cell	0.771242	0.114379	0.114379
X64649872254094624_1_4_1	T Cell	T Cell	T Cell	0.769544	0.115228	0.115228
X64693446827732256_1_4_1	T Cell	T Cell	T Cell	0.754416	0.122792	0.122792
X66377222200876376_1_4_1	T Cell	T Cell	T Cell	0.769669	0.115165	0.115165
X82110758983941360_1_4_1	Myeloid	B/Plasma	Myeloid	0.122955	0.754091	0.122955
X84682647646361440_1_4_1	T Cell	T Cell	T Cell	0.771254	0.114373	0.114373
X86538624401585968_1_4_1	T Cell	T Cell	T Cell	0.769358	0.115321	0.115321
X98461046646922480_1_4_1	T Cell	T Cell	T Cell	0.744742	0.127629	0.127629
X118130141436274480_1_4_1	T Cell	T Cell	T Cell	0.766815	0.116593	0.116593
X118341911261898992_1_4_1	B/Plasma	T Cell	T Cell	0.744328	0.127836	0.127836
X120878362176739760_1_4_1	T Cell	T Cell	T Cell	0.758662	0.120669	0.120669
X122637031027456240_1_4_1	Myeloid	T Cell	T Cell	0.699044	0.166412	0.134544
X123162247514188208_1_4_1	T Cell	T Cell	T Cell	0.765002	0.117499	0.117499
X122302227659563_2_4_1	T Cell	T Cell	T Cell	0.773622	0.113189	0.113189
X122430688450397_2_4_1	T Cell	T Cell	T Cell	0.759338	0.120331	0.120331
X125194902818022_2_4_1	Myeloid	T Cell	Myeloid	0.160009	0.709487	0.130504
X125194904430838_2_4_1	Myeloid	Myeloid	Myeloid	0.11483	0.770339	0.11483
X126903911373101_2_4_1	Myeloid	T Cell	T Cell	0.772382	0.113809	0.113809
X129509199076061_2_4_1	T Cell	T Cell	T Cell	0.767481	0.116259	0.116259
X129586205210459_2_4_1	T Cell	T Cell	T Cell	0.761801	0.1191	0.1191
X130075862941020_2_4_1	Myeloid	Myeloid	Myeloid	0.120478	0.759044	0.120478
X130607234574699_2_4_1	Myeloid	B/Plasma	Myeloid	0.120531	0.758939	0.120531
X135012925749598_2_4_1	Myeloid	T Cell	Myeloid	0.318089	0.524372	0.157539
X162071490255070_2_4_1	Myeloid	Myeloid	Myeloid	0.147635	0.728623	0.123742
X165164954802589_2_4_1	T Cell	T Cell	T Cell	0.765162	0.117419	0.117419
X165164958529459_2_4_1	T Cell	T Cell	T Cell	0.770913	0.114543	0.114543
X191150396454827_2_4_1	Myeloid	Myeloid	Myeloid	0.12188	0.756241	0.12188
X204968251537309_2_4_1	Myeloid	Myeloid	Myeloid	0.113179	0.773643	0.113179
X230664145386294_2_4_1	Myeloid	Myeloid	Myeloid	0.134479	0.731042	0.134479
X232251236432821_2_4_1	Myeloid	T Cell	Myeloid	0.122094	0.755812	0.122094
X235601214519645_2_4_1	T Cell	T Cell	T Cell	0.759313	0.120343	0.120343
X239391240542491_2_4_1	T Cell	T Cell	T Cell	0.764817	0.117591	0.117591
X239931581414246_2_4_1	T Cell	T Cell	T Cell	0.767248	0.116376	0.116376
X240025934417317_2_4_1	Myeloid	Myeloid	Myeloid	0.119586	0.760828	0.119586
X1001918810999029_2_4_1	Myeloid	B/Plasma	Myeloid	0.121736	0.756528	0.121736
X1001918811203869_2_4_1	T Cell	T Cell	T Cell	0.76812	0.11594	0.11594
X1071859098663732_2_4_1	T Cell	T Cell	T Cell	0.768891	0.115554	0.115554
X1251635839220595_2_4_1	T Cell	T Cell	T Cell	0.765725	0.117138	0.117138
X1283575329515948_2_4_1	T Cell	T Cell	T Cell	0.747482	0.126259	0.126259
X1295556978305758_2_4_1	Myeloid	Myeloid	Myeloid	0.112095	0.77581	0.112095
X1321454848137115_2_4_1	Myeloid	T Cell	T Cell	0.759531	0.120939	0.11953
X1533120599185125_2_4_1	T Cell	T Cell	T Cell	0.757433	0.121283	0.121283
X1822694791890790_2_4_1	T Cell	T Cell	T Cell	0.771253	0.114374	0.114374
X1823922770307507_2_4_1	T Cell	T Cell	T Cell	0.754158	0.122921	0.122921
X1845930329304299_2_4_1	T Cell	T Cell	T Cell	0.763901	0.118049	0.118049
X1845930329852638_2_4_1	T Cell	T Cell	T Cell	0.771706	0.114147	0.114147
X1858411636681014_2_4_1	Myeloid	B/Plasma	Myeloid	0.121232	0.757536	0.121232
X1924942682799462_2_4_1	T Cell	T Cell	T Cell	0.769222	0.115389	0.115389
X8367184515381662_2_4_1	T Cell	T Cell	T Cell	0.770618	0.115564	0.113818
X10580492591000476_2_4_1	T Cell	T Cell	T Cell	0.760259	0.11987	0.11987
X10641877339655092_2_4_1	Myeloid	B/Plasma	Myeloid	0.121729	0.756542	0.121729
X12265452506925788_2_4_1	Myeloid	T Cell	Myeloid	0.127261	0.745478	0.127261
X12826797094620020_2_4_1	Myeloid	Myeloid	Myeloid	0.113965	0.77207	0.113965
X14547876274654564_2_4_1	Myeloid	B/Plasma	Myeloid	0.124706	0.750587	0.124706
X14767923671025908_2_4_1	T Cell	T Cell	T Cell	0.772399	0.1138	0.1138
X62340577850185624_2_4_1	T Cell	T Cell	T Cell	0.76301	0.118495	0.118495
X62367303294727984_2_4_1	T Cell	T Cell	T Cell	0.775384	0.112308	0.112308
X64307054393899360_2_4_1	T Cell	T Cell	T Cell	0.751221	0.124389	0.124389
X68849059635611496_2_4_1	T Cell	T Cell	T Cell	0.749479	0.125261	0.125261
X84682647649770272_2_4_1	Myeloid	Myeloid	Myeloid	0.122656	0.754688	0.122656
X86538624396082416_2_4_1	Myeloid	Myeloid	Myeloid	0.120925	0.758149	0.120925
X86645265216191328_2_4_1	T Cell	T Cell	T Cell	0.76643	0.118315	0.115254
X100432952046049072_2_4_1	Myeloid	B/Plasma	Myeloid	0.123862	0.752276	0.123862
X100432952050014048_2_4_1	Myeloid	Myeloid	Myeloid	0.114158	0.771684	0.114158
X102332558071458032_2_4_1	T Cell	T Cell	T Cell	0.457718	0.167232	0.375049
X120667384778735008_2_4_1	T Cell	T Cell	T Cell	0.769476	0.115262	0.115262
X122848901745760688_2_4_1	Myeloid	B/Plasma	Myeloid	0.155573	0.561006	0.283422
X121347515509558_1_1_5_1	T Cell	T Cell	T Cell	0.761057	0.117286	0.121657
X121896198061406_1_1_5_1	T Cell	T Cell	T Cell	0.766481	0.11676	0.11676
X122430686162214_1_1_5_1	Myeloid	Myeloid	Myeloid	0.119953	0.765044	0.115003
X126339104598814_1_1_5_1	T Cell	T Cell	T Cell	0.729974	0.144941	0.125085
X130075860580268_1_1_5_1	Myeloid	Myeloid	Myeloid	0.113361	0.773278	0.113361
X130531251116315_1_1_5_1	T Cell	T Cell	T Cell	0.764099	0.120376	0.115525
X130545109023518_1_1_5_1	T Cell	T Cell	T Cell	0.726984	0.147206	0.12581
X131088506107686_1_1_5_1	Myeloid	Myeloid	Myeloid	0.113571	0.772859	0.113571
X134607992646452_1_1_5_1	Myeloid	Myeloid	Myeloid	0.114259	0.771482	0.114259
X134952896875301_1_1_5_1	Myeloid	T Cell	T Cell	0.594314	0.258139	0.147547
X135012929399707_1_1_5_1	T Cell	T Cell	T Cell	0.770857	0.114571	0.114571
X156049815287597_1_1_5_1	Myeloid	Myeloid	Myeloid	0.114581	0.770838	0.114581
X156590057081630_1_1_5_1	Myeloid	Myeloid	Myeloid	0.11639	0.769611	0.114
X162071489754990_1_1_5_1	T Cell	T Cell	T Cell	0.756711	0.125388	0.117901
X192103645637036_1_1_5_1	T Cell	T Cell	T Cell	0.765578	0.117211	0.117211
X196114036177654_1_1_5_1	Myeloid	Myeloid	Myeloid	0.111667	0.776666	0.111667
X196114037787998_1_1_5_1	T Cell	T Cell	T Cell	0.769158	0.115421	0.115421
X196114042436516_1_1_5_1	T Cell	T Cell	T Cell	0.75661	0.125627	0.117763
X226341128424869_1_1_5_1	Myeloid	Myeloid	Myeloid	0.111884	0.776232	0.111884
X226341132880117_1_1_5_1	Myeloid	Myeloid	Myeloid	0.11396	0.77208	0.11396
X226821210525030_1_1_5_1	Myeloid	Myeloid	Myeloid	0.116102	0.767796	0.116102
X226889661830966_1_1_5_1	T Cell	T Cell	T Cell	0.752888	0.123556	0.123556
X227370931477748_1_1_5_1	T Cell	T Cell	T Cell	0.766047	0.116977	0.116977
X227914024667572_1_1_5_1	T Cell	Myeloid	Myeloid	0.127715	0.744571	0.127715
X236768204080990_1_1_5_1	Myeloid	Myeloid	Myeloid	0.117373	0.767543	0.115084
X239391233919798_1_1_5_1	T Cell	T Cell	T Cell	0.748678	0.125661	0.125661
X239391237623021_1_1_5_1	Myeloid	Myeloid	Myeloid	0.113197	0.773607	0.113197
X239517937384285_1_1_5_1	T Cell	T Cell	T Cell	0.765299	0.117351	0.117351
X239931579354533_1_1_5_1	Myeloid	T Cell	Myeloid	0.298016	0.544756	0.157229
X240136546860459_1_1_5_1	T Cell	T Cell	Myeloid	0.397318	0.441991	0.160691
X1009187068435227_1_1_5_1	Myeloid	Myeloid	Myeloid	0.130644	0.751347	0.118009
X1295556981746972_1_1_5_1	T Cell	T Cell	T Cell	0.766338	0.116831	0.116831
X1322545851611499_1_1_5_1	Myeloid	Myeloid	Myeloid	0.113618	0.772765	0.113618
X1362050862238507_1_1_5_1	Myeloid	Myeloid	Myeloid	0.115048	0.769903	0.115048
X1366399229323683_1_1_5_1	T Cell	T Cell	T Cell	0.765647	0.117177	0.117177
X1529821791739100_1_1_5_1	T Cell	T Cell	T Cell	0.770084	0.114958	0.114958
X1533120599412059_1_1_5_1	T Cell	T Cell	T Cell	0.748708	0.131706	0.119586
X1541219449982187_1_1_5_1	Myeloid	Myeloid	Myeloid	0.114107	0.771786	0.114107
X1541982991833516_1_1_5_1	Myeloid	T Cell	T Cell	0.676654	0.1863	0.137045
X1573097917758323_1_1_5_1	Myeloid	Myeloid	Myeloid	0.113156	0.773688	0.113156
X1573097921440563_1_1_5_1	Myeloid	Myeloid	Myeloid	0.118756	0.76555	0.115694
X1573173048326365_1_1_5_1	T Cell	T Cell	T Cell	0.749186	0.125407	0.125407
X1577694442408685_1_1_5_1	T Cell	T Cell	T Cell	0.761289	0.116274	0.122438
X1603891992120669_1_1_5_1	T Cell	T Cell	T Cell	0.766189	0.11919	0.114621
X1638724871337766_1_1_5_1	Myeloid	T Cell	T Cell	0.659053	0.202838	0.138109
X1638724871542683_1_1_5_1	T Cell	T Cell	T Cell	0.485696	0.353378	0.160926
X1642385368631541_1_1_5_1	T Cell	T Cell	T Cell	0.76387	0.121046	0.115084
X1849289233091869_1_1_5_1	T Cell	T Cell	T Cell	0.752328	0.123836	0.123836
X1850166341455269_1_1_5_1	Myeloid	Myeloid	Myeloid	0.160917	0.712144	0.126939
X1850330491770670_1_1_5_1	T Cell	Myeloid	Myeloid	0.127137	0.745726	0.127137
X1884939485833005_1_1_5_1	Myeloid	Myeloid	Myeloid	0.114396	0.772553	0.113052
X1888741492373875_1_1_5_1	Myeloid	Myeloid	Myeloid	0.11446	0.771081	0.11446
X1919588983035693_1_1_5_1	Myeloid	Myeloid	Myeloid	0.120758	0.758483	0.120758
X1924942683327197_1_1_5_1	T Cell	T Cell	T Cell	0.765465	0.117267	0.117267
X8008008104851317_1_1_5_1	Myeloid	Myeloid	Myeloid	0.117874	0.767682	0.114444
X8086620053584293_1_1_5_1	Myeloid	Myeloid	Myeloid	0.12086	0.76433	0.11481
X8296671919332149_1_1_5_1	T Cell	T Cell	T Cell	0.71751	0.156063	0.126427
X8570475796937454_1_1_5_1	B/Plasma	B/Plasma	B/Plasma	0.215961	0.205417	0.578622
X10008224840935158_1_1_5_1	T Cell	T Cell	T Cell	0.762957	0.118522	0.118522
X10057606311139116_1_1_5_1	T Cell	T Cell	T Cell	0.611614	0.149473	0.238913
X10091708002721124_1_1_5_1	Myeloid	Myeloid	Myeloid	0.124508	0.759457	0.116035
X10263706674814316_1_1_5_1	T Cell	T Cell	T Cell	0.77056	0.11472	0.11472
X10263706678999910_1_1_5_1	T Cell	T Cell	Myeloid	0.318583	0.519671	0.161746
X10364871123324252_1_1_5_1	Myeloid	T Cell	T Cell	0.587836	0.262808	0.149356
X10641877341694694_1_1_5_1	T Cell	Myeloid	Myeloid	0.126835	0.746331	0.126835
X10866857344649004_1_1_5_1	Myeloid	T Cell	T Cell	0.549278	0.298024	0.152698
X10891468708436404_1_1_5_1	T Cell	T Cell	T Cell	0.770379	0.11481	0.11481
X10923413372627172_1_1_5_1	T Cell	T Cell	T Cell	0.75527	0.122365	0.122365
X12233977678158558_1_1_5_1	Myeloid	Myeloid	Myeloid	0.113541	0.772918	0.113541
X12265452504829284_1_1_5_1	Myeloid	T Cell	Myeloid	0.278274	0.571602	0.150125
X12554143847009078_1_1_5_1	Myeloid	B/Plasma	Myeloid	0.122194	0.755612	0.122194
X12584706064899300_1_1_5_1	Myeloid	B/Plasma	Myeloid	0.122206	0.755588	0.122206
X12800982064184732_1_1_5_1	Myeloid	Myeloid	Myeloid	0.114716	0.770567	0.114716
X14547876274945332_1_1_5_1	T Cell	T Cell	T Cell	0.76156	0.11922	0.11922
X14586505329536308_1_1_5_1	T Cell	Myeloid	Myeloid	0.195659	0.666018	0.138322
X14586505329757420_1_1_5_1	Myeloid	Myeloid	Myeloid	0.115656	0.770296	0.114048
X14594689236651358_1_1_5_1	Myeloid	Myeloid	Myeloid	0.122868	0.754264	0.122868
X14763586678085358_1_1_5_1	T Cell	T Cell	T Cell	0.730677	0.145504	0.12382
X14807023831895276_1_1_5_1	T Cell	T Cell	T Cell	0.522633	0.321264	0.156102
X14841032725645038_1_1_5_1	B/Plasma	T Cell	T Cell	0.714198	0.129113	0.156689
X15078485005130076_1_1_5_1	T Cell	T Cell	T Cell	0.529456	0.314644	0.1559
X15087322124179230_1_1_5_1	B/Plasma	B/Plasma	B/Plasma	0.145385	0.145385	0.70923
X15329223134104798_1_1_5_1	Myeloid	Myeloid	Myeloid	0.114424	0.771151	0.114424
X15370447167903516_1_1_5_1	Myeloid	Myeloid	Myeloid	0.113071	0.773859	0.113071
X15370447167904092_1_1_5_1	Myeloid	Myeloid	Myeloid	0.11356	0.772879	0.11356
X62340577849464728_1_1_5_1	T Cell	T Cell	Myeloid	0.321278	0.519841	0.158881
X62687259013827384_1_1_5_1	Myeloid	Myeloid	Myeloid	0.138763	0.740408	0.120829
X62724173171672824_1_1_5_1	Myeloid	Myeloid	Myeloid	0.116437	0.767125	0.116437
X64693446832209176_1_1_5_1	T Cell	T Cell	T Cell	0.761326	0.11646	0.122214
X66377222204643160_1_1_5_1	Myeloid	Myeloid	Myeloid	0.113885	0.77223	0.113885
X66659992112327472_1_1_5_1	Myeloid	Myeloid	Myeloid	0.114027	0.771946	0.114027
X82606632306632608_1_1_5_1	Myeloid	Myeloid	Myeloid	0.114937	0.770126	0.114937
X84642315793218912_1_1_5_1	Myeloid	T Cell	T Cell	0.766511	0.116745	0.116745
X98461046651082528_1_1_5_1	T Cell	T Cell	T Cell	0.757632	0.121184	0.121184
X100406678606986160_1_1_5_1	Myeloid	Myeloid	Myeloid	0.119473	0.765042	0.115485
X100444496901819296_1_1_5_1	T Cell	T Cell	T Cell	0.750066	0.130893	0.119041
X102578171173091232_1_1_5_1	T Cell	T Cell	T Cell	0.766067	0.118919	0.115013
X104909046704696608_1_1_5_1	Myeloid	Myeloid	Myeloid	0.114204	0.771592	0.114204
X118903785319750064_1_1_5_1	Myeloid	Myeloid	Myeloid	0.120914	0.758172	0.120914
X121264831921777008_1_1_5_1	Myeloid	B/Plasma	Myeloid	0.121896	0.756208	0.121896
X123195643049139104_1_1_5_1	T Cell	Myeloid	Myeloid	0.147875	0.725652	0.126472
X125194902858014_2_1_5_1	T Cell	T Cell	T Cell	0.773939	0.113031	0.113031
X130545109092188_2_1_5_1	T Cell	T Cell	T Cell	0.769008	0.115496	0.115496
X131286877202742_2_1_5_1	Myeloid	Myeloid	Myeloid	0.123059	0.736567	0.140374
X134051764813220_2_1_5_1	Myeloid	Myeloid	Myeloid	0.123684	0.759331	0.116985
X165389068523253_2_1_5_1	Myeloid	Myeloid	Myeloid	0.118872	0.762256	0.118872
X165389068613492_2_1_5_1	Myeloid	Myeloid	Myeloid	0.11518	0.769641	0.11518
X165737915697886_2_1_5_1	Myeloid	Myeloid	Myeloid	0.11318	0.773641	0.11318
X165737919834844_2_1_5_1	T Cell	T Cell	T Cell	0.767652	0.116174	0.116174
X165936521755572_2_1_5_1	T Cell	T Cell	T Cell	0.762599	0.121915	0.115486
X170137421278502_2_1_5_1	T Cell	T Cell	T Cell	0.760889	0.119556	0.119556
X170679241726374_2_1_5_1	Myeloid	Myeloid	Myeloid	0.1145	0.771	0.1145
X191645424937707_2_1_5_1	Myeloid	Myeloid	Myeloid	0.11284	0.774319	0.11284
X192103649797869_2_1_5_1	T Cell	T Cell	T Cell	0.765963	0.117019	0.117019
X192856572217707_2_1_5_1	T Cell	T Cell	T Cell	0.766124	0.116938	0.116938
X192856576124763_2_1_5_1	T Cell	T Cell	T Cell	0.757955	0.121022	0.121022
X195615047990070_2_1_5_1	Myeloid	B/Plasma	Myeloid	0.122314	0.744204	0.133482
X196114036504486_2_1_5_1	Myeloid	Myeloid	Myeloid	0.1139	0.7722	0.1139
X196114037762806_2_1_5_1	T Cell	T Cell	T Cell	0.761972	0.119014	0.119014
X200484333473054_2_1_5_1	T Cell	T Cell	T Cell	0.750135	0.124932	0.124932
X204968251513587_2_1_5_1	T Cell	T Cell	Myeloid	0.31649	0.52516	0.15835
X226889663637940_2_1_5_1	Myeloid	Myeloid	Myeloid	0.114663	0.770673	0.114663
X231136711825843_2_1_5_1	Myeloid	Myeloid	Myeloid	0.114003	0.771993	0.114003
X231915944273654_2_1_5_1	T Cell	T Cell	T Cell	0.764506	0.117747	0.117747
X235601210820971_2_1_5_1	T Cell	T Cell	T Cell	0.763128	0.118436	0.118436
X236083005517107_2_1_5_1	Myeloid	Myeloid	Myeloid	0.124191	0.751618	0.124191
X239517941582643_2_1_5_1	T Cell	T Cell	T Cell	0.770308	0.114846	0.114846
X240025936553715_2_1_5_1	Myeloid	Myeloid	Myeloid	0.11333	0.773339	0.11333
X974406441723622_2_1_5_1	Myeloid	Myeloid	Myeloid	0.143481	0.734784	0.121735
X974542953703837_2_1_5_1	Myeloid	Myeloid	Myeloid	0.166122	0.704443	0.129435
X975726871210742_2_1_5_1	Myeloid	Myeloid	Myeloid	0.112259	0.775481	0.112259
X975726875396845_2_1_5_1	Myeloid	T Cell	T Cell	0.724054	0.149003	0.126942
X1009187068427485_2_1_5_1	T Cell	T Cell	T Cell	0.773183	0.113408	0.113408
X1076254203296501_2_1_5_1	T Cell	T Cell	Myeloid	0.359519	0.4832	0.157281
X1084022292633972_2_1_5_1	Myeloid	Myeloid	Myeloid	0.113725	0.772549	0.113725
X1084913951853468_2_1_5_1	T Cell	T Cell	T Cell	0.745945	0.127027	0.127027
X1282964553422636_2_1_5_1	Myeloid	Myeloid	Myeloid	0.113023	0.773954	0.113023
X1296173459000030_2_1_5_1	Myeloid	Myeloid	Myeloid	0.1213	0.763198	0.115501
X1322545853917547_2_1_5_1	Myeloid	Myeloid	Myeloid	0.114478	0.771044	0.114478
X1528723253189852_2_1_5_1	Myeloid	T Cell	T Cell	0.722139	0.138931	0.138931
X1528780148391323_2_1_5_1	Myeloid	Myeloid	Myeloid	0.113142	0.774523	0.112335
X1569319287672166_2_1_5_1	Myeloid	Myeloid	Myeloid	0.114386	0.771228	0.114386
X1569319290006771_2_1_5_1	Myeloid	Myeloid	Myeloid	0.118839	0.766973	0.114188
X1633649257471331_2_1_5_1	T Cell	T Cell	T Cell	0.744156	0.134386	0.121458
X1810255508794157_2_1_5_1	Myeloid	Myeloid	Myeloid	0.112899	0.774202	0.112899
X1810790098880436_2_1_5_1	T Cell	Myeloid	Myeloid	0.153294	0.71833	0.128377
X1857886677327147_2_1_5_1	Myeloid	Myeloid	Myeloid	0.121168	0.757664	0.121168
X1858643687061339_2_1_5_1	T Cell	T Cell	T Cell	0.768389	0.115806	0.115806
X1888741490015091_2_1_5_1	B/Plasma	B/Plasma	B/Plasma	0.135904	0.135904	0.728193
X1924942678674278_2_1_5_1	Myeloid	Myeloid	Myeloid	0.115039	0.769923	0.115039
X7800312176724853_2_1_5_1	Myeloid	Myeloid	Myeloid	0.116187	0.767626	0.116187
X8073975566294365_2_1_5_1	Myeloid	Myeloid	Myeloid	0.1163	0.7674	0.1163
X8296671919892894_2_1_5_1	B/Plasma	B/Plasma	B/Plasma	0.136028	0.136028	0.727944
X8296671921265380_2_1_5_1	Myeloid	Myeloid	Myeloid	0.116462	0.767075	0.116462
X10057606310841692_2_1_5_1	Myeloid	Myeloid	Myeloid	0.115758	0.768484	0.115758
X10057606311136092_2_1_5_1	T Cell	T Cell	T Cell	0.773841	0.113079	0.113079
X10086633484241694_2_1_5_1	Myeloid	Myeloid	Myeloid	0.126978	0.755813	0.117209
X10364871127710492_2_1_5_1	Myeloid	Myeloid	Myeloid	0.11735	0.7653	0.11735
X10641877340174260_2_1_5_1	B/Plasma	B/Plasma	B/Plasma	0.1365	0.1365	0.727001
X10923413373335980_2_1_5_1	Myeloid	Myeloid	Myeloid	0.114087	0.771826	0.114087
X12265452502961500_2_1_5_1	Myeloid	Myeloid	Myeloid	0.118483	0.763034	0.118483
X12265452506922396_2_1_5_1	B/Plasma	B/Plasma	T Cell	0.458232	0.165783	0.375985
X12296220592224606_2_1_5_1	T Cell	T Cell	T Cell	0.769681	0.115159	0.115159
X12335657955047334_2_1_5_1	Myeloid	T Cell	T Cell	0.724615	0.146522	0.128863
X12343439462681012_2_1_5_1	T Cell	T Cell	T Cell	0.767736	0.116132	0.116132
X12540871628736358_2_1_5_1	Myeloid	Myeloid	Myeloid	0.112907	0.774877	0.112215
X12554143850777308_2_1_5_1	Myeloid	T Cell	Myeloid	0.209621	0.649667	0.140712
X12615714337929004_2_1_5_1	Myeloid	Myeloid	Myeloid	0.123189	0.760339	0.116472
X12832844264102812_2_1_5_1	T Cell	T Cell	T Cell	0.740253	0.129873	0.129873
X12893684623390956_2_1_5_1	Myeloid	Myeloid	Myeloid	0.176146	0.692229	0.131625
X13144966024350556_2_1_5_1	Myeloid	Myeloid	Myeloid	0.112917	0.774165	0.112917
X14555046692739302_2_1_5_1	B/Plasma	B/Plasma	B/Plasma	0.160799	0.276987	0.562214
X14582657974679982_2_1_5_1	T Cell	T Cell	T Cell	0.734685	0.141671	0.123644
X14841032721423078_2_1_5_1	T Cell	T Cell	T Cell	0.76749	0.116255	0.116255
X14841032728041756_2_1_5_1	T Cell	T Cell	T Cell	0.743713	0.128143	0.128143
X15079696137140078_2_1_5_1	Myeloid	Myeloid	Myeloid	0.113429	0.773141	0.113429
X15087322121792820_2_1_5_1	T Cell	T Cell	T Cell	0.76768	0.11616	0.11616
X62090236013177200_2_1_5_1	Myeloid	Myeloid	Myeloid	0.113846	0.772307	0.113846
X64307054392003944_2_1_5_1	T Cell	T Cell	T Cell	0.763793	0.118104	0.118104
X64415813704993520_2_1_5_1	Myeloid	Myeloid	Myeloid	0.113124	0.773752	0.113124
X64693446831429464_2_1_5_1	Myeloid	Myeloid	Myeloid	0.112931	0.774138	0.112931
X64693446833551776_2_1_5_1	T Cell	T Cell	T Cell	0.771766	0.114117	0.114117
X68884323413907888_2_1_5_1	T Cell	T Cell	T Cell	0.76985	0.115075	0.115075
X82110758983265184_2_1_5_1	Myeloid	Myeloid	Myeloid	0.111616	0.776768	0.111616
X82632540623104304_2_1_5_1	T Cell	T Cell	T Cell	0.76593	0.117035	0.117035
X84642315791350560_2_1_5_1	Myeloid	Myeloid	Myeloid	0.126836	0.756398	0.116766
X84682647644354464_2_1_5_1	T Cell	T Cell	T Cell	0.733221	0.143876	0.122903
X85132216959645616_2_1_5_1	Myeloid	Myeloid	Myeloid	0.113331	0.773337	0.113331
X98365517965256928_2_1_5_1	B/Plasma	B/Plasma	B/Plasma	0.134907	0.134907	0.730185
X98461046646422880_2_1_5_1	T Cell	T Cell	T Cell	0.733339	0.142259	0.124402
X102332558069389152_2_1_5_1	B/Plasma	B/Plasma	B/Plasma	0.132896	0.132896	0.734208
X102332558072007072_2_1_5_1	Myeloid	Myeloid	Myeloid	0.11358	0.772841	0.11358
X102375431492032416_2_1_5_1	T Cell	T Cell	T Cell	0.751523	0.124239	0.124239
X105462796805073712_2_1_5_1	Myeloid	Myeloid	Myeloid	0.121081	0.760031	0.118887
X116757378624810272_2_1_5_1	T Cell	T Cell	T Cell	0.77258	0.11371	0.11371
X118130141436231088_2_1_5_1	Myeloid	Myeloid	Myeloid	0.113229	0.772928	0.113843
X118424400366627120_2_1_5_1	T Cell	T Cell	T Cell	0.751529	0.124236	0.124236
X118626023347209968_2_1_5_1	Myeloid	Myeloid	Myeloid	0.174586	0.67851	0.146904
X118903785323937008_2_1_5_1	T Cell	T Cell	T Cell	0.757715	0.121142	0.121142
X118903785326561696_2_1_5_1	Myeloid	T Cell	Myeloid	0.354275	0.484707	0.161019
X120667384776439664_2_1_5_1	Myeloid	Myeloid	Myeloid	0.11294	0.774121	0.11294
X122848901747366304_2_1_5_1	Myeloid	Myeloid	Myeloid	0.117217	0.765566	0.117217
X122430684326643_1_5_1	Myeloid	Myeloid	Myeloid	0.113399	0.773202	0.113399
X122430688278891_1_5_1	Myeloid	Myeloid	Myeloid	0.113054	0.773892	0.113054
X126279348272044_1_5_1	T Cell	T Cell	T Cell	0.767388	0.117825	0.114787
X134051762718558_1_5_1	Myeloid	Myeloid	Myeloid	0.113118	0.773763	0.113118
X134607992638198_1_5_1	Myeloid	Myeloid	Myeloid	0.11305	0.773899	0.11305
X156590056266163_1_5_1	B/Plasma	B/Plasma	B/Plasma	0.15494	0.135688	0.709372
X165389064948572_1_5_1	Myeloid	Myeloid	Myeloid	0.115072	0.769857	0.115072
X169220076955445_1_5_1	Myeloid	Myeloid	Myeloid	0.131584	0.750153	0.118263
X170137426180894_1_5_1	T Cell	T Cell	T Cell	0.700685	0.16705	0.132265
X192789737295156_1_5_1	Myeloid	Myeloid	Myeloid	0.112363	0.775275	0.112363
X197058962836261_1_5_1	T Cell	T Cell	T Cell	0.725521	0.149431	0.125049
X197058964699446_1_5_1	Myeloid	Myeloid	Myeloid	0.114039	0.771923	0.114039
X205372243229469_1_5_1	Myeloid	Myeloid	Myeloid	0.114797	0.770405	0.114797
X205372244580187_1_5_1	T Cell	T Cell	T Cell	0.705043	0.164065	0.130892
X226419329064291_1_5_1	Myeloid	Myeloid	Myeloid	0.113763	0.772473	0.113763
X226419329386334_1_5_1	Myeloid	Myeloid	Myeloid	0.113643	0.772714	0.113643
X226889662085556_1_5_1	Myeloid	Myeloid	Myeloid	0.114072	0.771855	0.114072
X227370933578467_1_5_1	Myeloid	Myeloid	Myeloid	0.113733	0.773529	0.112738
X227846732598629_1_5_1	Myeloid	Myeloid	Myeloid	0.11408	0.77184	0.11408
X227846736997219_1_5_1	Myeloid	Myeloid	Myeloid	0.116477	0.767046	0.116477
X227914024344294_1_5_1	T Cell	T Cell	T Cell	0.753671	0.128354	0.117975
X230664145165611_1_5_1	Myeloid	Myeloid	Myeloid	0.114108	0.771784	0.114108
X231136709471518_1_5_1	T Cell	Myeloid	Myeloid	0.127086	0.745827	0.127086
X231915950102302_1_5_1	T Cell	T Cell	T Cell	0.766806	0.116597	0.116597
X970238188538726_1_5_1	Myeloid	Myeloid	Myeloid	0.116229	0.767543	0.116229
X1076254206750003_1_5_1	Myeloid	Myeloid	Myeloid	0.11373	0.772539	0.11373
X1251635841681190_1_5_1	Myeloid	Myeloid	Myeloid	0.114235	0.77153	0.114235
X1541982991858932_1_5_1	B/Plasma	Myeloid	Myeloid	0.122294	0.755412	0.122294
X1642915698435998_1_5_1	Myeloid	Myeloid	Myeloid	0.11302	0.773959	0.11302
X1818289149171934_1_5_1	T Cell	T Cell	T Cell	0.76985	0.115075	0.115075
X1855113223628635_1_5_1	Myeloid	Myeloid	Myeloid	0.137575	0.742605	0.11982
X1888741488184221_1_5_1	T Cell	T Cell	T Cell	0.747253	0.126373	0.126373
X1924942682807027_1_5_1	Myeloid	Myeloid	Myeloid	0.170552	0.699278	0.130171
X7827206039788779_1_5_1	T Cell	T Cell	T Cell	0.765143	0.117428	0.117428
X8073975568944028_1_5_1	T Cell	T Cell	T Cell	0.736502	0.141647	0.121851
X8296671919916902_1_5_1	T Cell	T Cell	T Cell	0.760633	0.119684	0.119684
X8578239906597805_1_5_1	Myeloid	Myeloid	Myeloid	0.119311	0.765501	0.115187
X10083453458107116_1_5_1	Myeloid	Myeloid	Myeloid	0.113858	0.772284	0.113858
X10580492591773606_1_5_1	Myeloid	Myeloid	Myeloid	0.112879	0.774241	0.112879
X10860681208981724_1_5_1	Myeloid	Myeloid	Myeloid	0.113892	0.772216	0.113892
X12238994166377260_1_5_1	T Cell	T Cell	T Cell	0.765191	0.117404	0.117404
X12581409255549238_1_5_1	T Cell	T Cell	T Cell	0.761083	0.119458	0.119458
X12581409257844060_1_5_1	T Cell	T Cell	T Cell	0.771511	0.114245	0.114245
X12624915280285036_1_5_1	T Cell	T Cell	T Cell	0.768759	0.115621	0.115621
X12625034685921116_1_5_1	Myeloid	Myeloid	Myeloid	0.11416	0.771679	0.11416
X12796576480226142_1_5_1	T Cell	T Cell	T Cell	0.766062	0.116969	0.116969
X12800982064249052_1_5_1	T Cell	T Cell	T Cell	0.766954	0.116523	0.116523
X12826797098821534_1_5_1	T Cell	T Cell	T Cell	0.689077	0.175807	0.135116
X13073027708184356_1_5_1	Myeloid	Myeloid	Myeloid	0.114884	0.770232	0.114884
X14594689241045916_1_5_1	Myeloid	Myeloid	Myeloid	0.115122	0.771195	0.113683
X15320918869555052_1_5_1	T Cell	T Cell	T Cell	0.759555	0.120222	0.120222
X15370447169993524_1_5_1	T Cell	T Cell	T Cell	0.766641	0.11668	0.11668
X64307054389869296_1_5_1	Myeloid	B/Plasma	Myeloid	0.159276	0.534702	0.306022
X64307054389975344_1_5_1	Myeloid	Myeloid	Myeloid	0.112609	0.774781	0.112609
X64649872254094064_1_5_1	Myeloid	Myeloid	Myeloid	0.114835	0.77033	0.114835
X64649872257767832_1_5_1	T Cell	T Cell	T Cell	0.768705	0.115648	0.115648
X66377222206699312_1_5_1	Myeloid	Myeloid	Myeloid	0.113675	0.77265	0.113675
X68528536945051512_1_5_1	B/Plasma	T Cell	T Cell	0.600954	0.153936	0.24511
X80175068781402032_1_5_1	T Cell	Myeloid	Myeloid	0.126412	0.747175	0.126412
X82883226035734368_1_5_1	B/Plasma	B/Plasma	B/Plasma	0.132299	0.132299	0.735402
X82990491749771488_1_5_1	Myeloid	Myeloid	Myeloid	0.116443	0.767113	0.116443
X84295969644886944_1_5_1	B/Plasma	B/Plasma	B/Plasma	0.326279	0.294738	0.378983
X84845289499223968_1_5_1	T Cell	T Cell	T Cell	0.477329	0.360204	0.162467
X85132216960178080_1_5_1	Myeloid	Myeloid	Myeloid	0.113445	0.77311	0.113445
X86538624401816928_1_5_1	T Cell	T Cell	T Cell	0.682881	0.182932	0.134188
X86617023661107632_1_5_1	Myeloid	Myeloid	Myeloid	0.113839	0.772322	0.113839
X100396189277645216_1_5_1	T Cell	T Cell	T Cell	0.764587	0.117707	0.117707
X102401673793006880_1_5_1	Myeloid	Myeloid	Myeloid	0.113844	0.773501	0.112655
X118354991561751280_1_5_1	T Cell	T Cell	T Cell	0.769138	0.115431	0.115431
X120667384776939424_1_5_1	T Cell	T Cell	T Cell	0.760765	0.119617	0.119617
X120878362175105392_1_5_1	T Cell	T Cell	T Cell	0.767205	0.116398	0.116398
X122848901745727328_1_5_1	T Cell	T Cell	T Cell	0.759289	0.120355	0.120355
X122848901749237552_1_5_1	T Cell	T Cell	T Cell	0.768342	0.115829	0.115829
X122849781158401952_1_5_1	T Cell	T Cell	Myeloid	0.380073	0.458782	0.161145
X122924538237409008_1_5_1	Myeloid	Myeloid	Myeloid	0.118765	0.76247	0.118765
X121938126165853_2_5_1	Myeloid	Myeloid	Myeloid	0.112181	0.775639	0.112181
X122430684850972_2_5_1	T Cell	T Cell	T Cell	0.771038	0.114481	0.114481
X122430690347806_2_5_1	Myeloid	Myeloid	Myeloid	0.11351	0.772981	0.11351
X126834340711147_2_5_1	Myeloid	Myeloid	Myeloid	0.114993	0.770014	0.114993
X129586202896683_2_5_1	Myeloid	Myeloid	Myeloid	0.117703	0.764594	0.117703
X130211040385372_2_5_1	B/Plasma	B/Plasma	B/Plasma	0.142711	0.181812	0.675477
X130545106696628_2_5_1	Myeloid	Myeloid	Myeloid	0.113066	0.773869	0.113066
X134051765303206_2_5_1	T Cell	T Cell	T Cell	0.634685	0.219733	0.145582
X164761045776286_2_5_1	T Cell	T Cell	T Cell	0.742886	0.135971	0.121143
X165164959024878_2_5_1	T Cell	T Cell	T Cell	0.753796	0.127454	0.118749
X169220077149595_2_5_1	Myeloid	Myeloid	Myeloid	0.115019	0.771448	0.113532
X170137425438966_2_5_1	T Cell	T Cell	T Cell	0.766093	0.119115	0.114792
X170757626915627_2_5_1	T Cell	T Cell	T Cell	0.735893	0.140331	0.123776
X192856575830827_2_5_1	T Cell	T Cell	T Cell	0.765526	0.117237	0.117237
X195969372796780_2_5_1	Myeloid	Myeloid	Myeloid	0.113875	0.77225	0.113875
X196114040601821_2_5_1	T Cell	T Cell	T Cell	0.769895	0.115052	0.115052
X200375717752029_2_5_1	Myeloid	T Cell	Myeloid	0.358397	0.463198	0.178405
X231136711818653_2_5_1	Myeloid	T Cell	T Cell	0.76489	0.117555	0.117555
X231691705599909_2_5_1	T Cell	T Cell	T Cell	0.759358	0.120321	0.120321
X235625994410718_2_5_1	T Cell	T Cell	T Cell	0.761002	0.119499	0.119499
X239391236380971_2_5_1	T Cell	T Cell	T Cell	0.771219	0.11439	0.11439
X239517937360108_2_5_1	T Cell	T Cell	T Cell	0.766197	0.116901	0.116901
X239596438183323_2_5_1	Myeloid	Myeloid	Myeloid	0.11348	0.773039	0.11348
X239596439787749_2_5_1	T Cell	T Cell	T Cell	0.772238	0.113881	0.113881
X240025936542494_2_5_1	T Cell	T Cell	T Cell	0.765354	0.117323	0.117323
X974542953892598_2_5_1	B/Plasma	B/Plasma	B/Plasma	0.136769	0.136769	0.726461
X1006512547444588_2_5_1	Myeloid	Myeloid	Myeloid	0.115787	0.768427	0.115787
X1010206213040862_2_5_1	Myeloid	Myeloid	Myeloid	0.113764	0.772471	0.113764
X1037282713914605_2_5_1	T Cell	T Cell	Myeloid	0.363395	0.474767	0.161838
X1080028025699251_2_5_1	T Cell	Myeloid	Myeloid	0.132983	0.734034	0.132983
X1251635842931421_2_5_1	Myeloid	Myeloid	Myeloid	0.113704	0.772592	0.113704
X1256507420887788_2_5_1	T Cell	T Cell	T Cell	0.748888	0.125556	0.125556
X1282964554955125_2_5_1	T Cell	T Cell	T Cell	0.764122	0.117939	0.117939
X1296173460994845_2_5_1	T Cell	T Cell	T Cell	0.752954	0.128571	0.118475
X1317047134271333_2_5_1	T Cell	T Cell	T Cell	0.767149	0.116425	0.116425
X1317047136086364_2_5_1	T Cell	T Cell	T Cell	0.752179	0.123911	0.123911
X1325708990953382_2_5_1	T Cell	T Cell	T Cell	0.768359	0.11582	0.11582
X1325708992236965_2_5_1	Myeloid	Myeloid	Myeloid	0.114362	0.771276	0.114362
X1352730794211179_2_5_1	Myeloid	Myeloid	Myeloid	0.117349	0.765303	0.117349
X1810255513045790_2_5_1	T Cell	T Cell	T Cell	0.714692	0.156114	0.129194
X1810790102194973_2_5_1	T Cell	T Cell	T Cell	0.771151	0.114424	0.114424
X1858643682056619_2_5_1	Myeloid	Myeloid	Myeloid	0.124399	0.759115	0.116485
X7765753650076443_2_5_1	Myeloid	Myeloid	Myeloid	0.157006	0.716254	0.12674
X7800312183306141_2_5_1	Myeloid	Myeloid	Myeloid	0.116511	0.766979	0.116511
X7827206039792539_2_5_1	Myeloid	Myeloid	Myeloid	0.113282	0.773436	0.113282
X7827206043551470_2_5_1	Myeloid	Myeloid	Myeloid	0.113637	0.772726	0.113637
X7839851496725853_2_5_1	Myeloid	Myeloid	Myeloid	0.116104	0.767791	0.116104
X7839851501243115_2_5_1	Myeloid	Myeloid	Myeloid	0.114927	0.769089	0.115984
X8016862181801331_2_5_1	Myeloid	Myeloid	Myeloid	0.114698	0.770603	0.114698
X8081673357843172_2_5_1	T Cell	T Cell	T Cell	0.767878	0.116061	0.116061
X8086620053653286_2_5_1	T Cell	T Cell	T Cell	0.743317	0.135144	0.121539
X8086801293208350_2_5_1	T Cell	T Cell	T Cell	0.765341	0.11733	0.11733
X8086801295300509_2_5_1	T Cell	T Cell	T Cell	0.744039	0.12798	0.12798
X8121798671124723_2_5_1	Myeloid	Myeloid	Myeloid	0.11332	0.77336	0.11332
X8367184514005747_2_5_1	Myeloid	Myeloid	Myeloid	0.132863	0.743872	0.123266
X8573825741445860_2_5_1	Myeloid	Myeloid	Myeloid	0.112137	0.775727	0.112137
X10008224844339636_2_5_1	T Cell	T Cell	T Cell	0.765385	0.117307	0.117307
X10364871123561758_2_5_1	B/Plasma	B/Plasma	B/Plasma	0.276703	0.163184	0.560113
X10857529747356956_2_5_1	T Cell	T Cell	T Cell	0.756733	0.121633	0.121633
X10857529748876532_2_5_1	T Cell	T Cell	T Cell	0.744449	0.127775	0.127775
X10892138742704542_2_5_1	Myeloid	Myeloid	Myeloid	0.118964	0.762072	0.118964
X12308924822079350_2_5_1	T Cell	T Cell	T Cell	0.769304	0.115348	0.115348
X12516003349915958_2_5_1	T Cell	T Cell	T Cell	0.767	0.1165	0.1165
X12584706066995996_2_5_1	Myeloid	Myeloid	Myeloid	0.113022	0.773956	0.113022
X12826797097532724_2_5_1	Myeloid	T Cell	Myeloid	0.383226	0.45793	0.158844
X12826797101201308_2_5_1	T Cell	T Cell	T Cell	0.756975	0.125088	0.117937
X12832844261746998_2_5_1	T Cell	T Cell	T Cell	0.75219	0.123905	0.123905
X12897518144317228_2_5_1	T Cell	Myeloid	Myeloid	0.127026	0.745948	0.127026
X13138927419779996_2_5_1	Myeloid	Myeloid	Myeloid	0.113132	0.773737	0.113132
X13144966024256230_2_5_1	T Cell	T Cell	T Cell	0.768719	0.115641	0.115641
X14767923670771612_2_5_1	Myeloid	Myeloid	Myeloid	0.116745	0.766511	0.116745
X62081636413139744_2_5_1	T Cell	T Cell	T Cell	0.769298	0.115351	0.115351
X62367303300966128_2_5_1	T Cell	T Cell	T Cell	0.771169	0.114415	0.114415
X64307054389935512_2_5_1	T Cell	T Cell	T Cell	0.75895	0.120525	0.120525
X64649872255871896_2_5_1	T Cell	Myeloid	Myeloid	0.113532	0.772936	0.113532
X66659992113993560_2_5_1	T Cell	T Cell	T Cell	0.741851	0.129074	0.129074
X68528536945027992_2_5_1	B/Plasma	B/Plasma	B/Plasma	0.135297	0.135297	0.729406
X68849059635578720_2_5_1	Myeloid	Myeloid	Myeloid	0.130544	0.750863	0.118593
X68884323412131240_2_5_1	T Cell	T Cell	T Cell	0.745259	0.134579	0.120162
X68884323416361776_2_5_1	T Cell	T Cell	T Cell	0.756362	0.121819	0.121819
X80175068781918128_2_5_1	Myeloid	Myeloid	Myeloid	0.118803	0.762393	0.118803
X82606632304229232_2_5_1	Myeloid	Myeloid	Myeloid	0.113161	0.773678	0.113161
X82606632306599776_2_5_1	T Cell	T Cell	T Cell	0.768728	0.115636	0.115636
X84331816495532784_2_5_1	T Cell	T Cell	T Cell	0.76919	0.115405	0.115405
X86617023656680800_2_5_1	T Cell	T Cell	T Cell	0.77091	0.114545	0.114545
X87448315637971680_2_5_1	Myeloid	Myeloid	Myeloid	0.11398	0.77204	0.11398
X98118067742170016_2_5_1	T Cell	T Cell	T Cell	0.761715	0.119142	0.119142
X98396152915781424_2_5_1	T Cell	T Cell	T Cell	0.760212	0.119894	0.119894
X98461046644567328_2_5_1	T Cell	T Cell	T Cell	0.742249	0.128876	0.128876
X100406678606763936_2_5_1	T Cell	T Cell	T Cell	0.739351	0.130324	0.130324
X102401673786944240_2_5_1	T Cell	T Cell	T Cell	0.768714	0.115643	0.115643
X104909046703308016_2_5_1	Myeloid	Myeloid	Myeloid	0.113447	0.773107	0.113447
X105150406687350176_2_5_1	T Cell	T Cell	T Cell	0.758688	0.123399	0.117913
X118424400368429408_2_5_1	T Cell	T Cell	T Cell	0.766827	0.116586	0.116586
X120351749781768416_2_5_1	T Cell	T Cell	T Cell	0.745681	0.127159	0.127159
X120667384778246496_2_5_1	Myeloid	Myeloid	Myeloid	0.112796	0.774408	0.112796
X120878362181130656_2_5_1	Myeloid	Myeloid	Myeloid	0.118999	0.765352	0.115649
X121264831921575840_2_5_1	Myeloid	Myeloid	Myeloid	0.116072	0.767857	0.116072
X122637031023758064_2_5_1	Myeloid	Myeloid	Myeloid	0.112469	0.775063	0.112469
X122637031027403680_2_5_1	Myeloid	T Cell	Myeloid	0.17823	0.686625	0.135145
X122848901749757664_2_5_1	T Cell	T Cell	T Cell	0.768399	0.1158	0.1158
X122888466982190368_2_5_1	T Cell	T Cell	T Cell	0.730364	0.125237	0.144399
X122924538231740192_2_5_1	T Cell	T Cell	T Cell	0.766009	0.116996	0.116996
X122963242335197552_2_5_1	T Cell	T Cell	T Cell	0.772396	0.113802	0.113802
X122302227760995_1_6_1	Myeloid	Myeloid	Myeloid	0.116594	0.766812	0.116594
X131286875126702_1_6_1	T Cell	T Cell	T Cell	0.77341	0.113295	0.113295
X134607996566451_1_6_1	T Cell	T Cell	T Cell	0.732612	0.143964	0.123424
X156049813747933_1_6_1	Myeloid	Myeloid	Myeloid	0.113282	0.773436	0.113282
X192856574279069_1_6_1	Myeloid	Myeloid	Myeloid	0.11393	0.772139	0.11393
X192856576411435_1_6_1	Myeloid	Myeloid	Myeloid	0.116949	0.766103	0.116949
X205372243262699_1_6_1	Myeloid	Myeloid	Myeloid	0.116884	0.766232	0.116884
X240025932871531_1_6_1	Myeloid	Myeloid	Myeloid	0.112391	0.775217	0.112391
X125194900265261_2_6_1	Myeloid	Myeloid	Myeloid	0.113962	0.772076	0.113962
X125194900793573_2_6_1	Myeloid	Myeloid	Myeloid	0.113298	0.773404	0.113298
X125194904987876_2_6_1	Myeloid	Myeloid	Myeloid	0.113566	0.772869	0.113566
X226419325495518_2_6_1	Myeloid	Myeloid	Myeloid	0.1145	0.771837	0.113663
X1252608665934251_2_6_1	Myeloid	Myeloid	Myeloid	0.16265	0.70816	0.12919
X1256507422161838_2_6_1	Myeloid	Myeloid	Myeloid	0.150789	0.721231	0.12798
X12540871628740830_2_6_1	Myeloid	Myeloid	Myeloid	0.111979	0.776043	0.111979
X121271281990899_6_1	Myeloid	Myeloid	Myeloid	0.116017	0.767966	0.116017
X121880896723830_6_1	T Cell	Myeloid	Myeloid	0.120429	0.759141	0.120429
X121946529786203_6_1	Myeloid	Myeloid	Myeloid	0.116959	0.766082	0.116959
X121946531818907_6_1	Myeloid	Myeloid	Myeloid	0.112804	0.774583	0.112613
X122439643643307_6_1	Myeloid	Myeloid	Myeloid	0.111879	0.776241	0.111879
X122439647280492_6_1	Myeloid	Myeloid	Myeloid	0.113761	0.772477	0.113761
X125650030971116_6_1	Myeloid	Myeloid	Myeloid	0.115261	0.769479	0.115261
X126155632793507_6_1	Myeloid	Myeloid	Myeloid	0.113309	0.773382	0.113309
X126335987894198_6_1	T Cell	T Cell	T Cell	0.674714	0.189203	0.136083
X126905356339500_6_1	T Cell	T Cell	T Cell	0.706044	0.164172	0.129784
X129998838754587_6_1	Myeloid	Myeloid	Myeloid	0.112419	0.775161	0.112419
X129998842128107_6_1	Myeloid	Myeloid	Myeloid	0.111883	0.776234	0.111883
X131216056375134_6_1	Myeloid	Myeloid	Myeloid	0.113207	0.774113	0.11268
X131226915953062_6_1	Myeloid	Myeloid	Myeloid	0.119015	0.76197	0.119015
X135005643959156_6_1	Myeloid	Myeloid	Myeloid	0.124146	0.751708	0.124146
X135476620412638_6_1	Myeloid	Myeloid	Myeloid	0.113014	0.773972	0.113014
X135563876133278_6_1	Myeloid	Myeloid	Myeloid	0.155966	0.717243	0.126791
X135563878193899_6_1	T Cell	T Cell	T Cell	0.677396	0.187618	0.134986
X157555211787062_6_1	Myeloid	Myeloid	Myeloid	0.11264	0.774721	0.11264
X157692349562141_6_1	Myeloid	Myeloid	Myeloid	0.120887	0.74265	0.136462
X157692351114163_6_1	T Cell	T Cell	T Cell	0.768777	0.115611	0.115611
X160791442701726_6_1	Myeloid	Myeloid	Myeloid	0.113845	0.772731	0.113424
X161865211538219_6_1	Myeloid	Myeloid	Myeloid	0.113395	0.773765	0.11284
X162072311581021_6_1	T Cell	T Cell	T Cell	0.764836	0.12023	0.114933
X165248707021558_6_1	Myeloid	Myeloid	Myeloid	0.112054	0.775893	0.112054
X165248708593910_6_1	Myeloid	Myeloid	Myeloid	0.113437	0.773126	0.113437
X165248711112558_6_1	Myeloid	Myeloid	Myeloid	0.112294	0.775109	0.112597
X165311623382772_6_1	Myeloid	T Cell	T Cell	0.765835	0.117082	0.117082
X165311625410462_6_1	Myeloid	T Cell	T Cell	0.555637	0.291789	0.152574
X165311625480478_6_1	Myeloid	Myeloid	Myeloid	0.112805	0.774389	0.112805
X165928370890661_6_1	Myeloid	Myeloid	Myeloid	0.113468	0.773064	0.113468
X166349025503974_6_1	Myeloid	Myeloid	Myeloid	0.114175	0.77165	0.114175
X166349029952806_6_1	T Cell	T Cell	T Cell	0.734454	0.141566	0.123979
X166349029980510_6_1	Myeloid	Myeloid	Myeloid	0.113766	0.772468	0.113766
X166359760595302_6_1	Myeloid	Myeloid	Myeloid	0.114751	0.770498	0.114751
X169037628884710_6_1	Myeloid	Myeloid	Myeloid	0.112826	0.774349	0.112826
X170118936901918_6_1	T Cell	Myeloid	Myeloid	0.120856	0.758289	0.120856
X170662513293083_6_1	Myeloid	Myeloid	Myeloid	0.111374	0.777251	0.111374
X170662514801964_6_1	T Cell	T Cell	T Cell	0.714194	0.15916	0.126646
X170878167346411_6_1	Myeloid	Myeloid	Myeloid	0.124888	0.758985	0.116127
X191018057226669_6_1	Myeloid	Myeloid	Myeloid	0.112241	0.775518	0.112241
X191018057780587_6_1	Myeloid	Myeloid	Myeloid	0.112878	0.774244	0.112878
X191018059091372_6_1	Myeloid	Myeloid	Myeloid	0.112225	0.775549	0.112225
X191097654405853_6_1	B/Plasma	B/Plasma	B/Plasma	0.139987	0.139987	0.720027
X191217104476572_6_1	Myeloid	Myeloid	Myeloid	0.12079	0.764456	0.114754
X191217108638492_6_1	Myeloid	Myeloid	Myeloid	0.148796	0.725638	0.125566
X191647272294812_6_1	Myeloid	Myeloid	Myeloid	0.111992	0.776015	0.111992
X191782597385627_6_1	Myeloid	Myeloid	Myeloid	0.123509	0.752981	0.123509
X195409848493989_6_1	T Cell	T Cell	T Cell	0.770386	0.114807	0.114807
X195538684077813_6_1	T Cell	T Cell	T Cell	0.53389	0.310753	0.155357
X195538684688734_6_1	Myeloid	Myeloid	Myeloid	0.114731	0.772351	0.112919
X195538684959131_6_1	Myeloid	Myeloid	Myeloid	0.113612	0.772776	0.113612
X196723939952989_6_1	Myeloid	Myeloid	Myeloid	0.116496	0.767008	0.116496
X196723940747491_6_1	Myeloid	Myeloid	Myeloid	0.113978	0.772045	0.113978
X199953875580852_6_1	Myeloid	Myeloid	Myeloid	0.112266	0.775468	0.112266
X200898902711067_6_1	Myeloid	Myeloid	Myeloid	0.137585	0.740353	0.122061
X201678182599531_6_1	Myeloid	Myeloid	Myeloid	0.11208	0.77584	0.11208
X204402517986213_6_1	Myeloid	Myeloid	Myeloid	0.113797	0.772405	0.113797
X204885719891373_6_1	Myeloid	Myeloid	Myeloid	0.113602	0.772796	0.113602
X204885722811238_6_1	Myeloid	Myeloid	Myeloid	0.112409	0.77589	0.1117
X226282192981278_6_1	Myeloid	Myeloid	Myeloid	0.115399	0.769202	0.115399
X226409665981731_6_1	Myeloid	Myeloid	Myeloid	0.120944	0.758111	0.120944
X226409668304171_6_1	Myeloid	Myeloid	Myeloid	0.114646	0.770708	0.114646
X230810027445046_6_1	Myeloid	Myeloid	Myeloid	0.11381	0.772927	0.113262
X231683128179052_6_1	Myeloid	Myeloid	Myeloid	0.221907	0.631603	0.14649
X231683128421227_6_1	Myeloid	Myeloid	Myeloid	0.114507	0.770985	0.114507
X231683130353899_6_1	T Cell	T Cell	T Cell	0.760825	0.119587	0.119587
X231683131070380_6_1	Myeloid	Myeloid	Myeloid	0.118494	0.766639	0.114867
X231683132873500_6_1	Myeloid	Myeloid	Myeloid	0.113562	0.772876	0.113562
X236298962659550_6_1	Myeloid	Myeloid	Myeloid	0.113088	0.773825	0.113088
X236640292956597_6_1	Myeloid	Myeloid	Myeloid	0.231466	0.624431	0.144103
X241100633267627_6_1	Myeloid	Myeloid	Myeloid	0.115164	0.769671	0.115164
X241100637460902_6_1	Myeloid	T Cell	T Cell	0.647313	0.200874	0.151813
X1247237941189869_6_1	Myeloid	T Cell	Myeloid	0.314449	0.52466	0.160891
X1248319201274093_6_1	Myeloid	Myeloid	Myeloid	0.112944	0.774113	0.112944
X1248319203404069_6_1	Myeloid	Myeloid	Myeloid	0.112614	0.775267	0.112119
X1252049116056412_6_1	Myeloid	Myeloid	Myeloid	0.125228	0.749545	0.125228
X1252057937300902_6_1	T Cell	T Cell	T Cell	0.528417	0.317547	0.154036
X1256659845502747_6_1	T Cell	T Cell	T Cell	0.728176	0.148488	0.123336
X1257006660245726_6_1	T Cell	T Cell	T Cell	0.752551	0.128734	0.118715
X1260294494972139_6_1	Myeloid	Myeloid	Myeloid	0.112648	0.774704	0.112648
X1283599118034742_6_1	Myeloid	Myeloid	T Cell	0.333333	0.333333	0.333333
X1286805179264283_6_1	Myeloid	Myeloid	Myeloid	0.112612	0.774777	0.112612
X1286805179283318_6_1	Myeloid	Myeloid	Myeloid	0.113532	0.772935	0.113532
X1286830665123766_6_1	Myeloid	Myeloid	Myeloid	0.112434	0.775132	0.112434
X1286873883527389_6_1	Myeloid	Myeloid	Myeloid	0.131958	0.74993	0.118112
X1286896600114934_6_1	Myeloid	Myeloid	Myeloid	0.123519	0.752962	0.123519
X1287352623454115_6_1	Myeloid	Myeloid	Myeloid	0.113111	0.773145	0.113744
X1291159206254827_6_1	Myeloid	Myeloid	Myeloid	0.112948	0.774104	0.112948
X1291280652389158_6_1	Myeloid	Myeloid	Myeloid	0.116311	0.767379	0.116311
X1292170651724069_6_1	Myeloid	Myeloid	Myeloid	0.122869	0.754262	0.122869
X1292309146331363_6_1	T Cell	T Cell	T Cell	0.769447	0.115277	0.115277
X1292328203111787_6_1	Myeloid	Myeloid	Myeloid	0.11433	0.77134	0.11433
X1296088888654181_6_1	Myeloid	Myeloid	Myeloid	0.119693	0.760614	0.119693
X1296148894537462_6_1	Myeloid	Myeloid	Myeloid	0.115113	0.771645	0.113243
X1296148898736421_6_1	Myeloid	Myeloid	Myeloid	0.125756	0.748488	0.125756
X1296148899477363_6_1	Myeloid	Myeloid	Myeloid	0.11231	0.775379	0.11231
X1296227129248476_6_1	Myeloid	Myeloid	Myeloid	0.121146	0.757707	0.121146
X1296774708541349_6_1	Myeloid	Myeloid	Myeloid	0.112908	0.774184	0.112908
X1316912865924899_6_1	T Cell	T Cell	T Cell	0.765365	0.119535	0.1151
X1316912866486700_6_1	Myeloid	Myeloid	Myeloid	0.124829	0.750341	0.124829
X1316912870577891_6_1	Myeloid	Myeloid	Myeloid	0.114249	0.771986	0.113765
X1316998815332206_6_1	Myeloid	Myeloid	Myeloid	0.142243	0.734542	0.123215
X1318627545835230_6_1	Myeloid	Myeloid	Myeloid	0.113216	0.773569	0.113216
X1318628719778037_6_1	Myeloid	Myeloid	Myeloid	0.118507	0.762986	0.118507
X1318628720563932_6_1	Myeloid	Myeloid	Myeloid	0.131046	0.750508	0.118446
X1318628720563957_6_1	Myeloid	Myeloid	Myeloid	0.147758	0.729204	0.123038
X1318628720601374_6_1	Myeloid	Myeloid	Myeloid	0.113274	0.774287	0.11244
X1322073003088603_6_1	Myeloid	Myeloid	Myeloid	0.113205	0.773884	0.112912
X1325707654510318_6_1	Myeloid	Myeloid	Myeloid	0.115979	0.769492	0.114529
X1325915017275619_6_1	Myeloid	Myeloid	Myeloid	0.112943	0.774114	0.112943
X1325915019365662_6_1	Myeloid	Myeloid	Myeloid	0.112234	0.775532	0.112234
X1326876116305643_6_1	Myeloid	Myeloid	Myeloid	0.136787	0.741867	0.121347
X1326876120696542_6_1	B/Plasma	T Cell	T Cell	0.686638	0.16559	0.147771
X1326877206526883_6_1	Myeloid	Myeloid	Myeloid	0.113164	0.772952	0.113884
X1327029531559853_6_1	Myeloid	Myeloid	Myeloid	0.120045	0.765377	0.114578
X1327553546446747_6_1	Myeloid	Myeloid	Myeloid	0.112538	0.774924	0.112538
X1330877010164086_6_1	Myeloid	Myeloid	Myeloid	0.113014	0.773971	0.113014
X1331769965500133_6_1	T Cell	B/Plasma	Myeloid	0.125777	0.748446	0.125777
X1331823784082861_6_1	Myeloid	Myeloid	Myeloid	0.27351	0.577587	0.148903
X1331823789075187_6_1	T Cell	T Cell	T Cell	0.537141	0.24965	0.213208
X1352173219933429_6_1	Myeloid	Myeloid	Myeloid	0.16704	0.698237	0.134723
X1352173221985627_6_1	Myeloid	Myeloid	Myeloid	0.124027	0.751946	0.124027
X1352841339497829_6_1	T Cell	T Cell	Myeloid	0.120087	0.759825	0.120087
X1353270892546853_6_1	Myeloid	Myeloid	Myeloid	0.122147	0.762548	0.115304
X1353961119300019_6_1	T Cell	T Cell	T Cell	0.679161	0.185453	0.135386
X1357256600770780_6_1	Myeloid	Myeloid	Myeloid	0.11531	0.76938	0.11531
X1357651622672117_6_1	Myeloid	Myeloid	Myeloid	0.113458	0.773084	0.113458
X1357722351746333_6_1	Myeloid	Myeloid	Myeloid	0.112685	0.774967	0.112348
X1358161515793206_6_1	Myeloid	Myeloid	Myeloid	0.116465	0.770526	0.113009
X1358161516318109_6_1	Myeloid	T Cell	Myeloid	0.401447	0.436641	0.161912
X1362076510349211_6_1	T Cell	T Cell	T Cell	0.667851	0.195834	0.136316
X1362556705794406_6_1	Myeloid	Myeloid	Myeloid	0.116934	0.766133	0.116934
X1365829339507995_6_1	Myeloid	Myeloid	Myeloid	0.113546	0.772909	0.113546
X1367077813140275_6_1	Myeloid	Myeloid	Myeloid	0.118781	0.766645	0.114574
X12505611813406500_6_1	Myeloid	Myeloid	Myeloid	0.121071	0.757858	0.121071
X12506161428676004_6_1	Myeloid	Myeloid	Myeloid	0.112501	0.774511	0.112988
X12506702579423524_6_1	Myeloid	Myeloid	Myeloid	0.116162	0.767676	0.116162
X12506702579657068_6_1	Myeloid	Myeloid	Myeloid	0.113565	0.77287	0.113565
X12506702581454756_6_1	Myeloid	Myeloid	Myeloid	0.112249	0.775503	0.112249
X12506702583851756_6_1	Myeloid	Myeloid	Myeloid	0.112104	0.775792	0.112104
X12506718935673076_6_1	Myeloid	Myeloid	Myeloid	0.113893	0.771997	0.11411
X12507405060262324_6_1	Myeloid	Myeloid	Myeloid	0.112248	0.775505	0.112248
X12510711965731124_6_1	Myeloid	Myeloid	Myeloid	0.11535	0.7693	0.11535
X12511795637603062_6_1	Myeloid	Myeloid	Myeloid	0.148747	0.727932	0.12332
X12514356360494500_6_1	T Cell	T Cell	T Cell	0.754146	0.127833	0.118021
X12514356364273956_6_1	Myeloid	Myeloid	Myeloid	0.114353	0.771294	0.114353
X12514423202802028_6_1	Myeloid	Myeloid	Myeloid	0.112581	0.774268	0.113151
X12514954556102518_6_1	Myeloid	Myeloid	Myeloid	0.112226	0.775547	0.112226
X12515102628203254_6_1	Myeloid	Myeloid	Myeloid	0.111892	0.776215	0.111892
X12516191655811364_6_1	Myeloid	Myeloid	Myeloid	0.112327	0.775346	0.112327
X12518941522881324_6_1	Myeloid	Myeloid	Myeloid	0.112583	0.775126	0.11229
X12518943219674358_6_1	Myeloid	Myeloid	Myeloid	0.124538	0.75482	0.120641
X12518943221565670_6_1	Myeloid	Myeloid	Myeloid	0.114129	0.771742	0.114129
X12519962217441196_6_1	Myeloid	Myeloid	Myeloid	0.112429	0.775142	0.112429
X12519962219825516_6_1	Myeloid	Myeloid	Myeloid	0.112636	0.774728	0.112636
X12519963714603812_6_1	Myeloid	Myeloid	Myeloid	0.112379	0.775241	0.112379
X12520515597131164_6_1	Myeloid	Myeloid	Myeloid	0.112788	0.774425	0.112788
X12520515601554204_6_1	Myeloid	Myeloid	Myeloid	0.113559	0.772883	0.113559
X12540872706344876_6_1	Myeloid	Myeloid	Myeloid	0.11288	0.77464	0.11248
X12541962228783348_6_1	Myeloid	Myeloid	Myeloid	0.112799	0.775101	0.112099
X12542444240746284_6_1	Myeloid	Myeloid	Myeloid	0.119234	0.761531	0.119234
X12546282028689772_6_1	Myeloid	Myeloid	Myeloid	0.115558	0.768885	0.115558
X12546282028756188_6_1	Myeloid	Myeloid	Myeloid	0.114216	0.771569	0.114216
X12549512939103974_6_1	Myeloid	Myeloid	Myeloid	0.113768	0.772464	0.113768
X12554666778254692_6_1	Myeloid	Myeloid	Myeloid	0.122414	0.75762	0.119966
X12554666782439708_6_1	T Cell	T Cell	T Cell	0.738153	0.140025	0.121822
X12575980807178668_6_1	Myeloid	Myeloid	Myeloid	0.124587	0.750825	0.124587
X12580507581003620_6_1	Myeloid	Myeloid	Myeloid	0.114406	0.772834	0.11276
X12580935083153188_6_1	Myeloid	Myeloid	Myeloid	0.115124	0.769752	0.115124
X12581474756048684_6_1	Myeloid	Myeloid	Myeloid	0.114285	0.77143	0.114285
X12581483444328876_6_1	B/Plasma	B/Plasma	B/Plasma	0.171962	0.186358	0.64168
X12581632700442988_6_1	Myeloid	Myeloid	Myeloid	0.113465	0.77307	0.113465
X12582034156449054_6_1	Myeloid	Myeloid	Myeloid	0.113348	0.773305	0.113348
X12582034162796964_6_1	Myeloid	Myeloid	Myeloid	0.114595	0.77275	0.112654
X12586482823817452_6_1	Myeloid	Myeloid	Myeloid	0.113547	0.772565	0.113888
X12590196056348972_6_1	Myeloid	Myeloid	Myeloid	0.113352	0.773837	0.112811
X12590196058347942_6_1	Myeloid	Myeloid	Myeloid	0.113266	0.773468	0.113266
X12611179172980588_6_1	Myeloid	Myeloid	Myeloid	0.112189	0.775621	0.112189
X12612209810233260_6_1	Myeloid	Myeloid	Myeloid	0.112672	0.775541	0.111787
X12615484418735476_6_1	Myeloid	Myeloid	Myeloid	0.112969	0.774062	0.112969
X12620097635170094_6_1	Myeloid	T Cell	T Cell	0.457466	0.382396	0.160138
X12620432357635932_6_1	Myeloid	Myeloid	Myeloid	0.11295	0.774514	0.112536
X12620500001216436_6_1	Myeloid	Myeloid	Myeloid	0.113699	0.772244	0.114058
X12620576373295910_6_1	Myeloid	Myeloid	Myeloid	0.114074	0.771852	0.114074
X12621143044905382_6_1	Myeloid	Myeloid	Myeloid	0.116202	0.767596	0.116202
X12621540374792564_6_1	Myeloid	Myeloid	Myeloid	0.112485	0.775328	0.112187
X12621736029375852_6_1	Myeloid	Myeloid	Myeloid	0.126374	0.747251	0.126374
X12621736033536374_6_1	Myeloid	Myeloid	Myeloid	0.117329	0.768724	0.113947
X12624427805460260_6_1	Myeloid	Myeloid	Myeloid	0.113215	0.773569	0.113215
X66549854521181936_6_1	Myeloid	Myeloid	Myeloid	0.1178	0.764399	0.1178
X66550044438686048_6_1	Myeloid	Myeloid	Myeloid	0.147894	0.72644	0.125666
X66550044439243184_6_1	Myeloid	Myeloid	Myeloid	0.115669	0.768663	0.115669
X66550539421900072_6_1	Myeloid	Myeloid	Myeloid	0.118623	0.766075	0.115301
X66553909863921392_6_1	Myeloid	Myeloid	Myeloid	0.113326	0.773349	0.113326
X66557525044935472_6_1	Myeloid	Myeloid	Myeloid	0.113505	0.774464	0.112031
X66557525045467360_6_1	Myeloid	Myeloid	Myeloid	0.114073	0.771853	0.114073
X66557728941268392_6_1	Myeloid	Myeloid	Myeloid	0.112927	0.774147	0.112927
X66584135856932776_6_1	Myeloid	Myeloid	Myeloid	0.111712	0.776576	0.111712
X66585108518488312_6_1	Myeloid	Myeloid	Myeloid	0.13181	0.736381	0.13181
X66585108522396384_6_1	T Cell	T Cell	T Cell	0.770807	0.114596	0.114596
X66597194693040856_6_1	Myeloid	Myeloid	Myeloid	0.112351	0.774631	0.113018
X66597680810216664_6_1	Myeloid	Myeloid	Myeloid	0.118599	0.762801	0.118599
X66619717530840360_6_1	Myeloid	Myeloid	Myeloid	0.110937	0.778127	0.110937
X66619863158614368_6_1	Myeloid	Myeloid	Myeloid	0.122442	0.755115	0.122442
X66619863159433000_6_1	Myeloid	T Cell	Myeloid	0.285498	0.5614	0.153102
X66620343476184824_6_1	Myeloid	Myeloid	Myeloid	0.113143	0.773714	0.113143
X66628099969071520_6_1	Myeloid	Myeloid	Myeloid	0.11546	0.769079	0.11546
X66629695360888168_6_1	Myeloid	Myeloid	Myeloid	0.112882	0.774235	0.112882
X66632996060096800_6_1	Myeloid	Myeloid	Myeloid	0.111991	0.776018	0.111991
X66632996061670624_6_1	Myeloid	Myeloid	Myeloid	0.111966	0.776069	0.111966
X66654488346872752_6_1	B/Plasma	B/Plasma	B/Plasma	0.148714	0.200079	0.651208
X66656075370064696_6_1	T Cell	T Cell	T Cell	0.751774	0.124113	0.124113
X66656094395750176_6_1	Myeloid	Myeloid	Myeloid	0.112278	0.775444	0.112278
X66656094398073256_6_1	Myeloid	Myeloid	Myeloid	0.112748	0.773677	0.113575
X66659239370800048_6_1	Myeloid	Myeloid	Myeloid	0.125676	0.756826	0.117499
X66660407765846384_6_1	Myeloid	Myeloid	Myeloid	0.117319	0.768997	0.113684
X66664314142842168_6_1	Myeloid	T Cell	T Cell	0.756314	0.121843	0.121843
X122430688487669_1_7_1	Myeloid	Myeloid	Myeloid	0.113934	0.772132	0.113934
X126339108424501_1_7_1	Myeloid	Myeloid	Myeloid	0.112826	0.774349	0.112826
X126834334448555_1_7_1	Myeloid	B/Plasma	Myeloid	0.132307	0.735387	0.132307
X130211034581813_1_7_1	Myeloid	Myeloid	Myeloid	0.112443	0.775114	0.112443
X131088499527005_1_7_1	T Cell	B/Plasma	Myeloid	0.131636	0.719474	0.14889
X131088503396142_1_7_1	Myeloid	Myeloid	Myeloid	0.120796	0.758408	0.120796
X156049813428958_1_7_1	Myeloid	Myeloid	Myeloid	0.125304	0.749392	0.125304
X157053912735075_1_7_1	Myeloid	Myeloid	Myeloid	0.122561	0.754879	0.122561
X157562581763819_1_7_1	Myeloid	Myeloid	Myeloid	0.113093	0.773814	0.113093
X165164954311413_1_7_1	Myeloid	Myeloid	Myeloid	0.112188	0.775625	0.112188
X165180913630109_1_7_1	T Cell	T Cell	T Cell	0.77065	0.114675	0.114675
X165389069305779_1_7_1	T Cell	T Cell	T Cell	0.742441	0.13596	0.121598
X169649795713374_1_7_1	Myeloid	Myeloid	Myeloid	0.112934	0.774131	0.112934
X170757622523630_1_7_1	Myeloid	T Cell	T Cell	0.751883	0.128066	0.120051
X191570151627164_1_7_1	Myeloid	B/Plasma	Myeloid	0.121115	0.75777	0.121115
X192789733566828_1_7_1	Myeloid	B/Plasma	Myeloid	0.120061	0.759879	0.120061
X195969365759902_1_7_1	Myeloid	T Cell	Myeloid	0.130581	0.738837	0.130581
X197058966800107_1_7_1	Myeloid	Myeloid	Myeloid	0.113617	0.772765	0.113617
X199808967961894_1_7_1	Myeloid	Myeloid	Myeloid	0.115585	0.765907	0.118509
X199808968768747_1_7_1	Myeloid	Myeloid	Myeloid	0.113751	0.772499	0.113751
X205924953381669_1_7_1	Myeloid	Myeloid	Myeloid	0.113012	0.773975	0.113012
X227370929183964_1_7_1	Myeloid	B/Plasma	Myeloid	0.129518	0.740964	0.129518
X232251236760861_1_7_1	Myeloid	Myeloid	Myeloid	0.113285	0.773429	0.113285
X239596437723381_1_7_1	Myeloid	Myeloid	Myeloid	0.113515	0.772969	0.113515
X239596439787355_1_7_1	Myeloid	Myeloid	Myeloid	0.112184	0.775633	0.112184
X239931580172212_1_7_1	Myeloid	Myeloid	Myeloid	0.115111	0.769778	0.115111
X239931581454565_1_7_1	Myeloid	Myeloid	Myeloid	0.124013	0.751974	0.124013
X1037077396507371_1_7_1	T Cell	T Cell	T Cell	0.767352	0.116324	0.116324
X1045879791966636_1_7_1	T Cell	T Cell	T Cell	0.762293	0.118853	0.118853
X1084022288759723_1_7_1	Myeloid	Myeloid	T Cell	0.333333	0.333333	0.333333
X1084022288956150_1_7_1	T Cell	T Cell	T Cell	0.763231	0.118385	0.118385
X1084913949267694_1_7_1	Myeloid	Myeloid	Myeloid	0.115247	0.769505	0.115247
X1282964554967468_1_7_1	T Cell	T Cell	T Cell	0.773771	0.113114	0.113114
X1282964559354220_1_7_1	Myeloid	Myeloid	Myeloid	0.112647	0.774707	0.112647
X1295556978264989_1_7_1	Myeloid	Myeloid	Myeloid	0.112538	0.774924	0.112538
X1322545851546462_1_7_1	T Cell	T Cell	T Cell	0.770552	0.114724	0.114724
X1541982993148726_1_7_1	Myeloid	Myeloid	Myeloid	0.122286	0.755429	0.122286
X1568921283909980_1_7_1	Myeloid	B/Plasma	Myeloid	0.132821	0.734359	0.132821
X1642923453463451_1_7_1	Myeloid	Myeloid	Myeloid	0.112626	0.774747	0.112626
X1849289230989550_1_7_1	Myeloid	B/Plasma	Myeloid	0.132625	0.73475	0.132625
X1850166344010982_1_7_1	Myeloid	Myeloid	Myeloid	0.113149	0.773701	0.113149
X1858643684965611_1_7_1	Myeloid	Myeloid	Myeloid	0.123412	0.760935	0.115653
X1858643688315613_1_7_1	Myeloid	B/Plasma	Myeloid	0.134254	0.731493	0.134254
X7827206039358821_1_7_1	Myeloid	Myeloid	Myeloid	0.119917	0.760165	0.119917
X8081673360365404_1_7_1	Myeloid	Myeloid	Myeloid	0.11336	0.77328	0.11336
X8121798666607005_1_7_1	T Cell	T Cell	T Cell	0.769064	0.115468	0.115468
X10008224846433126_1_7_1	Myeloid	Myeloid	Myeloid	0.124098	0.751805	0.124098
X10865155778230116_1_7_1	T Cell	T Cell	T Cell	0.567423	0.278006	0.154571
X10923413366594790_1_7_1	Myeloid	B/Plasma	Myeloid	0.118295	0.757117	0.124589
X12335657956785012_1_7_1	T Cell	T Cell	T Cell	0.771929	0.114035	0.114035
X12615714340453150_1_7_1	T Cell	T Cell	T Cell	0.744512	0.127744	0.127744
X12832844260005740_1_7_1	Myeloid	B/Plasma	Myeloid	0.123713	0.752574	0.123713
X12897653083552668_1_7_1	Myeloid	T Cell	Myeloid	0.18056	0.684023	0.135417
X14763586676516638_1_7_1	T Cell	T Cell	T Cell	0.772877	0.113561	0.113561
X15326423943690022_1_7_1	B/Plasma	B/Plasma	B/Plasma	0.130221	0.130221	0.739557
X62081636412602232_1_7_1	Myeloid	Myeloid	Myeloid	0.130545	0.73891	0.130545
X62081636414385400_1_7_1	Myeloid	B/Plasma	Myeloid	0.130978	0.722646	0.146377
X64415813701654752_1_7_1	T Cell	T Cell	T Cell	0.767806	0.116097	0.116097
X64869775636642720_1_7_1	Myeloid	Myeloid	Myeloid	0.116787	0.766425	0.116787
X64869775639984992_1_7_1	Myeloid	Myeloid	Myeloid	0.116873	0.769996	0.11313
X79897914542606256_1_7_1	Myeloid	Myeloid	Myeloid	0.125697	0.748606	0.125697
X85132216953387824_1_7_1	Myeloid	T Cell	T Cell	0.552524	0.295066	0.152411
X86538624399469872_1_7_1	Myeloid	Myeloid	Myeloid	0.115638	0.768724	0.115638
X87448315638270304_1_7_1	Myeloid	Myeloid	Myeloid	0.114862	0.770275	0.114862
X102375431487745264_1_7_1	Myeloid	B/Plasma	Myeloid	0.258306	0.444931	0.296763
X104936192999646944_1_7_1	T Cell	T Cell	T Cell	0.770925	0.114537	0.114537
X105462796804640096_1_7_1	Myeloid	Myeloid	Myeloid	0.113439	0.773121	0.113439
X118903785321884512_1_7_1	Myeloid	B/Plasma	Myeloid	0.129395	0.741209	0.129395
X122849781159180704_1_7_1	Myeloid	Myeloid	Myeloid	0.122838	0.754324	0.122838
X121347517566324_2_7_1	Myeloid	Myeloid	Myeloid	0.172005	0.694068	0.133927
X122302225594283_2_7_1	T Cell	T Cell	T Cell	0.770721	0.114639	0.114639
X129586202340587_2_7_1	T Cell	T Cell	Myeloid	0.125538	0.748923	0.125538
X130075860875174_2_7_1	T Cell	T Cell	T Cell	0.769708	0.115146	0.115146
X156049813392300_2_7_1	T Cell	T Cell	T Cell	0.769007	0.115496	0.115496
X161866290153261_2_7_1	T Cell	T Cell	T Cell	0.77264	0.11368	0.11368
X162071491856235_2_7_1	Myeloid	B/Plasma	Myeloid	0.130375	0.73925	0.130375
X164776075541419_2_7_1	Myeloid	Myeloid	Myeloid	0.122459	0.755083	0.122459
X165180916058931_2_7_1	Myeloid	Myeloid	Myeloid	0.112332	0.775336	0.112332
X165389068520820_2_7_1	T Cell	T Cell	T Cell	0.768633	0.115684	0.115684
X169107569162156_2_7_1	Myeloid	Myeloid	Myeloid	0.11181	0.776381	0.11181
X169107570703198_2_7_1	Myeloid	B/Plasma	Myeloid	0.121282	0.757436	0.121282
X170137421732638_2_7_1	Myeloid	Myeloid	Myeloid	0.115558	0.768883	0.115558
X170679241992421_2_7_1	Myeloid	Myeloid	Myeloid	0.11254	0.77492	0.11254
X191150402223524_2_7_1	Myeloid	Myeloid	Myeloid	0.119434	0.766004	0.114562
X195969368143734_2_7_1	T Cell	T Cell	T Cell	0.767039	0.11648	0.11648
X196114042481372_2_7_1	Myeloid	B/Plasma	Myeloid	0.159417	0.592089	0.248494
X200375724005149_2_7_1	Myeloid	T Cell	T Cell	0.521324	0.320702	0.157974
X226821208718693_2_7_1	Myeloid	T Cell	T Cell	0.763765	0.118117	0.118117
X226889661802806_2_7_1	Myeloid	Myeloid	Myeloid	0.242022	0.612927	0.145051
X227370930727340_2_7_1	Myeloid	Myeloid	Myeloid	0.114423	0.771153	0.114423
X227846732863915_2_7_1	Myeloid	T Cell	T Cell	0.525017	0.317632	0.15735
X227914030474982_2_7_1	Myeloid	B/Plasma	Myeloid	0.131532	0.736935	0.131532
X231136711326453_2_7_1	Myeloid	T Cell	T Cell	0.620228	0.235495	0.144277
X232319941765534_2_7_1	T Cell	T Cell	T Cell	0.770782	0.114609	0.114609
X239596436352221_2_7_1	T Cell	T Cell	T Cell	0.771843	0.114078	0.114078
X239596442105781_2_7_1	Myeloid	Myeloid	Myeloid	0.11987	0.760261	0.11987
X240625064298741_2_7_1	Myeloid	Myeloid	Myeloid	0.129989	0.740022	0.129989
X970566875376923_2_7_1	Myeloid	Myeloid	Myeloid	0.116066	0.767869	0.116066
X970566875666715_2_7_1	T Cell	T Cell	T Cell	0.745042	0.127479	0.127479
X974542957824429_2_7_1	Myeloid	Myeloid	Myeloid	0.121675	0.75665	0.121675
X1035994120805795_2_7_1	Myeloid	Myeloid	Myeloid	0.159898	0.713225	0.126877
X1035994125162230_2_7_1	Myeloid	Myeloid	Myeloid	0.113077	0.773845	0.113077
X1037282716600156_2_7_1	Myeloid	B/Plasma	Myeloid	0.122592	0.754815	0.122592
X1040513471003870_2_7_1	Myeloid	Myeloid	Myeloid	0.116077	0.766097	0.117827
X1252608663509749_2_7_1	Myeloid	Myeloid	Myeloid	0.119714	0.765182	0.115104
X1325707000199069_2_7_1	T Cell	T Cell	T Cell	0.759754	0.120123	0.120123
X1366399231580966_2_7_1	Myeloid	T Cell	T Cell	0.668301	0.194479	0.137219
X1564844202538933_2_7_1	Myeloid	B/Plasma	Myeloid	0.12257	0.754861	0.12257
X1642915700554149_2_7_1	Myeloid	B/Plasma	Myeloid	0.168042	0.493045	0.338913
X1810255507053798_2_7_1	Myeloid	Myeloid	Myeloid	0.112467	0.775066	0.112467
X1810255513283427_2_7_1	Myeloid	Myeloid	Myeloid	0.112729	0.774543	0.112729
X1823314071674219_2_7_1	T Cell	T Cell	T Cell	0.766791	0.116605	0.116605
X1850166339914588_2_7_1	Myeloid	Myeloid	Myeloid	0.120888	0.758225	0.120888
X1850330492586782_2_7_1	Myeloid	Myeloid	Myeloid	0.132567	0.734867	0.132567
X1924942676254059_2_7_1	Myeloid	Myeloid	Myeloid	0.118925	0.76215	0.118925
X8296671923582877_2_7_1	Myeloid	T Cell	Myeloid	0.120997	0.758007	0.120997
X10084021215128476_2_7_1	Myeloid	Myeloid	Myeloid	0.118641	0.762717	0.118641
X10091708005116772_2_7_1	Myeloid	B/Plasma	Myeloid	0.120837	0.758325	0.120837
X10263706681333494_2_7_1	Myeloid	Myeloid	Myeloid	0.118912	0.762175	0.118912
X10373192991598902_2_7_1	T Cell	T Cell	T Cell	0.769067	0.115467	0.115467
X10580492591216500_2_7_1	Myeloid	Myeloid	Myeloid	0.133516	0.748054	0.11843
X10641877338016668_2_7_1	Myeloid	B/Plasma	Myeloid	0.123119	0.753762	0.123119
X10860681213134700_2_7_1	Myeloid	Myeloid	Myeloid	0.118262	0.763476	0.118262
X10892138739813292_2_7_1	Myeloid	Myeloid	Myeloid	0.120061	0.759879	0.120061
X10896055601155380_2_7_1	Myeloid	Myeloid	Myeloid	0.113819	0.772361	0.113819
X12238994168462260_2_7_1	T Cell	T Cell	T Cell	0.761527	0.119236	0.119236
X12265452504791412_2_7_1	Myeloid	T Cell	T Cell	0.708822	0.161478	0.129699
X12308924820219692_2_7_1	Myeloid	Myeloid	Myeloid	0.152654	0.722437	0.124908
X12516003348174748_2_7_1	T Cell	T Cell	T Cell	0.759835	0.120082	0.120082
X12540871626672564_2_7_1	T Cell	T Cell	T Cell	0.766493	0.116753	0.116753
X12800982061637028_2_7_1	Myeloid	Myeloid	Myeloid	0.118385	0.76323	0.118385
X12800982064155878_2_7_1	Myeloid	B/Plasma	Myeloid	0.122556	0.754887	0.122556
X12893684617104732_2_7_1	Myeloid	T Cell	Myeloid	0.121195	0.757609	0.121195
X13104369999763172_2_7_1	Myeloid	Myeloid	Myeloid	0.114077	0.771845	0.114077
X14586505328282980_2_7_1	Myeloid	Myeloid	Myeloid	0.113435	0.77313	0.113435
X14767923674662750_2_7_1	Myeloid	Myeloid	Myeloid	0.120143	0.759714	0.120143
X14807513471510262_2_7_1	Myeloid	B/Plasma	Myeloid	0.133362	0.733277	0.133362
X15083971930154724_2_7_1	T Cell	T Cell	T Cell	0.772103	0.113949	0.113949
X15320918866672486_2_7_1	Myeloid	Myeloid	Myeloid	0.113645	0.772709	0.113645
X15333493673515436_2_7_1	Myeloid	T Cell	T Cell	0.763158	0.118421	0.118421
X62687259019601648_2_7_1	B/Plasma	B/Plasma	T Cell	0.503043	0.160076	0.33688
X64307054396430112_2_7_1	Myeloid	Myeloid	Myeloid	0.123195	0.75361	0.123195
X66377222202808224_2_7_1	T Cell	T Cell	T Cell	0.769238	0.115381	0.115381
X68849059635807984_2_7_1	Myeloid	Myeloid	Myeloid	0.119783	0.760434	0.119783
X80738622128176432_2_7_1	Myeloid	Myeloid	Myeloid	0.113632	0.772736	0.113632
X82632540622797600_2_7_1	T Cell	T Cell	T Cell	0.761636	0.119182	0.119182
X86645265218365680_2_7_1	Myeloid	Myeloid	Myeloid	0.121547	0.756905	0.121547
X98461046644795120_2_7_1	T Cell	T Cell	T Cell	0.775597	0.112202	0.112202
X102375431488589104_2_7_1	Myeloid	Myeloid	Myeloid	0.113654	0.772693	0.113654
X102375431492196208_2_7_1	Myeloid	Myeloid	T Cell	0.453718	0.387398	0.158884
X104909046704688480_2_7_1	Myeloid	B/Plasma	Myeloid	0.122078	0.755845	0.122078
X105150406691765664_2_7_1	T Cell	T Cell	T Cell	0.772618	0.113691	0.113691
X118072479357491104_2_7_1	Myeloid	Myeloid	Myeloid	0.282837	0.567076	0.150087
X118354991564344672_2_7_1	T Cell	T Cell	T Cell	0.77208	0.11396	0.11396
X118424400368352096_2_7_1	Myeloid	B/Plasma	Myeloid	0.121477	0.757045	0.121477
X120351749775256352_2_7_1	T Cell	T Cell	T Cell	0.769385	0.115308	0.115308
X120667384776616304_2_7_1	Myeloid	Myeloid	Myeloid	0.119777	0.760446	0.119777
X122963242333125552_2_7_1	T Cell	T Cell	T Cell	0.769997	0.115002	0.115002
X126279344405789_7_1	Myeloid	Myeloid	Myeloid	0.113955	0.77209	0.113955
X126834338548973_7_1	Myeloid	Myeloid	Myeloid	0.125169	0.749662	0.125169
X126903913506547_7_1	T Cell	T Cell	T Cell	0.741419	0.12929	0.12929
X130075860883229_7_1	T Cell	T Cell	T Cell	0.74727	0.133884	0.118845
X130607232174446_7_1	Myeloid	Myeloid	Myeloid	0.112855	0.773089	0.114056
X131088503454956_7_1	T Cell	T Cell	T Cell	0.759746	0.120127	0.120127
X135485507943781_7_1	Myeloid	Myeloid	Myeloid	0.116922	0.766156	0.116922
X161866291730796_7_1	Myeloid	Myeloid	Myeloid	0.115013	0.769974	0.115013
X169107569109915_7_1	Myeloid	Myeloid	Myeloid	0.12284	0.75432	0.12284
X191570151619483_7_1	Myeloid	Myeloid	Myeloid	0.112302	0.775396	0.112302
X192856577981860_7_1	Myeloid	B/Plasma	Myeloid	0.124112	0.751776	0.124112
X196114040121589_7_1	T Cell	T Cell	T Cell	0.766196	0.116902	0.116902
X199808968767789_7_1	Myeloid	Myeloid	Myeloid	0.115376	0.769247	0.115376
X199808970868518_7_1	Myeloid	Myeloid	Myeloid	0.121996	0.756008	0.121996
X200375721376613_7_1	Myeloid	Myeloid	Myeloid	0.113658	0.772684	0.113658
X204359303850270_7_1	Myeloid	Myeloid	Myeloid	0.128489	0.738194	0.133318
X205372240554846_7_1	Myeloid	Myeloid	Myeloid	0.113183	0.774613	0.112204
X226341126618027_7_1	Myeloid	Myeloid	Myeloid	0.12947	0.74106	0.12947
X226419327585588_7_1	Myeloid	Myeloid	Myeloid	0.14724	0.729321	0.123439
X226419329419115_7_1	T Cell	T Cell	T Cell	0.750093	0.119621	0.130286
X230664149331228_7_1	Myeloid	T Cell	T Cell	0.768115	0.115943	0.115943
X231691700063013_7_1	T Cell	T Cell	T Cell	0.764756	0.117622	0.117622
X232319945169629_7_1	Myeloid	Myeloid	Myeloid	0.112391	0.775218	0.112391
X974406439614702_7_1	Myeloid	Myeloid	Myeloid	0.114991	0.770018	0.114991
X1037077394111334_7_1	T Cell	T Cell	T Cell	0.760765	0.119617	0.119617
X1084931886925747_7_1	Myeloid	Myeloid	Myeloid	0.118227	0.766923	0.114849
X1261403783485342_7_1	Myeloid	Myeloid	Myeloid	0.142799	0.734692	0.122509
X1283575332354803_7_1	T Cell	B/Plasma	Myeloid	0.126923	0.746154	0.126923
X1321454846000364_7_1	Myeloid	Myeloid	Myeloid	0.120643	0.758713	0.120643
X1325706993908534_7_1	Myeloid	Myeloid	Myeloid	0.113322	0.773356	0.113322
X1573173045974941_7_1	T Cell	T Cell	T Cell	0.772138	0.113931	0.113931
X1577694438734707_7_1	Myeloid	Myeloid	Myeloid	0.114021	0.771958	0.114021
X1633649254151982_7_1	Myeloid	T Cell	Myeloid	0.38672	0.447835	0.165445
X1642915702107379_7_1	Myeloid	B/Plasma	Myeloid	0.121127	0.757747	0.121127
X1642923451631349_7_1	Myeloid	Myeloid	Myeloid	0.113039	0.773922	0.113039
X1818289146873653_7_1	Myeloid	Myeloid	Myeloid	0.11239	0.77522	0.11239
X1818375949864245_7_1	Myeloid	T Cell	Myeloid	0.119823	0.760355	0.119823
X1858411643136285_7_1	Myeloid	Myeloid	Myeloid	0.111171	0.777659	0.111171
X1884269454215973_7_1	B/Plasma	B/Plasma	B/Plasma	0.135991	0.135991	0.728018
X8016862182329652_7_1	B/Plasma	B/Plasma	B/Plasma	0.137077	0.137077	0.725845
X8081673356261221_7_1	Myeloid	Myeloid	Myeloid	0.151996	0.723123	0.124881
X8086620049103590_7_1	Myeloid	B/Plasma	Myeloid	0.12972	0.74056	0.12972
X8086801295783859_7_1	Myeloid	B/Plasma	Myeloid	0.140011	0.719977	0.140011
X8121798666963189_7_1	Myeloid	T Cell	Myeloid	0.317693	0.522694	0.159614
X8570475797662621_7_1	Myeloid	Myeloid	Myeloid	0.11356	0.77288	0.11356
X8573825737517854_7_1	T Cell	T Cell	T Cell	0.766399	0.1168	0.1168
X10364871127521692_7_1	Myeloid	Myeloid	Myeloid	0.11306	0.773879	0.11306
X10866857342036390_7_1	Myeloid	B/Plasma	Myeloid	0.120329	0.75676	0.122912
X12265452507610468_7_1	Myeloid	Myeloid	Myeloid	0.113991	0.772017	0.113991
X12506857184049068_7_1	T Cell	T Cell	T Cell	0.769246	0.115377	0.115377
X12516003347819766_7_1	Myeloid	B/Plasma	Myeloid	0.120635	0.75873	0.120635
X12540871632869148_7_1	T Cell	T Cell	T Cell	0.772393	0.113804	0.113804
X12554143848622838_7_1	T Cell	T Cell	T Cell	0.765354	0.117323	0.117323
X12897518147725622_7_1	Myeloid	Myeloid	Myeloid	0.116402	0.767196	0.116402
X13073027706047908_7_1	Myeloid	B/Plasma	Myeloid	0.120627	0.758746	0.120627
X14547876272519916_7_1	T Cell	T Cell	T Cell	0.758187	0.120906	0.120906
X14594689234810740_7_1	Myeloid	Myeloid	Myeloid	0.114589	0.770823	0.114589
X14594689238756636_7_1	Myeloid	Myeloid	Myeloid	0.123151	0.753698	0.123151
X15079558079204710_7_1	T Cell	T Cell	T Cell	0.762922	0.118539	0.118539
X15320918863076572_7_1	Myeloid	Myeloid	Myeloid	0.113566	0.772868	0.113566
X15320918869007260_7_1	Myeloid	Myeloid	Myeloid	0.113157	0.773685	0.113157
X62081636415163760_7_1	Myeloid	B/Plasma	Myeloid	0.121238	0.757524	0.121238
X62437319855172328_7_1	T Cell	T Cell	T Cell	0.719184	0.153552	0.127264
X62687259019827568_7_1	Myeloid	Myeloid	Myeloid	0.122892	0.754217	0.122892
X64126710883150256_7_1	T Cell	T Cell	T Cell	0.772488	0.113756	0.113756
X64869775640226536_7_1	Myeloid	Myeloid	Myeloid	0.119173	0.761653	0.119173
X64969924609461168_7_1	Myeloid	Myeloid	Myeloid	0.111953	0.776095	0.111953
X64969924613925112_7_1	Myeloid	B/Plasma	Myeloid	0.134758	0.730484	0.134758
X66377222200715632_7_1	Myeloid	Myeloid	Myeloid	0.12615	0.7477	0.12615
X84642315789061360_7_1	T Cell	T Cell	T Cell	0.770661	0.114669	0.114669
X84642315793492704_7_1	T Cell	T Cell	T Cell	0.761011	0.119494	0.119494
X85162988234000176_7_1	Myeloid	B/Plasma	Myeloid	0.120247	0.759505	0.120247
X86538624398158240_7_1	Myeloid	B/Plasma	Myeloid	0.119946	0.760108	0.119946
X87448315636603680_7_1	Myeloid	Myeloid	Myeloid	0.155977	0.718175	0.125847
X98461046648196464_7_1	Myeloid	Myeloid	Myeloid	0.115433	0.769134	0.115433
X100406678613277424_7_1	T Cell	T Cell	T Cell	0.766031	0.116985	0.116985
X102578171178600176_7_1	T Cell	T Cell	T Cell	0.767924	0.116038	0.116038
X104936192993086304_7_1	Myeloid	Myeloid	Myeloid	0.114039	0.771923	0.114039
X105182361193756512_7_1	Myeloid	Myeloid	Myeloid	0.127052	0.745896	0.127052
X116453515037916064_7_1	Myeloid	Myeloid	Myeloid	0.114015	0.77197	0.114015
X116699676806106032_7_1	Myeloid	B/Plasma	Myeloid	0.120901	0.758198	0.120901
X116757378624535904_7_1	T Cell	T Cell	T Cell	0.769524	0.115238	0.115238
X122571060329539312_7_1	Myeloid	Myeloid	Myeloid	0.130408	0.739184	0.130408
X122849781156866272_7_1	T Cell	T Cell	T Cell	0.757409	0.121295	0.121295
X122430690642270_1_8_1	Myeloid	Myeloid	Myeloid	0.11422	0.771561	0.11422
X129586202597798_1_8_1	Myeloid	Myeloid	T Cell	0.529885	0.312421	0.157694
X129586202621814_1_8_1	B/Plasma	B/Plasma	B/Plasma	0.13115	0.13115	0.7377
X134607996316467_1_8_1	Myeloid	Myeloid	Myeloid	0.114973	0.772115	0.112913
X134607996381595_1_8_1	Myeloid	Myeloid	Myeloid	0.118026	0.763947	0.118026
X204359299676076_1_8_1	Myeloid	Myeloid	Myeloid	0.163371	0.708908	0.127721
X236083007576861_1_8_1	T Cell	T Cell	T Cell	0.765253	0.117374	0.117374
X1252608667670963_1_8_1	Myeloid	Myeloid	Myeloid	0.112663	0.774674	0.112663
X1261403787705755_1_8_1	Myeloid	Myeloid	Myeloid	0.114639	0.770722	0.114639
X1283575330326452_1_8_1	Myeloid	Myeloid	Myeloid	0.111771	0.776459	0.111771
X1295556980194716_1_8_1	Myeloid	Myeloid	Myeloid	0.112809	0.774382	0.112809
X1317047133719973_1_8_1	Myeloid	Myeloid	Myeloid	0.13531	0.743108	0.121582
X12581409261472492_1_8_1	T Cell	T Cell	T Cell	0.757672	0.125998	0.116331
X12625034687403892_1_8_1	T Cell	T Cell	T Cell	0.756383	0.125955	0.117661
X130531248990515_2_8_1	Myeloid	T Cell	T Cell	0.754378	0.122811	0.122811
X200375719095531_2_8_1	Myeloid	Myeloid	Myeloid	0.113739	0.772522	0.113739
X1295556981970742_2_8_1	T Cell	T Cell	T Cell	0.763742	0.118129	0.118129
X1295556984584044_2_8_1	T Cell	T Cell	T Cell	0.770926	0.114537	0.114537
X1322427623004382_2_8_1	Myeloid	Myeloid	Myeloid	0.197072	0.666649	0.136279
X170325194467614_8_1	Myeloid	Myeloid	Myeloid	0.11445	0.772499	0.113051
X197058962770845_8_1	Myeloid	Myeloid	Myeloid	0.112293	0.775414	0.112293
X205372243208606_8_1	Myeloid	Myeloid	Myeloid	0.114242	0.771516	0.114242
X239596438183323_8_1	Myeloid	Myeloid	Myeloid	0.111639	0.776723	0.111639
X1283575329503605_8_1	T Cell	T Cell	T Cell	0.766817	0.116592	0.116592
X1295556978362613_8_1	Myeloid	Myeloid	Myeloid	0.113888	0.772224	0.113888
X1325708992526198_8_1	Myeloid	T Cell	T Cell	0.772558	0.113721	0.113721
X1325708992703387_8_1	T Cell	T Cell	Myeloid	0.358567	0.481274	0.160159
TTAGGCAGTGCGCTTG_20_2	Myeloid	B/Plasma	B/Plasma	0.136148	0.156013	0.70784
TTAGTTCGTGCTGTAT_20_2	T Cell	T Cell	T Cell	0.765535	0.117233	0.117233
TTCTACATCACATAGC_20_2	T Cell	T Cell	T Cell	0.747737	0.119851	0.132412
TTGGCAAGTGTCGCTG_20_2	Myeloid	Myeloid	Myeloid	0.11268	0.77464	0.11268
TTTGTCAGTACTCAAC_20_2	Myeloid	Myeloid	Myeloid	0.114434	0.771132	0.114434
AAAGATGTCACTTACT_21_2	T Cell	T Cell	T Cell	0.768836	0.115582	0.115582
AAAGCAAGTTACCAGT_21_2	T Cell	T Cell	T Cell	0.766803	0.116598	0.116598
AACACGTCAACTGGCC_21_2	T Cell	T Cell	T Cell	0.763962	0.118019	0.118019
AACCATGTCTTTACGT_21_2	Myeloid	Myeloid	Myeloid	0.112764	0.774473	0.112764
AACGTTGCAAGGCTCC_21_2	Myeloid	Myeloid	Myeloid	0.113121	0.773758	0.113121
AACTGGTCATGCCACG_21_2	T Cell	T Cell	T Cell	0.770035	0.11446	0.115506
AAGACCTGTATGAAAC_21_2	Myeloid	Myeloid	Myeloid	0.114219	0.773075	0.112706
ACCCACTTCGTAGGAG_21_2	Myeloid	Myeloid	Myeloid	0.111792	0.776416	0.111792
ACCGTAAGTACCGTAT_21_2	Myeloid	Myeloid	Myeloid	0.117129	0.767765	0.115106
ACCGTAATCCTTGGTC_21_2	Myeloid	Myeloid	Myeloid	0.112099	0.775802	0.112099
ACGGGCTGTAGCACGA_21_2	Myeloid	Myeloid	Myeloid	0.114888	0.771216	0.113896
ACGGGTCAGTGTTGAA_21_2	Myeloid	Myeloid	Myeloid	0.112537	0.774926	0.112537
ACTGAGTAGTGTCCCG_21_2	T Cell	T Cell	T Cell	0.770469	0.114765	0.114765
ACTGAGTGTCGGCTCA_21_2	Myeloid	Myeloid	Myeloid	0.113048	0.773904	0.113048
ACTGCTCAGACAATAC_21_2	T Cell	T Cell	T Cell	0.749705	0.120788	0.129507
ACTGTCCGTATTACCG_21_2	Myeloid	Myeloid	Myeloid	0.112821	0.774357	0.112821
AGCTCTCAGCTGCCCA_21_2	T Cell	T Cell	T Cell	0.761457	0.116935	0.121608
AGGGAGTTCAATACCG_21_2	Myeloid	Myeloid	Myeloid	0.113146	0.773708	0.113146
AGTGTCAGTTAAGTAG_21_2	T Cell	T Cell	T Cell	0.743685	0.130979	0.125336
ATGTGTGTCGTCACGG_21_2	T Cell	T Cell	T Cell	0.762048	0.119295	0.118657
CAAGATCGTGATAAGT_21_2	Myeloid	Myeloid	Myeloid	0.115018	0.771112	0.11387
CACAGTATCATCGGAT_21_2	Myeloid	Myeloid	Myeloid	0.145186	0.729776	0.125039
CAGCATATCCTCATTA_21_2	T Cell	T Cell	T Cell	0.765382	0.117999	0.116619
CAGTAACGTCCGCTGA_21_2	T Cell	T Cell	T Cell	0.770899	0.11455	0.11455
CATATTCGTATCACCA_21_2	T Cell	T Cell	T Cell	0.77027	0.115112	0.114618
CATCAAGCATATACCG_21_2	Myeloid	Myeloid	Myeloid	0.113767	0.773239	0.112994
CATGACAGTCTCGTTC_21_2	Myeloid	Myeloid	Myeloid	0.114109	0.773207	0.112684
CCATGTCTCAACCATG_21_2	T Cell	T Cell	T Cell	0.766446	0.116777	0.116777
CCATTCGTCTGCTTGC_21_2	Myeloid	Myeloid	Myeloid	0.114646	0.770709	0.114646
CCCATACAGGGATGGG_21_2	Myeloid	Myeloid	Myeloid	0.112464	0.775072	0.112464
CCTAGCTAGTACCGGA_21_2	Myeloid	Myeloid	Myeloid	0.113874	0.773709	0.112417
CCTATTATCCTTCAAT_21_2	Myeloid	Myeloid	Myeloid	0.114375	0.77125	0.114375
CGGAGCTAGCCGGTAA_21_2	Myeloid	Myeloid	Myeloid	0.111864	0.776271	0.111864
CGTCAGGGTCCGTGAC_21_2	T Cell	T Cell	T Cell	0.757627	0.121187	0.121187
CGTTCTGTCTGGTGTA_21_2	Myeloid	Myeloid	Myeloid	0.130114	0.751327	0.118559
CTAGTGAAGAGGTACC_21_2	T Cell	T Cell	T Cell	0.761208	0.120318	0.118474
CTCGTACAGCGATATA_21_2	Myeloid	Myeloid	Myeloid	0.114074	0.772808	0.113118
CTGCCTAAGTCCGTAT_21_2	Myeloid	Myeloid	Myeloid	0.118206	0.767595	0.114199
CTGGTCTCACTGCCAG_21_2	Myeloid	Myeloid	Myeloid	0.112958	0.774608	0.112434
CTGTGCTCAAGGTTTC_21_2	Myeloid	Myeloid	Myeloid	0.121077	0.762479	0.116444
CTTTGCGCAAGAGGCT_21_2	Myeloid	Myeloid	Myeloid	0.113339	0.773321	0.113339
GAAACTCTCAGCTCTC_21_2	Myeloid	Myeloid	Myeloid	0.112941	0.774978	0.112081
GAACATCTCGGACAAG_21_2	Myeloid	Myeloid	Myeloid	0.158635	0.701258	0.140107
GAGGTGAGTGCTCTTC_21_2	Myeloid	Myeloid	Myeloid	0.114702	0.771508	0.11379
GCGACCAAGTCGCCGT_21_2	Myeloid	Myeloid	Myeloid	0.112374	0.776003	0.111623
GCTGCAGCAAGGTTCT_21_2	Myeloid	T Cell	Myeloid	0.125692	0.748615	0.125692
GCTGGGTAGATGGCGT_21_2	Myeloid	B/Plasma	B/Plasma	0.324819	0.267307	0.407873
GGACGTCGTGCATCTA_21_2	Myeloid	Myeloid	Myeloid	0.113817	0.773473	0.11271
GGATGTTCACAACGCC_21_2	Myeloid	Myeloid	Myeloid	0.114121	0.772052	0.113826
GGCGTGTAGAGCCTAG_21_2	T Cell	T Cell	T Cell	0.77111	0.114445	0.114445
GGGCATCAGTCTCGGC_21_2	Myeloid	Myeloid	Myeloid	0.112042	0.77535	0.112608
GGGCATCTCTTCAACT_21_2	Myeloid	Myeloid	Myeloid	0.112205	0.775589	0.112205
GTAACTGGTAAGTAGT_21_2	T Cell	T Cell	T Cell	0.762238	0.12073	0.117032
GTAACTGGTCTAAAGA_21_2	T Cell	T Cell	T Cell	0.767651	0.116175	0.116175
GTCACGGGTCTAAACC_21_2	T Cell	T Cell	T Cell	0.767138	0.117744	0.115118
GTCCTCATCATCTGCC_21_2	Myeloid	Myeloid	Myeloid	0.113097	0.774061	0.112841
GTGCATAGTCTGCAAT_21_2	Myeloid	Myeloid	Myeloid	0.116213	0.767574	0.116213
GTGCGGTAGAAACGAG_21_2	T Cell	T Cell	T Cell	0.766909	0.117986	0.115105
GTGCTTCCAACCGCCA_21_2	T Cell	B/Plasma	Myeloid	0.122706	0.754588	0.122706
GTTACAGGTGTCTGAT_21_2	T Cell	T Cell	T Cell	0.611928	0.24285	0.145222
TACGGGCCACGAAATA_21_2	T Cell	T Cell	T Cell	0.737151	0.138857	0.123993
TAGAGCTGTTGGTTTG_21_2	Myeloid	Myeloid	Myeloid	0.112844	0.774312	0.112844
TATCAGGCATCTATGG_21_2	Myeloid	Myeloid	Myeloid	0.120623	0.745822	0.133555
TCACAAGAGTTGAGTA_21_2	Myeloid	Myeloid	Myeloid	0.115187	0.770444	0.114369
TCAGGATCACGGTGTC_21_2	Myeloid	Myeloid	Myeloid	0.120576	0.760894	0.11853
TCGAGGCAGAAACCTA_21_2	T Cell	T Cell	T Cell	0.760958	0.116874	0.122168
TCTCTAAGTTTCGCTC_21_2	Myeloid	Myeloid	Myeloid	0.121642	0.760068	0.11829
TCTTCGGAGAAGGACA_21_2	Myeloid	Myeloid	Myeloid	0.113021	0.773958	0.113021
TGGTTAGAGAATCTCC_21_2	T Cell	T Cell	T Cell	0.765687	0.117574	0.116739
TTCGGTCAGACAGGCT_21_2	Myeloid	Myeloid	Myeloid	0.112795	0.774409	0.112795
TTGACTTAGGGTCGAT_21_2	Myeloid	Myeloid	Myeloid	0.114791	0.770418	0.114791
TTGTAGGGTTAAGTAG_21_2	T Cell	T Cell	T Cell	0.771192	0.114404	0.114404
AAAGCAACATGCTGGC_22_2	B/Plasma	B/Plasma	B/Plasma	0.137115	0.129535	0.73335
AACACGTAGTGAAGAG_22_2	Myeloid	Myeloid	Myeloid	0.112672	0.774657	0.112672
AACTCAGTCTCGATGA_22_2	T Cell	T Cell	T Cell	0.769181	0.115409	0.115409
AACTTTCAGCTAGTTC_22_2	B/Plasma	B/Plasma	B/Plasma	0.124822	0.129568	0.745609
AAGGAGCAGGACTGGT_22_2	B/Plasma	B/Plasma	B/Plasma	0.127406	0.127406	0.745188
AAGGCAGCAAGTTCTG_22_2	T Cell	T Cell	T Cell	0.766273	0.116864	0.116864
AAGGCAGGTCCTCTTG_22_2	B/Plasma	B/Plasma	B/Plasma	0.12357	0.12357	0.752861
AAGTCTGCATCGGTTA_22_2	T Cell	T Cell	T Cell	0.771673	0.115038	0.113288
ACACTGAAGAGCTATA_22_2	Myeloid	Myeloid	Myeloid	0.114707	0.771586	0.113707
ACATACGGTCTAGCCG_22_2	T Cell	T Cell	T Cell	0.768103	0.114564	0.117333
ACATCAGAGACTAGGC_22_2	B/Plasma	B/Plasma	B/Plasma	0.136178	0.137224	0.726598
ACCAGTAAGTGCGATG_22_2	B/Plasma	B/Plasma	B/Plasma	0.127706	0.132112	0.740182
ACGAGCCGTATGCTTG_22_2	Myeloid	Myeloid	Myeloid	0.112374	0.775023	0.112602
ACGATACCATCGGAAG_22_2	T Cell	T Cell	T Cell	0.766389	0.116806	0.116806
ACGATGTCAGGGTTAG_22_2	Myeloid	Myeloid	Myeloid	0.11214	0.77572	0.11214
ACGCCGAAGGGTCTCC_22_2	B/Plasma	B/Plasma	B/Plasma	0.128408	0.135296	0.736296
ACGCCGACATTAGGCT_22_2	B/Plasma	B/Plasma	B/Plasma	0.136226	0.132332	0.731442
ACGGCCATCCCTTGTG_22_2	B/Plasma	B/Plasma	B/Plasma	0.128379	0.131167	0.740454
ACGGGCTAGCAGGCTA_22_2	T Cell	T Cell	T Cell	0.761562	0.122008	0.11643
ACGGGCTTCATTCACT_22_2	B/Plasma	B/Plasma	B/Plasma	0.125094	0.125094	0.749812
ACTGAACCATAGGATA_22_2	B/Plasma	B/Plasma	B/Plasma	0.159092	0.134778	0.706129
ACTGCTCAGTCTCAAC_22_2	T Cell	B/Plasma	B/Plasma	0.148744	0.13053	0.720726
ACTGTCCTCAGATAAG_22_2	Myeloid	Myeloid	Myeloid	0.113163	0.773674	0.113163
AGAATAGCACCATGTA_22_2	T Cell	T Cell	T Cell	0.765689	0.117335	0.116976
AGAGCGACAAGCGAGT_22_2	Myeloid	Myeloid	Myeloid	0.113391	0.773624	0.112986
AGAGTGGTCTTTAGTC_22_2	T Cell	T Cell	T Cell	0.770556	0.114722	0.114722
AGATCTGAGATGGGTC_22_2	T Cell	B/Plasma	B/Plasma	0.137627	0.179334	0.683038
AGATTGCGTAGGAGTC_22_2	T Cell	T Cell	T Cell	0.769463	0.115268	0.115268
AGCAGCCCAACACCTA_22_2	T Cell	T Cell	T Cell	0.762381	0.119951	0.117667
AGCGTATTCAAGGTAA_22_2	Myeloid	Myeloid	Myeloid	0.122517	0.737312	0.140171
AGCTCCTAGGGCTCTC_22_2	T Cell	T Cell	T Cell	0.761019	0.118868	0.120112
AGCTCTCTCTGACCTC_22_2	T Cell	T Cell	T Cell	0.765816	0.117567	0.116617
AGCTTGATCGCCTGAG_22_2	T Cell	T Cell	T Cell	0.762804	0.118598	0.118598
AGTAGTCGTTGTCGCG_22_2	T Cell	T Cell	T Cell	0.766553	0.117145	0.116302
AGTCTTTAGGAGTAGA_22_2	T Cell	T Cell	T Cell	0.765441	0.115761	0.118798
AGTGGGAGTGAAAGAG_22_2	Myeloid	Myeloid	Myeloid	0.129446	0.752077	0.118477
AGTGTCAGTTTGTGTG_22_2	Myeloid	Myeloid	Myeloid	0.113322	0.773049	0.113629
ATAACGCCAGCTGCTG_22_2	B/Plasma	B/Plasma	B/Plasma	0.150606	0.130388	0.719006
ATAACGCTCCGCGTTT_22_2	B/Plasma	B/Plasma	B/Plasma	0.135299	0.137011	0.72769
ATAAGAGCATCTACGA_22_2	Myeloid	Myeloid	Myeloid	0.112259	0.775482	0.112259
ATAGACCGTGCGGTAA_22_2	B/Plasma	B/Plasma	B/Plasma	0.409665	0.162746	0.427588
ATCACGAAGGCCCTCA_22_2	B/Plasma	B/Plasma	B/Plasma	0.150936	0.139993	0.709071
ATCATCTAGTATTGGA_22_2	Myeloid	Myeloid	Myeloid	0.112443	0.775114	0.112443
ATCGAGTGTCCTCTTG_22_2	Myeloid	Myeloid	Myeloid	0.11375	0.772567	0.113683
ATGGGAGTCTCCTATA_22_2	T Cell	T Cell	T Cell	0.769168	0.115416	0.115416
ATTCTACTCTCACATT_22_2	T Cell	T Cell	T Cell	0.761027	0.120613	0.11836
CAACCAAAGGCATGGT_22_2	T Cell	T Cell	T Cell	0.735405	0.139722	0.124873
TTGCCGTAGCTGTTCA_22_2	T Cell	B/Plasma	T Cell	0.481002	0.163612	0.355387
TTGCGTCCAAACCTAC_22_2	Myeloid	Myeloid	Myeloid	0.112378	0.775429	0.112194
TTGCGTCGTATATCCG_22_2	T Cell	T Cell	T Cell	0.770205	0.114898	0.114898
TTGTAGGGTCAACATC_22_2	T Cell	T Cell	T Cell	0.765259	0.116832	0.117909
TTTCCTCAGGCATTGG_22_2	Myeloid	Myeloid	Myeloid	0.112808	0.774384	0.112808
TTTGCGCCATCCGTGG_22_2	B/Plasma	B/Plasma	B/Plasma	0.130815	0.126865	0.74232
TTTGTCAGTGGCGAAT_22_2	Myeloid	Myeloid	Myeloid	0.126506	0.755739	0.117755
AACACGTCACGTTGGC_24_2	Myeloid	Myeloid	Myeloid	0.112741	0.774518	0.112741
AACTTTCAGAGTAAGG_24_2	B/Plasma	B/Plasma	B/Plasma	0.12309	0.132946	0.743963
AAGGTTCGTACGCACC_24_2	T Cell	B/Plasma	B/Plasma	0.11817	0.11817	0.76366
AAGGTTCGTCGCGTGT_24_2	Myeloid	Myeloid	Myeloid	0.113319	0.773362	0.113319
ACATGGTAGGACATTA_24_2	T Cell	T Cell	T Cell	0.7592	0.123122	0.117678
ACCAGTAAGTCCTCCT_24_2	Myeloid	Myeloid	Myeloid	0.116325	0.769903	0.113772
ACGAGCCTCAGGCAAG_24_2	Myeloid	Myeloid	Myeloid	0.113079	0.773842	0.113079
ACGGGTCAGGAATCGC_24_2	B/Plasma	B/Plasma	B/Plasma	0.124962	0.137791	0.737247
ACTTACTAGACGCTTT_24_2	T Cell	T Cell	T Cell	0.761646	0.119177	0.119177
AGACGTTCATTATCTC_24_2	T Cell	T Cell	T Cell	0.765879	0.117061	0.117061
AGATCTGAGGTGGGTT_24_2	B/Plasma	B/Plasma	B/Plasma	0.122952	0.12317	0.753879
AGCGTATTCTCGGACG_24_2	T Cell	T Cell	T Cell	0.769102	0.115449	0.115449
AGGGATGAGTACTTGC_24_2	B/Plasma	B/Plasma	B/Plasma	0.12167	0.121257	0.757073
AGGTCCGGTCGGCACT_24_2	T Cell	T Cell	T Cell	0.753977	0.122955	0.123068
AGTGTCAAGTCCAGGA_24_2	Myeloid	Myeloid	Myeloid	0.111959	0.776081	0.111959
ATCGAGTAGATGCCTT_24_2	Myeloid	Myeloid	Myeloid	0.113032	0.773935	0.113032
ATCTACTTCTGTCCGT_24_2	T Cell	T Cell	T Cell	0.750247	0.131108	0.118645
ATCTGCCCAAGTAGTA_24_2	Myeloid	Myeloid	Myeloid	0.112992	0.774017	0.112992
ATGCGATGTGTGAATA_24_2	Myeloid	Myeloid	Myeloid	0.121547	0.756905	0.121547
CAAGATCTCTTTCCTC_24_2	Myeloid	Myeloid	Myeloid	0.116212	0.767576	0.116212
CCAATCCCAGGCGATA_24_2	Myeloid	Myeloid	Myeloid	0.115225	0.76955	0.115225
CCCAATCCAAAGCGGT_24_2	Myeloid	Myeloid	Myeloid	0.112193	0.775614	0.112193
CCCTCCTCATATACCG_24_2	T Cell	B/Plasma	Myeloid	0.168489	0.447521	0.383991
CCGTGGAAGTTCGATC_24_2	Myeloid	Myeloid	Myeloid	0.111886	0.776227	0.111886
CGGACACCACCCATTC_24_2	Myeloid	Myeloid	Myeloid	0.114626	0.770748	0.114626
CGTAGCGGTCGGGTCT_24_2	Myeloid	Myeloid	Myeloid	0.113282	0.773437	0.113282
CGTGTAATCTTCGGTC_24_2	Myeloid	Myeloid	Myeloid	0.112229	0.775542	0.112229
CTGCGGAAGATGTGTA_24_2	T Cell	T Cell	T Cell	0.75229	0.118788	0.128922
CTGGTCTGTGCTTCTC_24_2	Myeloid	Myeloid	Myeloid	0.115951	0.770605	0.113444
GAAGCAGGTTTCGCTC_24_2	Myeloid	Myeloid	Myeloid	0.11405	0.771901	0.11405
GATCTAGAGACAGGCT_24_2	Myeloid	Myeloid	Myeloid	0.115862	0.768277	0.115862
GCATGATTCTATGTGG_24_2	B/Plasma	B/Plasma	B/Plasma	0.119589	0.122737	0.757674
GGAATAAGTCGAAAGC_24_2	Myeloid	Myeloid	Myeloid	0.11232	0.775361	0.11232
GGACAGAAGACAATAC_24_2	T Cell	T Cell	T Cell	0.770674	0.114663	0.114663
GGACGTCTCCGCATAA_24_2	Myeloid	Myeloid	Myeloid	0.115136	0.769727	0.115136
GGCGTGTCAAGCCTAT_24_2	B/Plasma	B/Plasma	B/Plasma	0.122579	0.125151	0.752269
GTCACGGTCTGCGACG_24_2	Myeloid	Myeloid	Myeloid	0.112659	0.774681	0.112659
GTTCGGGGTTAAGTAG_24_2	B/Plasma	B/Plasma	B/Plasma	0.11919	0.123258	0.757552
TAAGCGTAGTTGTAGA_24_2	T Cell	T Cell	T Cell	0.767835	0.116082	0.116082
TAAGTGCGTCTAGTCA_24_2	Myeloid	Myeloid	Myeloid	0.113091	0.773819	0.113091
TACGGTAAGAAGGCCT_24_2	Myeloid	Myeloid	Myeloid	0.115175	0.769649	0.115175
TACTTACCAAGGACAC_24_2	T Cell	T Cell	T Cell	0.765898	0.118628	0.115474
TCAGATGTCTTCATGT_24_2	T Cell	T Cell	T Cell	0.766886	0.116557	0.116557
TCAGCTCCACAGTCGC_24_2	Myeloid	Myeloid	Myeloid	0.144951	0.692913	0.162136
TCAGGTATCACATGCA_24_2	T Cell	T Cell	T Cell	0.769748	0.115126	0.115126
TCCCGATTCCTGCAGG_24_2	T Cell	T Cell	T Cell	0.773101	0.11345	0.11345
TCGAGGCGTAGCGCAA_24_2	Myeloid	Myeloid	Myeloid	0.11149	0.77702	0.11149
TCGGTAACACCATGTA_24_2	Myeloid	Myeloid	Myeloid	0.116678	0.766644	0.116678
TGCCCATAGACTAGAT_24_2	T Cell	T Cell	T Cell	0.763542	0.118229	0.118229
TGGCTGGCATACCATG_24_2	T Cell	T Cell	T Cell	0.767711	0.116145	0.116145
TTAGGCAGTGCGCTTG_24_2	Myeloid	Myeloid	Myeloid	0.116398	0.767203	0.116398
TTAGTTCCAGGGTATG_24_2	Myeloid	Myeloid	Myeloid	0.113134	0.773732	0.113134
TTGGAACTCGGCGCTA_24_2	Myeloid	Myeloid	Myeloid	0.11292	0.774161	0.11292
TTGTAGGGTGCACTTA_24_2	Myeloid	Myeloid	Myeloid	0.111988	0.775603	0.112409
TTGTAGGTCCTTCAAT_24_2	T Cell	T Cell	T Cell	0.767409	0.116295	0.116295
TTTGGTTTCAGCGATT_24_2	T Cell	T Cell	T Cell	0.768051	0.115974	0.115974
AAGGCAGGTCTGGTCG_25_2	T Cell	T Cell	T Cell	0.755907	0.121476	0.122617
AAGGCAGGTGATAAGT_25_2	Myeloid	Myeloid	Myeloid	0.113134	0.773732	0.113134
ACGATACAGCCACTAT_25_2	T Cell	T Cell	T Cell	0.764664	0.117668	0.117668
AGAGTGGGTACAGCAG_25_2	Myeloid	Myeloid	Myeloid	0.123748	0.735504	0.140749
GTACTTTTCAACTCTT_25_2	Myeloid	Myeloid	Myeloid	0.112181	0.775153	0.112666
GTCAAGTGTATATGGA_25_2	Myeloid	Myeloid	Myeloid	0.118206	0.763589	0.118206
TACCTTAGTAGCTCCG_25_2	Myeloid	Myeloid	Myeloid	0.113765	0.772471	0.113765
TACTTGTAGTTGTAGA_25_2	Myeloid	Myeloid	Myeloid	0.112419	0.775162	0.112419
TACTTGTCAGTTCATG_25_2	Myeloid	Myeloid	Myeloid	0.112315	0.775369	0.112315
TCGGGACCAGATGAGC_25_2	Myeloid	Myeloid	Myeloid	0.112608	0.774784	0.112608
TCGTAGACAATCCGAT_25_2	T Cell	T Cell	T Cell	0.763067	0.119465	0.117467
TGGCGCAAGTGGCACA_25_2	Myeloid	Myeloid	Myeloid	0.113062	0.773876	0.113062
TGGTTCCTCTTGTCAT_25_2	Myeloid	Myeloid	Myeloid	0.112841	0.774518	0.112641
TTTCCTCAGTGGGTTG_25_2	Myeloid	Myeloid	Myeloid	0.112314	0.775373	0.112314
TTTGCGCGTGCACGAA_25_2	Myeloid	Myeloid	Myeloid	0.112291	0.775417	0.112291
AAACCTGGTTTCGCTC_26_2	B/Plasma	B/Plasma	B/Plasma	0.132996	0.147705	0.719298
AAAGTAGTCTGTCCGT_26_2	Myeloid	Myeloid	Myeloid	0.112968	0.775293	0.111739
AAATGCCGTAAAGGAG_26_2	B/Plasma	B/Plasma	B/Plasma	0.123469	0.123469	0.753062
AACCGCGAGTTAGGTA_26_2	Myeloid	Myeloid	Myeloid	0.113365	0.773417	0.113218
AACTCTTCACTCAGGC_26_2	Myeloid	Myeloid	Myeloid	0.112014	0.775633	0.112353
AAGGCAGCACCATGTA_26_2	B/Plasma	B/Plasma	B/Plasma	0.172726	0.144652	0.682622
AATCGGTCACTGTCGG_26_2	B/Plasma	B/Plasma	B/Plasma	0.128804	0.138007	0.733189
AATCGGTGTATAGGTA_26_2	B/Plasma	B/Plasma	B/Plasma	0.134203	0.132017	0.733781
ACACCCTGTCCTAGCG_26_2	Myeloid	Myeloid	Myeloid	0.111906	0.776188	0.111906
ACATCAGCATCCCATC_26_2	T Cell	T Cell	T Cell	0.766715	0.116643	0.116643
ACATCAGTCTGCTGTC_26_2	T Cell	T Cell	T Cell	0.770317	0.114841	0.114841
ACCGTAATCTTGTATC_26_2	T Cell	T Cell	T Cell	0.740641	0.129679	0.129679
ACCTTTATCAGGCGAA_26_2	Myeloid	Myeloid	Myeloid	0.113968	0.772063	0.113968
ACGCCAGGTGGTACAG_26_2	B/Plasma	B/Plasma	B/Plasma	0.129474	0.129474	0.741051
ACGGGCTGTTACAGAA_26_2	B/Plasma	B/Plasma	B/Plasma	0.127744	0.127744	0.744511
ACTTGTTAGCACACAG_26_2	T Cell	T Cell	T Cell	0.767374	0.116313	0.116313
ACTTGTTCAAAGGCGT_26_2	B/Plasma	B/Plasma	B/Plasma	0.124779	0.127414	0.747807
ACTTTCATCACCAGGC_26_2	T Cell	T Cell	T Cell	0.764722	0.119124	0.116155
AGAGCGAAGCGAAGGG_26_2	Myeloid	Myeloid	Myeloid	0.112657	0.774686	0.112657
AGAGTGGCACATGGGA_26_2	B/Plasma	B/Plasma	B/Plasma	0.133425	0.142909	0.723666
AGCTTGAAGGCATGGT_26_2	B/Plasma	B/Plasma	B/Plasma	0.125655	0.13321	0.741135
AGCTTGAGTAAATGAC_26_2	B/Plasma	B/Plasma	B/Plasma	0.128322	0.128994	0.742685
ATAAGAGAGGGCACTA_26_2	Myeloid	Myeloid	Myeloid	0.112195	0.775611	0.112195
ATCGAGTCACCACCAG_26_2	Myeloid	Myeloid	Myeloid	0.112827	0.774346	0.112827
ATCTGCCTCTGCGGCA_26_2	Myeloid	Myeloid	Myeloid	0.112828	0.774343	0.112828
ATGTGTGGTGAAAGAG_26_2	T Cell	T Cell	T Cell	0.765619	0.118533	0.115848
ATTACTCAGTAGCCGA_26_2	T Cell	T Cell	T Cell	0.763854	0.120556	0.11559
CACACTCAGTGTGGCA_26_2	B/Plasma	B/Plasma	B/Plasma	0.139227	0.167755	0.693019
CACCACTAGAGGGCTT_26_2	B/Plasma	B/Plasma	B/Plasma	0.125905	0.125905	0.748191
CACCAGGTCAGGTTCA_26_2	Myeloid	Myeloid	Myeloid	0.112042	0.775916	0.112042
CACTCCATCCCAGGTG_26_2	Myeloid	Myeloid	Myeloid	0.112706	0.774588	0.112706
CAGCCGAAGAAGAAGC_26_2	B/Plasma	B/Plasma	B/Plasma	0.131129	0.130708	0.738163
CAGCGACGTGCAGACA_26_2	Myeloid	Myeloid	Myeloid	0.112531	0.774938	0.112531
CAGCTAACACCCATTC_26_2	B/Plasma	B/Plasma	B/Plasma	0.136386	0.139611	0.724003
CATCAAGAGAATCTCC_26_2	Myeloid	Myeloid	Myeloid	0.112447	0.775107	0.112447
CATCAGAAGCATCATC_26_2	B/Plasma	B/Plasma	B/Plasma	0.12665	0.12665	0.7467
CCAGCGACAAACAACA_26_2	B/Plasma	B/Plasma	B/Plasma	0.134102	0.134102	0.731797
CCGGTAGTCATAAAGG_26_2	Myeloid	Myeloid	Myeloid	0.112706	0.774587	0.112706
CCGTACTGTTCAGACT_26_2	T Cell	T Cell	T Cell	0.760982	0.122572	0.116446
CCGTGGAGTGTCCTCT_26_2	B/Plasma	B/Plasma	B/Plasma	0.125431	0.121787	0.752782
CCTAGCTTCTATCGCC_26_2	Myeloid	Myeloid	Myeloid	0.112485	0.77503	0.112485
CCTATTACAGCAGTTT_26_2	B/Plasma	B/Plasma	B/Plasma	0.127215	0.12948	0.743305
CCTCAGTGTTCACGGC_26_2	Myeloid	Myeloid	Myeloid	0.112615	0.774771	0.112615
CCTCTGAAGGTACTCT_26_2	Myeloid	Myeloid	Myeloid	0.114858	0.766166	0.118977
CGATGTACAGGAACGT_26_2	B/Plasma	B/Plasma	B/Plasma	0.131776	0.129678	0.738546
CGGACGTGTCTCCCTA_26_2	B/Plasma	B/Plasma	B/Plasma	0.130606	0.140532	0.728863
CGGACTGCACGGCCAT_26_2	T Cell	T Cell	T Cell	0.757783	0.12489	0.117327
CGTTGGGTCTTCATGT_26_2	Myeloid	Myeloid	Myeloid	0.11211	0.775484	0.112406
CTACCCATCGCGTTTC_26_2	B/Plasma	B/Plasma	B/Plasma	0.122254	0.124118	0.753628
CTAGCCTAGGTGCAAC_26_2	B/Plasma	B/Plasma	T Cell	0.448692	0.161126	0.390182
CTCGGAGGTCTGGAGA_26_2	Myeloid	Myeloid	Myeloid	0.112703	0.774594	0.112703
CTTACCGTCGTAGATC_26_2	B/Plasma	B/Plasma	B/Plasma	0.126346	0.12766	0.745994
GACGGCTGTGCGGTAA_26_2	B/Plasma	B/Plasma	B/Plasma	0.127101	0.127101	0.745799
GACTAACGTAGGGACT_26_2	B/Plasma	B/Plasma	B/Plasma	0.118754	0.118754	0.762492
GACTACATCATCGATG_26_2	Myeloid	Myeloid	Myeloid	0.112609	0.774782	0.112609
GACTGCGGTTAGGGTG_26_2	B/Plasma	B/Plasma	B/Plasma	0.130335	0.130335	0.73933
GAGGTGAAGCCGTCGT_26_2	Myeloid	Myeloid	Myeloid	0.116834	0.766332	0.116834
GATCAGTTCGTCGTTC_26_2	T Cell	T Cell	T Cell	0.764906	0.119107	0.115987
GATCGATGTCCGAACC_26_2	T Cell	T Cell	T Cell	0.753951	0.123025	0.123025
GATCGCGGTTTGTTTC_26_2	T Cell	T Cell	T Cell	0.764019	0.119653	0.116327
GCAATCAGTGGCTCCA_26_2	Myeloid	Myeloid	Myeloid	0.113579	0.773031	0.113389
GCACTCTAGCTACCGC_26_2	Myeloid	Myeloid	Myeloid	0.112612	0.773516	0.113872
GCATACATCTGTGCAA_26_2	B/Plasma	B/Plasma	B/Plasma	0.129228	0.139276	0.731496
GCCTCTACATGCAATC_26_2	Myeloid	B/Plasma	Myeloid	0.129145	0.710817	0.160037
GCGGGTTCAGGAATCG_26_2	T Cell	T Cell	T Cell	0.77082	0.11459	0.11459
GCGGGTTTCTCATTCA_26_2	Myeloid	Myeloid	Myeloid	0.113059	0.773472	0.113469
GCTCTGTGTACCCAAT_26_2	Myeloid	Myeloid	Myeloid	0.112567	0.774865	0.112567
GCTCTGTGTCATCGGC_26_2	B/Plasma	B/Plasma	B/Plasma	0.136571	0.129921	0.733508
GCTTCCATCGGCGCTA_26_2	B/Plasma	B/Plasma	B/Plasma	0.128344	0.122528	0.749128
GGGACCTGTAGCTAAA_26_2	T Cell	T Cell	T Cell	0.755846	0.124713	0.11944
GGGCACTCATTTCACT_26_2	B/Plasma	B/Plasma	B/Plasma	0.125715	0.125715	0.748569
GGGTCTGAGAAGGGTA_26_2	B/Plasma	B/Plasma	B/Plasma	0.1271	0.134437	0.738462
GGGTTGCGTTCCACTC_26_2	T Cell	T Cell	T Cell	0.767911	0.116045	0.116045
GTAACGTGTTATCGGT_26_2	Myeloid	Myeloid	Myeloid	0.11174	0.77652	0.11174
GTAGTCAGTAAACCTC_26_2	T Cell	T Cell	T Cell	0.761569	0.121572	0.116859
GTATCTTAGCGTGAGT_26_2	B/Plasma	B/Plasma	B/Plasma	0.132619	0.161735	0.705646
GTCACAAGTGTTGAGG_26_2	Myeloid	Myeloid	Myeloid	0.112374	0.775252	0.112374
GTCCTCACAGTGGAGT_26_2	Myeloid	Myeloid	Myeloid	0.113006	0.773988	0.113006
GTCTTCGGTTAGAACA_26_2	B/Plasma	B/Plasma	B/Plasma	0.129543	0.135351	0.735106
GTGGGTCTCCTCGCAT_26_2	B/Plasma	B/Plasma	B/Plasma	0.124839	0.127077	0.748084
TACGGGCAGTGAACGC_26_2	B/Plasma	B/Plasma	B/Plasma	0.122866	0.126751	0.750383
TATTACCCATGCCTTC_26_2	B/Plasma	B/Plasma	B/Plasma	0.131877	0.131877	0.736246
TCATTACAGGCTAGGT_26_2	T Cell	T Cell	T Cell	0.767278	0.116361	0.116361
TCTGAGATCAACTCTT_26_2	B/Plasma	B/Plasma	B/Plasma	0.133034	0.132901	0.734065
TCTGGAACACACATGT_26_2	B/Plasma	B/Plasma	B/Plasma	0.1268	0.131822	0.741378
TCTTCGGAGTTCGCGC_26_2	T Cell	T Cell	T Cell	0.771506	0.114247	0.114247
TCTTCGGTCTTGTCAT_26_2	T Cell	T Cell	T Cell	0.769183	0.115409	0.115409
TGACTTTTCCCACTTG_26_2	B/Plasma	B/Plasma	B/Plasma	0.129155	0.139193	0.731652
TGAGAGGGTTCTGAAC_26_2	B/Plasma	B/Plasma	B/Plasma	0.128623	0.126651	0.744726
TGAGCATAGCTTATCG_26_2	B/Plasma	B/Plasma	B/Plasma	0.127873	0.12953	0.742597
TGCCCATTCTGCAAGT_26_2	B/Plasma	B/Plasma	B/Plasma	0.133156	0.130375	0.736469
TGCGGGTCACTACAGT_26_2	T Cell	T Cell	T Cell	0.769664	0.115168	0.115168
TGCGTGGAGCACCGCT_26_2	T Cell	T Cell	T Cell	0.768348	0.115826	0.115826
TGTTCCGCAAGCTGAG_26_2	T Cell	T Cell	T Cell	0.765359	0.119817	0.114825
TGTTCCGCATACAGCT_26_2	T Cell	T Cell	T Cell	0.770799	0.114601	0.114601
TTCGAAGCAAGCGAGT_26_2	B/Plasma	B/Plasma	B/Plasma	0.136143	0.159002	0.704854
TTCGAAGTCTGGCGTG_26_2	Myeloid	Myeloid	Myeloid	0.112234	0.77466	0.113106
TTCTACAGTGACTCAT_26_2	B/Plasma	B/Plasma	B/Plasma	0.133285	0.126143	0.740573
TTCTCCTGTCAGAGGT_26_2	B/Plasma	B/Plasma	B/Plasma	0.125986	0.125986	0.748028
TTGACTTAGTGCCATT_26_2	B/Plasma	B/Plasma	B/Plasma	0.134875	0.159245	0.70588
TTTACTGAGCGTGTCC_26_2	B/Plasma	B/Plasma	B/Plasma	0.127729	0.133692	0.738579
TTTGCGCAGTATCTCG_26_2	B/Plasma	B/Plasma	B/Plasma	0.120334	0.12078	0.758886
TTTGTCAAGCAGATCG_26_2	B/Plasma	B/Plasma	B/Plasma	0.126085	0.129987	0.743929
TTTGTCAGTGACTCAT_26_2	B/Plasma	B/Plasma	B/Plasma	0.12703	0.1289	0.74407
AAACCTGTCACGAAGG_27_2	T Cell	T Cell	T Cell	0.766363	0.116818	0.116818
AAAGTAGCAGTACACT_27_2	B/Plasma	B/Plasma	B/Plasma	0.138473	0.150415	0.711112
AACCATGAGGCTACGA_27_2	T Cell	T Cell	T Cell	0.767376	0.115189	0.117435
AAGACCTGTCCTCCAT_27_2	T Cell	T Cell	T Cell	0.768307	0.115847	0.115847
AAGCCGCAGCCAACAG_27_2	T Cell	T Cell	T Cell	0.743375	0.135189	0.121436
AATCCAGGTACCGCTG_27_2	Myeloid	Myeloid	Myeloid	0.112745	0.773213	0.114042
AATCGGTTCATCGCTC_27_2	B/Plasma	B/Plasma	B/Plasma	0.12326	0.123867	0.752874
ACACCCTCATGGTCAT_27_2	Myeloid	Myeloid	Myeloid	0.114325	0.77135	0.114325
ACAGCTATCGATGAGG_27_2	B/Plasma	B/Plasma	B/Plasma	0.125488	0.131906	0.742606
ACATGGTGTTCCCTTG_27_2	B/Plasma	B/Plasma	B/Plasma	0.128344	0.121467	0.75019
ACCAGTAGTCTGGTCG_27_2	Myeloid	Myeloid	Myeloid	0.127158	0.755236	0.117606
ACCTTTATCCGTACAA_27_2	B/Plasma	B/Plasma	B/Plasma	0.12596	0.129829	0.744211
ACGAGGAGTGCTTCTC_27_2	B/Plasma	B/Plasma	B/Plasma	0.131721	0.124592	0.743687
ACGATGTAGTTGTAGA_27_2	T Cell	B/Plasma	B/Plasma	0.126927	0.126927	0.746145
ACTGAACTCAACACTG_27_2	B/Plasma	B/Plasma	B/Plasma	0.136914	0.136914	0.726171
ACTGATGAGTTTAGGA_27_2	B/Plasma	B/Plasma	B/Plasma	0.12788	0.143886	0.728234
ACTTGTTTCACCTCGT_27_2	T Cell	T Cell	T Cell	0.765586	0.119005	0.115409
AGACGTTGTACCATCA_27_2	B/Plasma	B/Plasma	B/Plasma	0.158873	0.1424	0.698727
AGACGTTGTTACCGAT_27_2	B/Plasma	B/Plasma	B/Plasma	0.11939	0.122944	0.757666
AGCATACCACATGTGT_27_2	T Cell	T Cell	T Cell	0.768686	0.115657	0.115657
AGCGTATGTGGGTATG_27_2	T Cell	T Cell	T Cell	0.765457	0.117271	0.117271
AGTAGTCCAAGCCCAC_27_2	Myeloid	Myeloid	Myeloid	0.112461	0.775078	0.112461
AGTAGTCGTGACCAAG_27_2	Myeloid	Myeloid	Myeloid	0.11335	0.774431	0.112219
AGTCTTTAGGCATGGT_27_2	T Cell	T Cell	T Cell	0.757598	0.118373	0.124029
AGTGTCAGTGCAACTT_27_2	T Cell	T Cell	T Cell	0.424384	0.410516	0.1651
ATAACGCCATTGTGCA_27_2	T Cell	T Cell	T Cell	0.739769	0.133968	0.126263
ATAAGAGTCAACGCTA_27_2	T Cell	T Cell	T Cell	0.760735	0.116177	0.123088
ATCTACTTCTGCTGCT_27_2	B/Plasma	B/Plasma	B/Plasma	0.12935	0.140305	0.730344
ATGAGGGAGTTTAGGA_27_2	B/Plasma	B/Plasma	B/Plasma	0.126743	0.122494	0.750763
ATGAGGGTCGCGGATC_27_2	B/Plasma	B/Plasma	B/Plasma	0.131172	0.153283	0.715545
ATGGGAGTCTGGTTCC_27_2	B/Plasma	B/Plasma	B/Plasma	0.13359	0.13359	0.73282
ATGTGTGGTCTCCCTA_27_2	B/Plasma	B/Plasma	B/Plasma	0.126483	0.126483	0.747034
ATTCTACCACAGGAGT_27_2	T Cell	T Cell	T Cell	0.73278	0.14356	0.12366
ATTGGTGGTCACTGGC_27_2	Myeloid	Myeloid	Myeloid	0.112466	0.775141	0.112393
CAACCTCAGATGCCAG_27_2	Myeloid	Myeloid	Myeloid	0.112311	0.775378	0.112311
CAAGGCCAGGAGTACC_27_2	T Cell	T Cell	T Cell	0.766431	0.116078	0.117492
CACAAACAGCAGCGTA_27_2	B/Plasma	B/Plasma	B/Plasma	0.130859	0.130859	0.738281
CACACCTTCAACCATG_27_2	B/Plasma	B/Plasma	B/Plasma	0.126594	0.126594	0.746813
CACACTCGTAGGGTAC_27_2	B/Plasma	B/Plasma	B/Plasma	0.122543	0.129217	0.74824
CACAGGCTCACCACCT_27_2	B/Plasma	B/Plasma	B/Plasma	0.136632	0.136632	0.726736
CAGCTAACAGTTTACG_27_2	B/Plasma	B/Plasma	B/Plasma	0.165189	0.169374	0.665437
CAGTAACGTGAAAGAG_27_2	Myeloid	Myeloid	Myeloid	0.111687	0.776626	0.111687
CATCGGGTCATTCACT_27_2	T Cell	T Cell	T Cell	0.768829	0.115585	0.115585
CATGCCTGTCATTAGC_27_2	Myeloid	Myeloid	Myeloid	0.115427	0.770342	0.114232
CATTATCCAATGAATG_27_2	B/Plasma	B/Plasma	B/Plasma	0.123827	0.123827	0.752346
CCAGCGACAGGGTTAG_27_2	Myeloid	Myeloid	Myeloid	0.111903	0.776194	0.111903
CCGGTAGCATATGCTG_27_2	T Cell	T Cell	T Cell	0.768002	0.115999	0.115999
CCTAAAGGTCTCATCC_27_2	B/Plasma	B/Plasma	B/Plasma	0.128607	0.129906	0.741487
CCTATTACACATCTTT_27_2	B/Plasma	B/Plasma	B/Plasma	0.12212	0.127265	0.750614
CCTTCGACATCACCCT_27_2	B/Plasma	B/Plasma	B/Plasma	0.175095	0.217695	0.60721
CGAATGTGTCAAAGCG_27_2	B/Plasma	B/Plasma	B/Plasma	0.12083	0.12083	0.75834
CGAGAAGAGTAGGTGC_27_2	B/Plasma	B/Plasma	B/Plasma	0.129159	0.129159	0.741682
CGAGAAGTCGGTCTAA_27_2	Myeloid	Myeloid	Myeloid	0.112457	0.775086	0.112457
CGCGTTTAGACAGAGA_27_2	T Cell	T Cell	T Cell	0.766532	0.116734	0.116734
CGGAGCTCATCCCATC_27_2	Myeloid	Myeloid	Myeloid	0.111475	0.777049	0.111475
CGGAGTCGTATTCTCT_27_2	T Cell	T Cell	T Cell	0.760604	0.117049	0.122347
CGGGTCAGTTTACTCT_27_2	T Cell	T Cell	T Cell	0.751724	0.129248	0.119028
CGTAGCGCAAGAGGCT_27_2	T Cell	T Cell	T Cell	0.732384	0.144875	0.122741
CGTAGGCGTACATGTC_27_2	B/Plasma	B/Plasma	B/Plasma	0.349653	0.15918	0.491167
CGTCAGGAGGCCCTTG_27_2	T Cell	T Cell	T Cell	0.754192	0.127399	0.11841
CGTGAGCAGATGCCTT_27_2	T Cell	T Cell	T Cell	0.772873	0.113563	0.113563
CTCACACTCCGCATAA_27_2	B/Plasma	B/Plasma	B/Plasma	0.126389	0.126389	0.747222
CTCAGAACAGCTATTG_27_2	B/Plasma	B/Plasma	B/Plasma	0.139681	0.143464	0.716856
CTCAGAAGTTGCCTCT_27_2	B/Plasma	B/Plasma	B/Plasma	0.134726	0.126023	0.739251
CTCGGGAAGTCAAGCG_27_2	B/Plasma	B/Plasma	B/Plasma	0.128099	0.128099	0.743803
CTCGTCAAGACTGTAA_27_2	T Cell	T Cell	T Cell	0.766289	0.116855	0.116855
CTGATAGGTGCGATAG_27_2	T Cell	T Cell	T Cell	0.751167	0.118804	0.130029
CTTGGCTTCGTTTAGG_27_2	T Cell	T Cell	T Cell	0.766686	0.118022	0.115292
GAAATGATCCGCAAGC_27_2	T Cell	T Cell	T Cell	0.757883	0.118015	0.124102
GAAGCAGTCATCGGAT_27_2	T Cell	T Cell	T Cell	0.767501	0.11625	0.11625
GACAGAGAGAGTCGGT_27_2	Myeloid	Myeloid	Myeloid	0.111949	0.776101	0.111949
GACGTGCAGACGACGT_27_2	B/Plasma	B/Plasma	B/Plasma	0.125996	0.125996	0.748009
GACGTGCGTCTCTCTG_27_2	Myeloid	Myeloid	Myeloid	0.113312	0.774321	0.112368
GATCGATCAATAACGA_27_2	Myeloid	Myeloid	Myeloid	0.112726	0.774548	0.112726
GCAAACTCAGGATTGG_27_2	Myeloid	Myeloid	Myeloid	0.123253	0.761212	0.115534
GCAGTTAAGCGCCTTG_27_2	B/Plasma	B/Plasma	B/Plasma	0.13149	0.136543	0.731968
GCAGTTACAGCAGTTT_27_2	Myeloid	Myeloid	Myeloid	0.113887	0.772897	0.113215
GCAGTTAGTAGAAAGG_27_2	B/Plasma	B/Plasma	B/Plasma	0.121603	0.122895	0.755502
GCATGATGTGTGCCTG_27_2	T Cell	T Cell	T Cell	0.766963	0.116519	0.116519
GCATGCGAGAGGGATA_27_2	T Cell	T Cell	T Cell	0.748272	0.13223	0.119498
GCGCGATAGTTGCAGG_27_2	Myeloid	Myeloid	Myeloid	0.112353	0.775294	0.112353
GCGGGTTAGGGAACGG_27_2	T Cell	B/Plasma	B/Plasma	0.120108	0.120108	0.759784
GCTCTGTCACCCAGTG_27_2	Myeloid	Myeloid	Myeloid	0.113376	0.773567	0.113057
GCTGCAGCACCGTTGG_27_2	B/Plasma	B/Plasma	B/Plasma	0.12272	0.125112	0.752168
GCTGCGACACGTCTCT_27_2	T Cell	T Cell	T Cell	0.754633	0.127057	0.11831
GCTGGGTTCATGTCCC_27_2	B/Plasma	B/Plasma	B/Plasma	0.140242	0.135899	0.723859
GCTTCCAGTTCGTCTC_27_2	T Cell	T Cell	T Cell	0.694197	0.173503	0.1323
GGATGTTTCGTAGGAG_27_2	B/Plasma	B/Plasma	B/Plasma	0.129136	0.129136	0.741728
GGCCGATCATGCAATC_27_2	Myeloid	Myeloid	Myeloid	0.113157	0.774246	0.112597
GGCTGGTCAGCGTAAG_27_2	T Cell	T Cell	T Cell	0.75906	0.12047	0.12047
GGGAATGAGACAGGCT_27_2	B/Plasma	B/Plasma	B/Plasma	0.123917	0.130748	0.745334
GGGCACTAGAAGAAGC_27_2	B/Plasma	B/Plasma	B/Plasma	0.13395	0.159044	0.707006
GGGCACTCATGCCTAA_27_2	T Cell	T Cell	T Cell	0.768018	0.114917	0.117065
GGTGAAGCAGTAGAGC_27_2	T Cell	T Cell	T Cell	0.766851	0.116575	0.116575
GGTGAAGGTAGCCTAT_27_2	B/Plasma	B/Plasma	B/Plasma	0.144441	0.141591	0.713967
GGTGTTAGTGTCCTCT_27_2	B/Plasma	B/Plasma	B/Plasma	0.126062	0.126062	0.747876
GTAACGTGTGTTTGTG_27_2	T Cell	T Cell	T Cell	0.765709	0.117145	0.117145
GTAACTGCAAGAGGCT_27_2	Myeloid	Myeloid	Myeloid	0.114544	0.772492	0.112963
GTAACTGCAATCTACG_27_2	T Cell	T Cell	T Cell	0.704303	0.166295	0.129402
GTACTCCCATTCTTAC_27_2	B/Plasma	B/Plasma	B/Plasma	0.133874	0.142895	0.723231
GTACTTTGTGCAGTAG_27_2	B/Plasma	B/Plasma	B/Plasma	0.124426	0.130299	0.745275
GTATCTTCATGGAATA_27_2	B/Plasma	B/Plasma	B/Plasma	0.129436	0.129436	0.741127
GTCATTTGTAGCAAAT_27_2	Myeloid	Myeloid	Myeloid	0.124423	0.729131	0.146446
GTCGTAAGTGACGGTA_27_2	Myeloid	Myeloid	Myeloid	0.112302	0.775824	0.111874
GTCGTAAGTGTTGAGG_27_2	B/Plasma	B/Plasma	B/Plasma	0.119109	0.121838	0.759053
GTCTCGTAGAGCTGCA_27_2	T Cell	T Cell	T Cell	0.742463	0.136064	0.121472
GTGCGGTGTGGCCCTA_27_2	B/Plasma	B/Plasma	B/Plasma	0.128039	0.128039	0.743923
GTGCTTCGTTTGTGTG_27_2	B/Plasma	B/Plasma	B/Plasma	0.126859	0.132001	0.741141
GTGGGTCAGGAGTAGA_27_2	B/Plasma	B/Plasma	B/Plasma	0.138451	0.172407	0.689142
GTTCTCGCATACTACG_27_2	T Cell	B/Plasma	B/Plasma	0.120118	0.120118	0.759764
TACAGTGCAGCGTAAG_27_2	T Cell	T Cell	T Cell	0.754924	0.126182	0.118893
TACCTATTCACGACTA_27_2	T Cell	T Cell	T Cell	0.771144	0.114428	0.114428
TACCTATTCATGCAAC_27_2	T Cell	T Cell	T Cell	0.761101	0.121686	0.117213
TAGACCATCTGACCTC_27_2	T Cell	T Cell	T Cell	0.522073	0.225623	0.252304
TAGAGCTTCTTTACGT_27_2	B/Plasma	B/Plasma	B/Plasma	0.127985	0.127985	0.744029
TAGTGGTAGACTAAGT_27_2	T Cell	T Cell	T Cell	0.772051	0.113975	0.113975
TAGTGGTAGTCTTGCA_27_2	B/Plasma	B/Plasma	B/Plasma	0.128608	0.128608	0.742784
TAGTGGTGTGGTAACG_27_2	T Cell	T Cell	T Cell	0.76891	0.114244	0.116846
TCACAAGCATCACCCT_27_2	T Cell	T Cell	Myeloid	0.312719	0.531938	0.155342
TCAGCTCGTACCGTAT_27_2	Myeloid	Myeloid	Myeloid	0.113069	0.774461	0.11247
TCATTTGGTCTCCACT_27_2	T Cell	T Cell	Myeloid	0.305959	0.538955	0.155086
TCCCGATGTTAGGGTG_27_2	B/Plasma	B/Plasma	B/Plasma	0.127895	0.148058	0.724047
TCGCGAGTCTCCAGGG_27_2	B/Plasma	B/Plasma	Myeloid	0.159447	0.490425	0.350128
TCGCGTTTCTGACCTC_27_2	B/Plasma	B/Plasma	B/Plasma	0.164568	0.164568	0.670864
TCGTAGAAGTAGGTGC_27_2	B/Plasma	B/Plasma	B/Plasma	0.130103	0.135533	0.734364
TCGTAGAAGTGCGTGA_27_2	B/Plasma	B/Plasma	B/Plasma	0.130181	0.157067	0.712753
TCTGAGATCGCGGATC_27_2	Myeloid	Myeloid	Myeloid	0.112945	0.774698	0.112357
TCTTCGGTCGGCCGAT_27_2	Myeloid	Myeloid	Myeloid	0.123165	0.760864	0.115971
TGACGGCGTGAAAGAG_27_2	B/Plasma	B/Plasma	B/Plasma	0.157697	0.136707	0.705596
TGACGGCGTTTAGGAA_27_2	B/Plasma	B/Plasma	B/Plasma	0.13745	0.14779	0.71476
TGACTAGTCCCATTAT_27_2	B/Plasma	B/Plasma	B/Plasma	0.130891	0.143759	0.725349
TGACTTTCATGCAACT_27_2	B/Plasma	B/Plasma	B/Plasma	0.133813	0.135232	0.730955
TGAGCATCAGGACGTA_27_2	B/Plasma	B/Plasma	B/Plasma	0.136327	0.136327	0.727346
TGAGCCGCACTGTCGG_27_2	T Cell	T Cell	T Cell	0.767782	0.115195	0.117023
TGAGGGACATATGAGA_27_2	B/Plasma	B/Plasma	B/Plasma	0.128304	0.128304	0.743391
TGAGGGAGTGGTCCGT_27_2	T Cell	T Cell	T Cell	0.763216	0.118392	0.118392
TGCCCTAGTAGCGCTC_27_2	Myeloid	Myeloid	Myeloid	0.113058	0.774125	0.112817
TGGCGCAGTATCTGCA_27_2	Myeloid	Myeloid	Myeloid	0.129015	0.752447	0.118538
TGGGAAGCAGTCACTA_27_2	T Cell	T Cell	T Cell	0.764535	0.117732	0.117732
TGTATTCAGAGGTTGC_27_2	T Cell	T Cell	T Cell	0.761932	0.117257	0.120812
TTAGGCAAGCGCCTCA_27_2	B/Plasma	B/Plasma	B/Plasma	0.121932	0.130948	0.74712
TTAGTTCGTAGCGCTC_27_2	Myeloid	Myeloid	Myeloid	0.112867	0.774318	0.112815
TTCCCAGCAGATCTGT_27_2	Myeloid	Myeloid	Myeloid	0.117422	0.758065	0.124513
TTCGGTCAGGCTCAGA_27_2	T Cell	T Cell	T Cell	0.758158	0.124189	0.117653
TTGACTTGTGGCTCCA_27_2	T Cell	T Cell	T Cell	0.708235	0.163501	0.128264
TTGGCAAAGTTGTCGT_27_2	Myeloid	Myeloid	Myeloid	0.113009	0.774356	0.112635
TTTACTGAGGACAGAA_27_2	T Cell	T Cell	T Cell	0.753487	0.128735	0.117777
TTTGCGCAGGGATCTG_27_2	B/Plasma	B/Plasma	B/Plasma	0.124371	0.130076	0.745553
TTTGGTTCACGAGGTA_27_2	T Cell	T Cell	T Cell	0.765933	0.118649	0.115419
TTTGTCACACGGTAGA_27_2	B/Plasma	B/Plasma	B/Plasma	0.125575	0.130907	0.743519
AAATGCCCATTAGGCT_28_2	B/Plasma	B/Plasma	B/Plasma	0.120729	0.120729	0.758543
AAGGAGCTCTACTTAC_28_2	T Cell	T Cell	T Cell	0.767702	0.116149	0.116149
AAGTCTGCAAACCTAC_28_2	T Cell	T Cell	T Cell	0.722711	0.151531	0.125758
ACACCCTAGTGAACGC_28_2	T Cell	T Cell	T Cell	0.768554	0.115723	0.115723
ACAGCTACAGGGTATG_28_2	T Cell	T Cell	T Cell	0.763793	0.118103	0.118103
ACCAGTACACATTTCT_28_2	B/Plasma	B/Plasma	B/Plasma	0.162911	0.13531	0.701779
ACCGTAAGTAAACGCG_28_2	T Cell	T Cell	T Cell	0.767704	0.116148	0.116148
ACCGTAAGTCGGGTCT_28_2	B/Plasma	B/Plasma	B/Plasma	0.140213	0.140213	0.719575
ACGCCAGGTGGCGAAT_28_2	T Cell	T Cell	T Cell	0.763847	0.118076	0.118076
ACGGAGACAGCTCCGA_28_2	B/Plasma	B/Plasma	B/Plasma	0.120214	0.120874	0.758912
ACGGCCACAAGGACAC_28_2	T Cell	T Cell	T Cell	0.762053	0.118973	0.118973
CGGACACGTTTCGCTC_28_2	B/Plasma	B/Plasma	B/Plasma	0.135579	0.135579	0.728842
CGGACGTAGAACAATC_28_2	T Cell	T Cell	T Cell	0.765256	0.117372	0.117372
CGGACTGTCTGAGGGA_28_2	B/Plasma	B/Plasma	B/Plasma	0.121233	0.121233	0.757534
CGTAGGCTCTGTTGAG_28_2	B/Plasma	T Cell	T Cell	0.725719	0.12574	0.148541
CGTCACTGTACCGCTG_28_2	T Cell	T Cell	T Cell	0.747733	0.131115	0.121152
CTAGCCTCAGCGATCC_28_2	T Cell	T Cell	T Cell	0.768978	0.115511	0.115511
CTCACACAGATGCGAC_28_2	B/Plasma	B/Plasma	B/Plasma	0.141848	0.141848	0.716303
CTCGAGGTCTATCGCC_28_2	Myeloid	Myeloid	Myeloid	0.112535	0.775409	0.112056
CTCGTACGTAGGACAC_28_2	Myeloid	Myeloid	Myeloid	0.11239	0.77512	0.11249
CTCGTCAGTGATAAGT_28_2	T Cell	T Cell	T Cell	0.767806	0.117706	0.114488
CTCTAATAGCCACGTC_28_2	T Cell	T Cell	T Cell	0.769637	0.115181	0.115181
CTCTACGTCGGCGCTA_28_2	B/Plasma	B/Plasma	B/Plasma	0.121021	0.128588	0.750391
CTGAAGTTCGAACTGT_28_2	Myeloid	Myeloid	Myeloid	0.113614	0.772772	0.113614
CTGCTGTCAGCGTTCG_28_2	B/Plasma	B/Plasma	B/Plasma	0.139589	0.125477	0.734934
GAACCTAGTGCATCTA_28_2	T Cell	T Cell	T Cell	0.76843	0.115785	0.115785
GAACGGAGTCCAGTTA_28_2	T Cell	T Cell	T Cell	0.768966	0.115517	0.115517
GAAGCAGAGTACACCT_28_2	T Cell	T Cell	T Cell	0.762265	0.117093	0.120641
GACACGCGTAGCGATG_28_2	T Cell	T Cell	T Cell	0.766323	0.116839	0.116839
GACAGAGTCGCCTGAG_28_2	T Cell	T Cell	T Cell	0.76793	0.116035	0.116035
GACGTTATCAAACCGT_28_2	B/Plasma	B/Plasma	B/Plasma	0.124747	0.120223	0.75503
GATCAGTGTACCGAGA_28_2	T Cell	T Cell	T Cell	0.768647	0.115676	0.115676
GATCAGTTCGTTGACA_28_2	Myeloid	Myeloid	Myeloid	0.11229	0.775277	0.112433
GATCGCGGTGATGCCC_28_2	T Cell	B/Plasma	B/Plasma	0.274605	0.153857	0.571537
GATCGCGTCACAACGT_28_2	T Cell	T Cell	T Cell	0.76778	0.11611	0.11611
GATGAAATCGTGGGAA_28_2	Myeloid	Myeloid	Myeloid	0.116182	0.767636	0.116182
GATGAGGTCGCATGAT_28_2	Myeloid	Myeloid	Myeloid	0.113512	0.773613	0.112874
GATGAGGTCGCGCCAA_28_2	T Cell	T Cell	T Cell	0.762016	0.121643	0.116342
GATTCAGCACCTGGTG_28_2	T Cell	T Cell	T Cell	0.768687	0.115656	0.115656
GCAGCCAGTTCCCGAG_28_2	T Cell	T Cell	T Cell	0.769507	0.115246	0.115246
GCATGATTCATCTGCC_28_2	B/Plasma	B/Plasma	B/Plasma	0.141633	0.141633	0.716734
GCATGCGAGCCTCGTG_28_2	T Cell	T Cell	T Cell	0.770259	0.11487	0.11487
GCCTCTAGTAAAGTCA_28_2	B/Plasma	B/Plasma	B/Plasma	0.126773	0.126773	0.746453
GCGCAACAGTTGTCGT_28_2	B/Plasma	B/Plasma	B/Plasma	0.129169	0.129169	0.741662
GCTCCTACAACTTGAC_28_2	T Cell	B/Plasma	B/Plasma	0.125848	0.125848	0.748304
GCTGGGTAGCTGGAAC_28_2	T Cell	T Cell	T Cell	0.751643	0.125795	0.122561
GCTTCCAGTGTGGCTC_28_2	T Cell	T Cell	T Cell	0.759439	0.123541	0.117021
GGAAAGCGTCGGCACT_28_2	Myeloid	Myeloid	Myeloid	0.115428	0.771353	0.113219
GGAACTTCATTAACCG_28_2	T Cell	T Cell	T Cell	0.76707	0.117646	0.115284
GGACAAGCACACCGCA_28_2	B/Plasma	B/Plasma	B/Plasma	0.133186	0.127428	0.739386
GGAGCAACAGCTGCTG_28_2	B/Plasma	B/Plasma	B/Plasma	0.157724	0.150309	0.691967
GGAGCAAGTTGTCGCG_28_2	T Cell	T Cell	T Cell	0.7683	0.11585	0.11585
GGAGCAATCCGCATAA_28_2	T Cell	T Cell	T Cell	0.767095	0.116453	0.116453
GGGAATGTCCTGCAGG_28_2	T Cell	T Cell	T Cell	0.765789	0.117106	0.117106
GGGCACTAGCCCGAAA_28_2	B/Plasma	B/Plasma	B/Plasma	0.138857	0.136448	0.724695
GGGTCTGCATTGCGGC_28_2	Myeloid	Myeloid	Myeloid	0.11246	0.77508	0.11246
GGGTTGCCACCGCTAG_28_2	T Cell	T Cell	T Cell	0.768323	0.11488	0.116797
GTAGGCCGTCTTTCAT_28_2	T Cell	T Cell	T Cell	0.762349	0.116465	0.121186
GTCATTTTCCAGATCA_28_2	B/Plasma	B/Plasma	B/Plasma	0.132322	0.12999	0.737688
GTCGTAACACCATGTA_28_2	B/Plasma	B/Plasma	B/Plasma	0.13555	0.124933	0.739517
GTTACAGCAATGTTGC_28_2	B/Plasma	B/Plasma	B/Plasma	0.127547	0.127547	0.744906
GTTACAGTCAGCCTAA_28_2	B/Plasma	B/Plasma	B/Plasma	0.13974	0.172652	0.687608
GTTCTCGTCATCGCTC_28_2	T Cell	T Cell	T Cell	0.73917	0.135786	0.125044
GTTTCTATCACCTCGT_28_2	T Cell	T Cell	T Cell	0.762187	0.119902	0.11791
TAAACCGAGGCAGTCA_28_2	T Cell	T Cell	T Cell	0.765611	0.117194	0.117194
TACACGAAGATGCGAC_28_2	T Cell	T Cell	T Cell	0.746833	0.120544	0.132623
TACGGATCAGACTCGC_28_2	Myeloid	Myeloid	Myeloid	0.113172	0.773806	0.113022
TACGGTAAGCCACTAT_28_2	T Cell	T Cell	T Cell	0.765846	0.117077	0.117077
TACGGTAGTAAGGGAA_28_2	T Cell	T Cell	T Cell	0.768957	0.115521	0.115521
TACTCATCATACTACG_28_2	Myeloid	Myeloid	Myeloid	0.112537	0.775607	0.111856
TACTCATCATGACGGA_28_2	B/Plasma	B/Plasma	B/Plasma	0.129749	0.129749	0.740502
TACTTACAGTCTCAAC_28_2	B/Plasma	B/Plasma	B/Plasma	0.129254	0.129254	0.741492
TACTTGTGTCCAGTTA_28_2	T Cell	T Cell	T Cell	0.766179	0.11691	0.11691
TACTTGTGTGTTCGAT_28_2	T Cell	T Cell	T Cell	0.765914	0.117043	0.117043
TCAGATGCACGGCGTT_28_2	T Cell	T Cell	T Cell	0.763408	0.120194	0.116398
TCAGGTAGTCATATCG_28_2	Myeloid	Myeloid	Myeloid	0.112247	0.775506	0.112247
TCATTTGTCTTTACGT_28_2	T Cell	T Cell	T Cell	0.764434	0.117783	0.117783
TGAGGGACACCTGGTG_28_2	B/Plasma	B/Plasma	B/Plasma	0.133983	0.133983	0.732035
TGCCAAAAGCTTTGGT_28_2	Myeloid	Myeloid	Myeloid	0.119666	0.765174	0.115161
TGCCAAAGTTTAGGAA_28_2	T Cell	T Cell	T Cell	0.757221	0.12139	0.12139
TGCCCATCAAGTAATG_28_2	T Cell	T Cell	T Cell	0.765153	0.116174	0.118673
TGCCCTACAAACAACA_28_2	Myeloid	Myeloid	Myeloid	0.111942	0.776304	0.111754
TGCTGCTTCAGTTAGC_28_2	Myeloid	Myeloid	Myeloid	0.128005	0.753926	0.118069
TGGGAAGCACATTTCT_28_2	T Cell	T Cell	T Cell	0.768518	0.115741	0.115741
TGTCCCATCCAAGCCG_28_2	Myeloid	Myeloid	Myeloid	0.156565	0.716995	0.12644
TGTTCCGAGCGTAGTG_28_2	Myeloid	Myeloid	Myeloid	0.113419	0.773163	0.113419
TTAGGACGTGCACCAC_28_2	T Cell	T Cell	T Cell	0.764453	0.120392	0.115155
TTCTCAATCCAAAGTC_28_2	B/Plasma	B/Plasma	B/Plasma	0.134378	0.127093	0.738529
TTCTTAGAGGACAGAA_28_2	T Cell	T Cell	T Cell	0.768878	0.115561	0.115561
TTTACTGGTCGGCTCA_28_2	Myeloid	Myeloid	Myeloid	0.112579	0.774841	0.112579
TTTATGCAGTACGCGA_28_2	B/Plasma	B/Plasma	B/Plasma	0.167513	0.174325	0.658162
TTTCCTCAGCTCCTCT_28_2	T Cell	T Cell	T Cell	0.770787	0.114606	0.114606
TTTGCGCAGAGCAATT_28_2	T Cell	T Cell	T Cell	0.760383	0.119808	0.119808
TTTGCGCGTAGAGGAA_28_2	B/Plasma	B/Plasma	B/Plasma	0.127919	0.127919	0.744162
AAACCTGCACCCTATC_29_2	B/Plasma	B/Plasma	B/Plasma	0.128849	0.133083	0.738069
AAAGCAACAGTCCTTC_29_2	T Cell	T Cell	T Cell	0.76708	0.11646	0.11646
AAGACCTTCAGGTTCA_29_2	T Cell	T Cell	T Cell	0.749252	0.130866	0.119882
AAGCCGCTCATTATCC_29_2	B/Plasma	B/Plasma	B/Plasma	0.128092	0.128092	0.743815
ACATCAGTCAAAGACA_29_2	B/Plasma	B/Plasma	B/Plasma	0.402081	0.172677	0.425242
ACGTCAAGTTACCAGT_29_2	B/Plasma	B/Plasma	B/Plasma	0.124116	0.125966	0.749917
ACTGAGTAGTAGGCCA_29_2	T Cell	T Cell	T Cell	0.768082	0.115959	0.115959
ACTGCTCAGCACCGTC_29_2	B/Plasma	B/Plasma	B/Plasma	0.123353	0.125293	0.751354
AGACGTTAGTACGCCC_29_2	B/Plasma	B/Plasma	B/Plasma	0.120722	0.122362	0.756916
AGCTTGAAGTGGTAGC_29_2	T Cell	T Cell	T Cell	0.763651	0.118174	0.118174
AGGCCGTGTCGGATCC_29_2	B/Plasma	B/Plasma	B/Plasma	0.129784	0.126606	0.74361
AGGTCCGGTCGAACAG_29_2	T Cell	T Cell	T Cell	0.75775	0.121125	0.121125
ATCACGAAGAGAACAG_29_2	T Cell	T Cell	T Cell	0.766608	0.116696	0.116696
ATGGGAGTCACCTTAT_29_2	B/Plasma	B/Plasma	T Cell	0.423633	0.244835	0.331531
ATTCTACTCGGGAGTA_29_2	T Cell	T Cell	T Cell	0.765563	0.117219	0.117219
ATTGGTGGTCCAACTA_29_2	B/Plasma	B/Plasma	B/Plasma	0.143271	0.145383	0.711346
CAACTAGCAACTTGAC_29_2	Myeloid	Myeloid	Myeloid	0.113085	0.774077	0.112837
CACACCTCAATTGCTG_29_2	B/Plasma	B/Plasma	B/Plasma	0.132294	0.129498	0.738207
CACATAGTCAATCTCT_29_2	T Cell	T Cell	T Cell	0.763916	0.119408	0.116676
CACTCCAGTACGCACC_29_2	T Cell	T Cell	T Cell	0.715952	0.157084	0.126964
CAGAGAGCAACGATGG_29_2	Myeloid	Myeloid	Myeloid	0.113334	0.773663	0.113003
CAGCCGACAAGCTGGA_29_2	B/Plasma	B/Plasma	B/Plasma	0.128057	0.128057	0.743885
CAGCTAAGTGCCTTGG_29_2	Myeloid	Myeloid	Myeloid	0.11415	0.771899	0.113951
CAGCTGGCACTATCTT_29_2	B/Plasma	B/Plasma	B/Plasma	0.127905	0.130336	0.741759
CAGTAACCAAGGTTTC_29_2	T Cell	T Cell	T Cell	0.758287	0.119882	0.121831
CCTCAGTAGCTACCGC_29_2	B/Plasma	B/Plasma	B/Plasma	0.124655	0.124655	0.75069
CCTCTGATCTTTACGT_29_2	Myeloid	Myeloid	Myeloid	0.113635	0.771316	0.11505
CGAACATAGGTGTGGT_29_2	T Cell	T Cell	T Cell	0.769026	0.115487	0.115487
CGACCTTTCAAACAAG_29_2	T Cell	T Cell	T Cell	0.758571	0.121723	0.119705
CGAGCACTCAGAGACG_29_2	Myeloid	Myeloid	Myeloid	0.112156	0.775688	0.112156
CGAGCCACAAGAGGCT_29_2	T Cell	T Cell	T Cell	0.537588	0.305382	0.15703
CGAGCCACATGCCACG_29_2	B/Plasma	B/Plasma	B/Plasma	0.172705	0.138599	0.688696
CGGTTAACACCTCGTT_29_2	T Cell	T Cell	T Cell	0.646731	0.183204	0.170065
CGTAGGCTCTCTAGGA_29_2	Myeloid	Myeloid	Myeloid	0.11409	0.772314	0.113596
CGTTAGAGTTTAGCTG_29_2	Myeloid	Myeloid	Myeloid	0.113276	0.774404	0.11232
CGTTGGGGTATGAATG_29_2	T Cell	B/Plasma	B/Plasma	0.131503	0.131503	0.736994
CTACCCATCGACCAGC_29_2	T Cell	T Cell	T Cell	0.757405	0.121297	0.121297
CTAGCCTTCCGCAAGC_29_2	Myeloid	Myeloid	Myeloid	0.114771	0.770783	0.114446
CTAGTGAAGCTACCGC_29_2	B/Plasma	B/Plasma	B/Plasma	0.122448	0.124403	0.753149
CTCACACAGAAACGCC_29_2	Myeloid	Myeloid	Myeloid	0.114878	0.76995	0.115172
CTCGTCAAGAGGACGG_29_2	B/Plasma	B/Plasma	B/Plasma	0.13182	0.133986	0.734194
CTGCCTAGTCCGTGAC_29_2	Myeloid	Myeloid	Myeloid	0.113737	0.772527	0.113737
CTGGTCTAGTACACCT_29_2	T Cell	T Cell	T Cell	0.76887	0.115565	0.115565
GACCTGGCAGATCCAT_29_2	T Cell	T Cell	T Cell	0.763698	0.115949	0.120353
GACCTGGCAGTCAGAG_29_2	B/Plasma	B/Plasma	B/Plasma	0.131037	0.131765	0.737198
GAGGTGACATTATCTC_29_2	T Cell	T Cell	T Cell	0.705179	0.149026	0.145794
GAGTCCGCAAACCCAT_29_2	T Cell	T Cell	T Cell	0.763014	0.119021	0.117966
GATCTAGCAATGTTGC_29_2	T Cell	T Cell	T Cell	0.746785	0.133777	0.119438
GATGAAAAGCCACGCT_29_2	T Cell	T Cell	T Cell	0.7529	0.127807	0.119294
GCAGTTACACTGAAGG_29_2	T Cell	T Cell	T Cell	0.768207	0.115896	0.115896
GCCTCTACATCGGACC_29_2	Myeloid	Myeloid	Myeloid	0.115215	0.765103	0.119681
GCGACCACATCAGTCA_29_2	Myeloid	Myeloid	Myeloid	0.114805	0.770391	0.114805
GCTTGAAAGGCCCGTT_29_2	Myeloid	Myeloid	Myeloid	0.119535	0.764779	0.115686
GGAAAGCCAGGTCCAC_29_2	T Cell	T Cell	T Cell	0.759632	0.122925	0.117443
GGAACTTTCGTCTGCT_29_2	T Cell	T Cell	T Cell	0.766157	0.116921	0.116921
GGACATTTCACAAACC_29_2	T Cell	T Cell	T Cell	0.768957	0.115521	0.115521
GGTATTGGTACCTACA_29_2	Myeloid	Myeloid	Myeloid	0.113655	0.772689	0.113655
GGTATTGGTCGCATAT_29_2	T Cell	T Cell	T Cell	0.767248	0.116376	0.116376
GTAACTGGTGGCCCTA_29_2	B/Plasma	B/Plasma	B/Plasma	0.131283	0.138219	0.730498
GTACGTACAGACAAGC_29_2	Myeloid	Myeloid	Myeloid	0.112796	0.77455	0.112654
GTACTCCTCCTCCTAG_29_2	Myeloid	Myeloid	Myeloid	0.135088	0.739722	0.12519
GTACTTTGTTAAGAAC_29_2	T Cell	T Cell	T Cell	0.768223	0.115889	0.115889
GTATCTTTCTGATTCT_29_2	B/Plasma	B/Plasma	B/Plasma	0.332163	0.166768	0.501069
GTCGGGTCAGATCGGA_29_2	B/Plasma	B/Plasma	B/Plasma	0.383074	0.16532	0.451607
GTGCGGTAGCGTGTCC_29_2	B/Plasma	B/Plasma	B/Plasma	0.127816	0.132464	0.73972
GTGCTTCTCCTAAGTG_29_2	T Cell	T Cell	T Cell	0.767174	0.116413	0.116413
GTGTGCGGTTATCACG_29_2	B/Plasma	B/Plasma	B/Plasma	0.129583	0.12848	0.741937
GTTCTCGCAAGCGATG_29_2	B/Plasma	B/Plasma	B/Plasma	0.136307	0.127818	0.735875
TACAGTGCATGGTTGT_29_2	Myeloid	Myeloid	Myeloid	0.112935	0.774129	0.112935
TACTCGCTCTCGTATT_29_2	T Cell	T Cell	T Cell	0.769286	0.115357	0.115357
TACTTACAGGTCGGAT_29_2	B/Plasma	B/Plasma	B/Plasma	0.13574	0.155375	0.708885
TACTTGTAGCGCCTCA_29_2	T Cell	T Cell	T Cell	0.767043	0.116479	0.116479
TAGAGCTCATTCTTAC_29_2	T Cell	T Cell	T Cell	0.768429	0.115785	0.115785
TAGTGGTAGTCGAGTG_29_2	B/Plasma	B/Plasma	B/Plasma	0.127781	0.127781	0.744437
[truncated: 20,873 more rows]

## Sheet: Figure 4
Figure 4D
Gene	Similarity
IFIT1	1
IFIT3	0.94821
LY6E	0.917732
ISG15	0.905736
OAS1	0.889833
TNFSF10	0.888145
MX1	0.877636
ISG20	0.87048
LAP3	0.797675
SAMD9L	0.786614
IFIT2	0.785734
RSAD2	0.773628
IRF7	0.754791
OASL	0.747831
GBP1	0.739591
IFITM3	0.725871
MT2A	0.724499
Figure 4F
	ISG15	RSAD2	TNFSF10	LY6E	IFIT2	IFIT3	IFIT1	IFITM3	OAS1	ISG20	MX1
control_B cells	0.035592	0.00330661	0.0100066	0.062684	0.0239789	0.0211184	0.016649	0	0.0302089	0.272514	0.0634078
control_CD14+ Monocytes	0.00382467	0.0158108	0.00631645	0.0010487	0.00951926	0.00410001	0.00676981	0.0501932	0.0230321	0	0.00625161
control_CD4 T cells	0.0513196	0.0151953	0.0422633	0.0771204	0.0207376	0.00752083	0.0133531	0.0207858	0.0202924	0.231248	0.0593844
control_CD8 T cells	0.100567	0.0195243	0.0876585	0.120044	0.0447115	0.025855	0.046744	0.0166955	0.0285436	0.22775	0.0588436
control_Dendritic cells	0	0.00995037	0	0	0	0	0.00180424	0.0154321	0	0.0777868	0.0183377
control_FCGR3A+ Monocytes	0.033925	0.0238226	0.157014	0.0681019	0.0453763	0.047139	0.0207024	0.186632	0.167581	0.0422268	0.0228376
control_Megakaryocytes	0.0102437	0	0.0405771	0.0226049	0.0126587	0.00759598	0	0.033937	0.0954619	0.123545	0
control_NK cells	0.0935113	0.0194605	0.123075	0.298321	0.0350124	0.0197862	0.0209367	0.0787514	0.0775444	0.199194	0.0855549
stimul_B cells	0.862191	0.42055	0.689562	0.788425	0.960806	1	0.851245	0.288608	0.730654	1	0.948696
stimul_CD14+ Monocytes	1	1	0.700413	0.556006	0.808627	0.594207	0.62345	0.871149	0.542408	0.515679	0.39388
stimul_CD4 T cells	0.911091	0.824712	0.638392	1	1	0.991616	1	0.336732	1	0.861907	1
stimul_CD8 T cells	0.846714	0.634519	0.422023	0.918749	0.80617	0.81777	0.921629	0.183818	0.970412	0.890743	0.924893
stimul_Dendritic cells	0.888245	0.659456	0.649653	0.647404	0.6026	0.626107	0.513009	0.63758	0.737986	0.624168	0.726758
stimul_FCGR3A+ Monocytes	0.966997	0.708511	1	0.673215	0.843745	0.703334	0.816927	1	0.694536	0.585393	0.480645
stimul_Megakaryocytes	0.778054	0.623044	0.472013	0.816667	0.912479	0.724576	0.758765	0.341004	0.706104	0.701314	0.69026
stimul_NK cells	0.893371	0.560333	0.666917	0.992172	0.718482	0.844154	0.864016	0.730276	0.930988	0.861274	0.879666
Figure 4H-I
PC1 (High)		PC1 (Low)		PC2 (High)		PC2 (Low)
TYROBP	0.146604	HSPD1	-0.0621557	LY6E	-0.149899	IL8	0.130225
C15orf48	0.144414	GPR183	-0.0655656	IFIT2	-0.150983	S100A8	0.11172
FCER1G	0.138703	ISG20	-0.0672221	RSAD2	-0.155544	CLEC5A	0.111374
FTL	0.129613	TRAT1	-0.0680799	IFITM3	-0.156844	CD14	0.109784
TIMP1	0.129074	SRSF7	-0.0709221	ISG20	-0.162047	FTH1	0.108939
CST3	0.128305	RGCC	-0.0716635	TNFSF10	-0.166038	VCAN	0.100904
SOD2	0.124568	BIRC3	-0.0721188	IFIT1	-0.166547	ACTB	0.0905619
FCN1	0.117265	CREM	-0.0846256	IFIT3	-0.167678	IER3	0.0867412
IGSF6	0.11093	LTB	-0.0926763	CXCL10	-0.170304	IL1B	0.0846301
IGSF6	0.108844	CCR7	-0.108681	ISG15	-0.211842	MARCKSL1	0.0845677
Fiigure 4J-K
	ISG15	CXCL10	IFIT3	IFIT1	TNFSF10	ISG20	IFITM3	RSAD2	IFIT2	LY6E	CXCL11	APOBEC3A	MX1	IDO1	CCL8	LAG3	IFIT1	PRF1	NEXN	IFIT2	IFIT3	MX1	NCALD	RSAD2	S100B	ISG15	TNFSF10	CD8B	MT2A	CD38	RP11-326C3.12	BCL9	BUB1	GPR171	LY6E
Control B cells	0.371287	0.0148515	0.0478548	0.0330033	0.019802	1.27393	0.0181518	0.00330033	0.0280528	0.193069	0	0.00165017	0.145215	0.00825083	0.00165017	0.00165017	0.0330033	0.00330033	0.00825083	0.0280528	0.0478548	0.145215	0	0.00330033	0	0.371287	0.019802	0.00825083	0.0808581	0.0115512	0.00165017	0.00330033	0.00330033	0.00825083	0.193069
Control CD14+ Monocytes	1.17376	0.2181	0.0891403	0.0588235	0.0683258	0.438462	0.508597	0.0945701	0.0488688	0.30362	0.0230769	0.624434	0.140724	0.204072	0.080543	0	0.0588235	0.00859729	0.00361991	0.0488688	0.0891403	0.140724	0	0.0945701	0.000904977	1.17376	0.0683258	0.0126697	0.0737557	0.00633484	0	0.000452489	0.000452489	0.0104072	0.30362
Control CD4 T cells	0.367937	0.0021901	0.0385458	0.022339	0.0578187	0.696014	0.0332895	0.0324135	0.0367937	0.142795	0.00043802	0.00131406	0.0889181	0.0021901	0	0.00613228	0.022339	0.00963644	0.00350416	0.0367937	0.0385458	0.0889181	0.00087604	0.0324135	0.0446781	0.367937	0.0578187	0.187911	0.0770915	0.0043802	0.00262812	0.00175208	0.00569426	0.159001	0.142795
Control CD8 T cells	0.555147	0	0.0698529	0.0808824	0.139706	0.904412	0.0367647	0.0330882	0.0477941	0.275735	0	0.00735294	0.0882353	0.00367647	0	0.0845588	0.0808824	0.279412	0	0.0477941	0.0698529	0.0882353	0.00367647	0.0330882	0.00735294	0.555147	0.139706	0.555147	0.0772059	0.0257353	0	0	0	0.150735	0.275735
Control Dendritic cells	1.235	0.205	0.03	0.02	0.03	1.93	0.275	0.055	0.01	0.365	0.045	0.05	0.21	4.59	0	0.005	0.02	0	0.005	0.01	0.03	0.21	0	0.055	0	1.235	0.03	0.015	0.095	0.035	0	0	0	0.045	0.365
Control FCGR3A+ Monocytes	1.83488	2.16358	0.45679	0.186728	1.32099	1.03395	1.6821	0.121914	0.225309	0.868827	0.037037	1.02778	0.263889	0.121914	0.0216049	0	0.186728	0.0216049	0.00771605	0.225309	0.45679	0.263889	0	0.121914	0.00154321	1.83488	1.32099	0.0154321	0.657407	0.0169753	0	0	0.00154321	0.0138889	0.868827
Control Megakaryocytes	0.327869	0.0491803	0.0327869	0	0.0819672	0.655738	0.180328	0	0.0163934	0.278689	0	0.0983607	0.0491803	0	0	0	0	0.0491803	0.0163934	0.0163934	0.0327869	0.0491803	0	0	0	0.327869	0.0819672	0.0819672	0.0491803	0.0327869	0	0	0	0.0983607	0.278689
Control NK cells	0.614334	0	0.0477816	0.0273038	0.177474	0.754266	0.167235	0.0170648	0.0375427	0.658703	0	0.00682594	0.156997	0	0	0.00341297	0.0273038	0.68942	0.00341297	0.0375427	0.0477816	0.156997	0.0136519	0.0170648	0.0273038	0.614334	0.177474	0.0102389	0.156997	0.150171	0	0	0	0.0307167	0.658703
Stimulated B cells	13.4087	7.10082	4.47548	2.89918	1.96594	12.1975	0.783379	0.712534	1.98501	2.77112	0.554496	0.0653951	3.09537	0.0926431	0.140327	0.020436	2.89918	0.0190736	0.344687	1.98501	4.47548	3.09537	0	0.712534	0	13.4087	1.96594	0.00544959	0.470027	0.264305	0.00408719	0	0.00953679	0.00544959	2.77112
Stimulated CD14+ Monocytes	129.569	74.9464	12.177	11.0215	11.6239	20.4335	16.4301	12.3005	9.09187	9.55646	10.3866	24.2545	5.44354	10.6057	50.01	0.0401914	11.0215	0.0464115	0.34689	9.09187	12.177	5.44354	0	12.3005	0	129.569	11.6239	0.0133971	2.83445	0.857895	0.0062201	0.000478469	0	0.0244019	9.55646
Stimulated CD4 T cells	9.18016	0.709448	2.80833	2.32543	1.26109	5.52083	0.631561	1.06197	1.43041	2.44531	0.0399594	0.0809346	2.20014	0.0477481	0.167287	0.105994	2.32543	0.0406366	0.145276	1.43041	2.80833	2.20014	0.00203183	1.06197	0.0264138	9.18016	1.26109	0.19641	1.32205	0.0372503	0.0060955	0.00237047	0.00474094	0.367084	2.44531
Stimulated CD8 T cells	11.5534	0.28479	3.08738	2.68285	1.03883	8.16828	0.501618	1.03883	1.45955	3.00971	0.0355987	0.0873786	2.67638	0.0355987	0.106796	1.24595	2.68285	1.39806	0.0906149	1.45955	3.08738	2.67638	0.0226537	1.03883	0.012945	11.5534	1.03883	0.550162	1.68608	0.275081	0	0.0323625	0.00970874	0.268608	3.00971
Stimulated Dendritic cells	88.5769	50.4519	10.5769	8	9.74039	22.3942	12.4038	7.38942	5.73077	9.91346	9.82692	7.17308	8.92789	13.8029	0.524038	0.471154	8	0.0865385	0.216346	5.73077	10.5769	8.92789	0.00480769	7.38942	0	88.5769	9.74039	0.0240385	0.634615	2.12019	0.00480769	0	0.0480769	0.0336538	9.91346
Stimulated FCGR3A+ Monocytes	98.9365	66.7311	12.6068	13.7608	16.477	20.6041	17.4851	6.53649	7.65541	10.3405	8.36757	17.1824	5.59459	4.66622	9.70946	0.0675676	13.7608	0.0418919	0.247297	7.65541	12.6068	5.59459	0.00540541	6.53649	0	98.9365	16.477	0.00675676	5.09189	0.659459	0.0175676	0	0.0027027	0.022973	10.3405
Stimulated Megakaryocytes	17.9296	8.95775	3.64789	3.64789	1.94366	7.67606	2.61972	2.08451	3.02817	3.38028	0.802817	1.47887	2.42254	1.05634	4.42254	0.140845	3.64789	0.0704225	0.253521	3.02817	3.64789	2.42254	0	2.08451	0.028169	17.9296	1.94366	0.112676	1.04225	0.239437	0	0	0	0.183099	3.38028
Stimulated NK cells	14.7673	1.01108	3.54571	2.72853	1.84765	8.46814	2.62881	1.00554	1.32133	3.79501	0.102493	0.202216	2.67313	0.160665	0.617729	0.193906	2.72853	3.39335	0.127424	1.32133	3.54571	2.67313	0.0581717	1.00554	0.0193906	14.7673	1.84765	0.0193906	1.241	0.905817	0.00554017	0	0.00831025	0.0803324	3.79501

## Sheet: Figure 5
Figure 5D						Figure 5G
cell_id	CellAssign Assignment	site	author_sample_id	Genevector Assignment		Metagene 246 Score	Metagene 98 Score		Figure 5I
SPECTRUM-OV-107_S1_CD45N_RIGHT_ADNEXA_AAACCCACACTGGAAG	Ovarian.cancer.cell	ADNEXA	SPECTRUM-OV-107_S1_CD45N_RIGHT_ADNEXA	Ovarian.cancer.cell		0.205403	0.240406		SPECTRUM-OV-022_BOWEL vs. SPECTRUM-OV-022_ADNEXA: Mann-Whitney-Wilcoxon test two-sided, P_val:0.000e+00 U_stat=4.882e+06
SPECTRUM-OV-107_S1_CD45N_RIGHT_ADNEXA_AAACGAAGTTCGAGCC	Ovarian.cancer.cell	ADNEXA	SPECTRUM-OV-107_S1_CD45N_RIGHT_ADNEXA	Ovarian.cancer.cell		0.166638	0.294915		SPECTRUM-OV-007_BOWEL vs. SPECTRUM-OV-007_ADNEXA: Mann-Whitney-Wilcoxon test two-sided, P_val:8.721e-01 U_stat=3.153e+06
SPECTRUM-OV-107_S1_CD45N_RIGHT_ADNEXA_AAACGAAGTTTCCATT	Ovarian.cancer.cell	ADNEXA	SPECTRUM-OV-107_S1_CD45N_RIGHT_ADNEXA	Ovarian.cancer.cell		0.212788	0.201071		SPECTRUM-OV-107_BOWEL vs. SPECTRUM-OV-107_ADNEXA: Mann-Whitney-Wilcoxon test two-sided, P_val:3.112e-26 U_stat=1.294e+06
SPECTRUM-OV-107_S1_CD45N_RIGHT_ADNEXA_AAACGCTCACAACGAG	Ovarian.cancer.cell	ADNEXA	SPECTRUM-OV-107_S1_CD45N_RIGHT_ADNEXA	Ovarian.cancer.cell		0.161519	0.20266		SPECTRUM-OV-026_BOWEL vs. SPECTRUM-OV-026_ADNEXA: Mann-Whitney-Wilcoxon test two-sided, P_val:2.795e-35 U_stat=7.347e+06
SPECTRUM-OV-107_S1_CD45N_RIGHT_ADNEXA_AAAGAACAGAGCATAT	Ovarian.cancer.cell	ADNEXA	SPECTRUM-OV-107_S1_CD45N_RIGHT_ADNEXA	Ovarian.cancer.cell		0.150567	0.42757		SPECTRUM-OV-082_BOWEL vs. SPECTRUM-OV-082_ADNEXA: Mann-Whitney-Wilcoxon test two-sided, P_val:5.332e-206 U_stat=1.329e+07
SPECTRUM-OV-107_S1_CD45N_RIGHT_ADNEXA_AAAGGATAGACTGGGT	Ovarian.cancer.cell	ADNEXA	SPECTRUM-OV-107_S1_CD45N_RIGHT_ADNEXA	Ovarian.cancer.cell		0.095475	0.155559		SPECTRUM-OV-051_BOWEL vs. SPECTRUM-OV-051_ADNEXA: Mann-Whitney-Wilcoxon test two-sided, P_val:3.814e-06 U_stat=6.027e+05
SPECTRUM-OV-107_S1_CD45N_RIGHT_ADNEXA_AAAGGATAGAGTACCG	Ovarian.cancer.cell	ADNEXA	SPECTRUM-OV-107_S1_CD45N_RIGHT_ADNEXA	Ovarian.cancer.cell		0.212749	0.265666
SPECTRUM-OV-107_S1_CD45N_RIGHT_ADNEXA_AAAGGATAGCATTTGC	Ovarian.cancer.cell	ADNEXA	SPECTRUM-OV-107_S1_CD45N_RIGHT_ADNEXA	Ovarian.cancer.cell		0.294186	0.219358		Figure 5H
SPECTRUM-OV-107_S1_CD45N_RIGHT_ADNEXA_AAAGGATGTTCACCGG	Ovarian.cancer.cell	ADNEXA	SPECTRUM-OV-107_S1_CD45N_RIGHT_ADNEXA	Ovarian.cancer.cell		0.255152	0.245476		SPECTRUM-OV-022_BOWEL vs. SPECTRUM-OV-022_ADNEXA: Mann-Whitney-Wilcoxon test two-sided, P_val:0.000e+00 U_stat=1.614e+07
SPECTRUM-OV-107_S1_CD45N_RIGHT_ADNEXA_AAAGGGCTCATGTCAG	Ovarian.cancer.cell	ADNEXA	SPECTRUM-OV-107_S1_CD45N_RIGHT_ADNEXA	Ovarian.cancer.cell		0.298833	0.24038		SPECTRUM-OV-007_BOWEL vs. SPECTRUM-OV-007_ADNEXA: Mann-Whitney-Wilcoxon test two-sided, P_val:3.321e-01 U_stat=3.094e+06
SPECTRUM-OV-107_S1_CD45N_RIGHT_ADNEXA_AAAGGGCTCGTCCTTG	Ovarian.cancer.cell	ADNEXA	SPECTRUM-OV-107_S1_CD45N_RIGHT_ADNEXA	Ovarian.cancer.cell		0.0744318	0.250346		SPECTRUM-OV-107_BOWEL vs. SPECTRUM-OV-107_ADNEXA: Mann-Whitney-Wilcoxon test two-sided, P_val:4.233e-76 U_stat=2.211e+06
SPECTRUM-OV-107_S1_CD45N_RIGHT_ADNEXA_AAAGGTAAGGGCAGTT	Ovarian.cancer.cell	ADNEXA	SPECTRUM-OV-107_S1_CD45N_RIGHT_ADNEXA	Ovarian.cancer.cell		0.196588	0.140321		SPECTRUM-OV-026_BOWEL vs. SPECTRUM-OV-026_ADNEXA: Mann-Whitney-Wilcoxon test two-sided, P_val:8.093e-01 U_stat=8.740e+06
SPECTRUM-OV-107_S1_CD45N_RIGHT_ADNEXA_AAAGTCCCAGTGCCTG	Fibroblast	ADNEXA	SPECTRUM-OV-107_S1_CD45N_RIGHT_ADNEXA	Ovarian.cancer.cell		0.262663	0.431353		SPECTRUM-OV-082_BOWEL vs. SPECTRUM-OV-082_ADNEXA: Mann-Whitney-Wilcoxon test two-sided, P_val:2.663e-33 U_stat=1.105e+07
SPECTRUM-OV-107_S1_CD45N_RIGHT_ADNEXA_AAAGTGACATCCTCAC	Ovarian.cancer.cell	ADNEXA	SPECTRUM-OV-107_S1_CD45N_RIGHT_ADNEXA	Ovarian.cancer.cell		0.295652	0.281102		SPECTRUM-OV-051_BOWEL vs. SPECTRUM-OV-051_ADNEXA: Mann-Whitney-Wilcoxon test two-sided, P_val:3.031e-08 U_stat=5.864e+05
SPECTRUM-OV-107_S1_CD45N_RIGHT_ADNEXA_AAAGTGAGTACCGTCG	Ovarian.cancer.cell	ADNEXA	SPECTRUM-OV-107_S1_CD45N_RIGHT_ADNEXA	Ovarian.cancer.cell		0.189181	0.168342
SPECTRUM-OV-107_S1_CD45N_RIGHT_ADNEXA_AAAGTGATCACGACTA	Ovarian.cancer.cell	ADNEXA	SPECTRUM-OV-107_S1_CD45N_RIGHT_ADNEXA	Ovarian.cancer.cell		0.0735157	0.201699
SPECTRUM-OV-107_S1_CD45N_RIGHT_ADNEXA_AAATGGAAGAGAATCT	Ovarian.cancer.cell	ADNEXA	SPECTRUM-OV-107_S1_CD45N_RIGHT_ADNEXA	Ovarian.cancer.cell		0.294837	0.460157
SPECTRUM-OV-107_S1_CD45N_RIGHT_ADNEXA_AAATGGACACGGTGTC	Ovarian.cancer.cell	ADNEXA	SPECTRUM-OV-107_S1_CD45N_RIGHT_ADNEXA	Ovarian.cancer.cell		0.210485	0.281822
SPECTRUM-OV-107_S1_CD45N_RIGHT_ADNEXA_AAATGGATCCTCCACA	Ovarian.cancer.cell	ADNEXA	SPECTRUM-OV-107_S1_CD45N_RIGHT_ADNEXA	Ovarian.cancer.cell		0.277269	0.160144
SPECTRUM-OV-107_S1_CD45N_RIGHT_ADNEXA_AACAAAGCAACGGTAG	Ovarian.cancer.cell	ADNEXA	SPECTRUM-OV-107_S1_CD45N_RIGHT_ADNEXA	Ovarian.cancer.cell		0.279367	0.308329
SPECTRUM-OV-107_S1_CD45N_RIGHT_ADNEXA_AACAAAGCAGTATGAA	Ovarian.cancer.cell	ADNEXA	SPECTRUM-OV-107_S1_CD45N_RIGHT_ADNEXA	Ovarian.cancer.cell		0.26129	0.205068
SPECTRUM-OV-107_S1_CD45N_RIGHT_ADNEXA_AACAACCAGAAGTCCG	Ovarian.cancer.cell	ADNEXA	SPECTRUM-OV-107_S1_CD45N_RIGHT_ADNEXA	Ovarian.cancer.cell		0.123691	0.126468
SPECTRUM-OV-107_S1_CD45N_RIGHT_ADNEXA_AACAACCCACACCTAA	Ovarian.cancer.cell	ADNEXA	SPECTRUM-OV-107_S1_CD45N_RIGHT_ADNEXA	Ovarian.cancer.cell		0.0791968	0.226003
SPECTRUM-OV-107_S1_CD45N_RIGHT_ADNEXA_AACAACCGTCACTGAT	Ovarian.cancer.cell	ADNEXA	SPECTRUM-OV-107_S1_CD45N_RIGHT_ADNEXA	Ovarian.cancer.cell		0.266646	0.2597
SPECTRUM-OV-107_S1_CD45N_RIGHT_ADNEXA_AACAAGAGTGAGTTGG	Ovarian.cancer.cell	ADNEXA	SPECTRUM-OV-107_S1_CD45N_RIGHT_ADNEXA	Ovarian.cancer.cell		0.188932	0.387952
SPECTRUM-OV-107_S1_CD45N_RIGHT_ADNEXA_AACAAGATCGCCTTTG	Ovarian.cancer.cell	ADNEXA	SPECTRUM-OV-107_S1_CD45N_RIGHT_ADNEXA	Ovarian.cancer.cell		0.377792	0.142442
SPECTRUM-OV-107_S1_CD45N_RIGHT_ADNEXA_AACACACCATGGACAG	Ovarian.cancer.cell	ADNEXA	SPECTRUM-OV-107_S1_CD45N_RIGHT_ADNEXA	Ovarian.cancer.cell		0.237037	0.185881
SPECTRUM-OV-107_S1_CD45N_RIGHT_ADNEXA_AACAGGGCAGGAAGTC	Ovarian.cancer.cell	ADNEXA	SPECTRUM-OV-107_S1_CD45N_RIGHT_ADNEXA	Ovarian.cancer.cell		0.135678	0.11711
SPECTRUM-OV-107_S1_CD45N_RIGHT_ADNEXA_AACCAACAGCATTGTC	Ovarian.cancer.cell	ADNEXA	SPECTRUM-OV-107_S1_CD45N_RIGHT_ADNEXA	Ovarian.cancer.cell		0.140302	0.271395
SPECTRUM-OV-107_S1_CD45N_RIGHT_ADNEXA_AACCAACCATCTGTTT	Ovarian.cancer.cell	ADNEXA	SPECTRUM-OV-107_S1_CD45N_RIGHT_ADNEXA	Ovarian.cancer.cell		0.208243	0.095878
SPECTRUM-OV-107_S1_CD45N_RIGHT_ADNEXA_AACCACACAGTCGCTG	Ovarian.cancer.cell	ADNEXA	SPECTRUM-OV-107_S1_CD45N_RIGHT_ADNEXA	Ovarian.cancer.cell		0.230388	0.191017
SPECTRUM-OV-107_S1_CD45N_RIGHT_ADNEXA_AACCACAGTCCCAAAT	Ovarian.cancer.cell	ADNEXA	SPECTRUM-OV-107_S1_CD45N_RIGHT_ADNEXA	Ovarian.cancer.cell		0.280464	0.301207
SPECTRUM-OV-107_S1_CD45N_RIGHT_ADNEXA_AACCACATCCCAACTC	Ovarian.cancer.cell	ADNEXA	SPECTRUM-OV-107_S1_CD45N_RIGHT_ADNEXA	Ovarian.cancer.cell		0.416096	0.269896
SPECTRUM-OV-107_S1_CD45N_RIGHT_ADNEXA_AACCCAACACTAGAGG	Ovarian.cancer.cell	ADNEXA	SPECTRUM-OV-107_S1_CD45N_RIGHT_ADNEXA	Ovarian.cancer.cell		0.286069	0.407408
SPECTRUM-OV-107_S1_CD45N_RIGHT_ADNEXA_AACCCAAGTACGATGG	Ovarian.cancer.cell	ADNEXA	SPECTRUM-OV-107_S1_CD45N_RIGHT_ADNEXA	Ovarian.cancer.cell		0.0752651	0.391708
SPECTRUM-OV-107_S1_CD45N_RIGHT_ADNEXA_AACCCAAGTATTGCCA	Ovarian.cancer.cell	ADNEXA	SPECTRUM-OV-107_S1_CD45N_RIGHT_ADNEXA	Ovarian.cancer.cell		0.24554	0.177618
SPECTRUM-OV-107_S1_CD45N_RIGHT_ADNEXA_AACCCAAGTCACCACG	Ovarian.cancer.cell	ADNEXA	SPECTRUM-OV-107_S1_CD45N_RIGHT_ADNEXA	Ovarian.cancer.cell		0.25811	0.224627
[truncated: 87,192 more rows]

## Sheet: Figure 5E
Figure 5E	(All Metagenes)
[truncated: 496 more rows]
[truncated: 2 more columns]

## Sheet: Figure 5F
Figure 5F	All Metagenes
[truncated: 497 more rows]
[truncated: 2 more columns]

[truncated: 10 more sheets: Figure 6, Supp Figure 1, Supp Figure 3, Supp Figure 2, Supp Figure 4, Supp Figure 6A-D, Supp Figure 6E-F, Supp Figure 6H, Supp Figure 6G, Supp Figure 6I-L]
